# Supplementary material for: Proteomic discovery of prognostic protein biomarkers for persisting problems after mild traumatic brain injury
Source: Sci Rep. 2023 Nov 13;13:19786. doi: 10.1038/s41598-023-45965-9 (PMC10643618; doi:10.1038/s41598-023-45965-9)
Supplement: Supplementary file 2 — Supplementary Tables. [file 41598_2023_45965_MOESM2_ESM.xlsx]

## Sheet: Supplementary Table 1
Supplementary Table S1. The 3,130-candidate target protein list.
Gene name, Mouse or Rat	Gene Name, Converted (Human)	Entry	Entry name	Status	Protein names	Length	Acute TBI (Arneson D, et al. Nat Commun. 2018;9(1):3894)	Blood-Brain Barrier TBI (Munji RN, et al. Nat Neurosci. 2019; 22(11):1892-1902)	Chronic TBI (Lipponen A et al. Sci Rep. 2016;6:31570)	TBI biomarker (Kim HJ, et al. JCI insight. 2018;3(1):e97105)
A2m	A2M	P01023	A2MG_HUMAN	reviewed	Alpha-2-macroglobulin	1474	No	No	Yes	No
A3galt2	A3GALT2	U3KPV4	A3LT2_HUMAN	reviewed	Alpha-1,3-galactosyltransferase 2	340	No	No	Yes	No
Aacs	AACS	Q86V21	AACS_HUMAN	reviewed	Acetoacetyl-CoA synthetase	672	No	No	Yes	No
Aadat	AADAT	Q8N5Z0	AADAT_HUMAN	reviewed	Kynurenine/alpha-aminoadipate aminotransferase, mitochondrial	425	No	No	Yes	No
Abca1	ABCA1	O95477	ABCA1_HUMAN	reviewed	Phospholipid-transporting ATPase ABCA1	2261	No	Yes	No	No
Abca3	ABCA3	Q99758	ABCA3_HUMAN	reviewed	Phospholipid-transporting ATPase ABCA3	1704	Yes	No	No	No
Abca5	ABCA5	Q8WWZ7	ABCA5_HUMAN	reviewed	Cholesterol transporter ABCA5	1642	No	No	Yes	No
Abcc1	ABCC1	P33527	MRP1_HUMAN	reviewed	Multidrug resistance-associated protein 1	1531	No	Yes	No	No
Abcc2	ABCC2	Q92887	MRP2_HUMAN	reviewed	ATP-binding cassette sub-family C member 2	1545	No	No	Yes	No
Abcc8	ABCC8	Q09428	ABCC8_HUMAN	reviewed	ATP-binding cassette sub-family C member 8	1581	No	No	Yes	No
Abhd10	ABHD10	Q9NUJ1	ABHDA_HUMAN	reviewed	Palmitoyl-protein thioesterase ABHD10, mitochondrial	306	No	No	Yes	No
Abhd12	ABHD12	Q8N2K0	ABD12_HUMAN	reviewed	Lysophosphatidylserine lipase ABHD12	398	Yes	No	No	No
Abhd14a	ABHD14A	Q9BUJ0	ABHEA_HUMAN	reviewed	Protein ABHD14A	271	Yes	No	No	No
Abhd14b	ABHD14B	Q96IU4	ABHEB_HUMAN	reviewed	Protein ABHD14B	210	No	No	Yes	No
Abl1	ABL1	P00519	ABL1_HUMAN	reviewed	Tyrosine-protein kinase ABL1	1130	Yes	No	No	No
Ablim1	ABLIM1	O14639	ABLM1_HUMAN	reviewed	Actin-binding LIM protein 1	778	Yes	No	No	No
Abt1	ABT1	Q9ULW3	ABT1_HUMAN	reviewed	Activator of basal transcription 1	272	No	No	Yes	No
Acacb	ACACB	O00763	ACACB_HUMAN	reviewed	Acetyl-CoA carboxylase 2	2458	No	Yes	No	No
Acad11	ACAD11	Q709F0	ACD11_HUMAN	reviewed	Acyl-CoA dehydrogenase family member 11	780	No	No	Yes	No
Acad8	ACAD8	Q9UKU7	ACAD8_HUMAN	reviewed	Isobutyryl-CoA dehydrogenase, mitochondrial	415	Yes	No	No	No
Acad9	ACAD9	Q9H845	ACAD9_HUMAN	reviewed	Complex I assembly factor ACAD9, mitochondrial	621	No	No	Yes	No
Acadl	ACADL	P28330	ACADL_HUMAN	reviewed	Long-chain specific acyl-CoA dehydrogenase, mitochondrial	430	No	No	Yes	No
Acap2	ACAP2	Q15057	ACAP2_HUMAN	reviewed	Arf-GAP with coiled-coil, ANK repeat and PH domain-containing protein 2	778	Yes	No	No	No
Ace2	ACE2	Q9BYF1	ACE2_HUMAN	reviewed	Angiotensin-converting enzyme 2	805	Yes	No	No	No
Ackr2	ACKR2	O00590	ACKR2_HUMAN	reviewed	Atypical chemokine receptor 2	384	No	Yes	No	No
Aco2	ACO2	Q99798	ACON_HUMAN	reviewed	Aconitate hydratase, mitochondrial	780	Yes	No	No	No
Acot13	ACOT13	Q9NPJ3	ACO13_HUMAN	reviewed	Acyl-coenzyme A thioesterase 13	140	Yes	No	No	No
Acot7	ACOT7	O00154	BACH_HUMAN	reviewed	Cytosolic acyl coenzyme A thioester hydrolase	380	Yes	Yes	Yes	No
Acp5	ACP5	P13686	PPA5_HUMAN	reviewed	Tartrate-resistant acid phosphatase type 5	325	No	No	Yes	No
Acsl1	ACSL1	P33121	ACSL1_HUMAN	reviewed	Long-chain-fatty-acid--CoA ligase 1	698	Yes	No	No	No
Acsm5	ACSM5	Q6NUN0	ACSM5_HUMAN	reviewed	Acyl-coenzyme A synthetase ACSM5, mitochondrial	579	No	No	Yes	No
Acss2	ACSS2	Q9NR19	ACSA_HUMAN	reviewed	Acetyl-coenzyme A synthetase, cytoplasmic	701	Yes	No	No	No
Acss3	ACSS3	Q9H6R3	ACSS3_HUMAN	reviewed	Acyl-CoA synthetase short-chain family member 3, mitochondrial	686	No	Yes	No	No
Acta2	ACTA2	P62736	ACTA_HUMAN	reviewed	Actin, aortic smooth muscle	377	Yes	No	No	No
Actb	ACTB	P60709	ACTB_HUMAN	reviewed	Actin, cytoplasmic 1	375	Yes	No	Yes	No
Actl6b	ACTL6B	O94805	ACL6B_HUMAN	reviewed	Actin-like protein 6B	426	No	No	Yes	No
Actn4	ACTN4	O43707	ACTN4_HUMAN	reviewed	Alpha-actinin-4	911	Yes	No	Yes	No
Actr1a	ACTR1A	P61163	ACTZ_HUMAN	reviewed	Alpha-centractin	376	Yes	No	No	No
Actr3b	ACTR3B	Q9P1U1	ARP3B_HUMAN	reviewed	Actin-related protein 3B	418	Yes	No	No	No
Actr3b	ACTR3C	Q9C0K3	ARP3C_HUMAN	reviewed	Actin-related protein 3C	210	Yes	No	No	No
Acvr1	ACVR1	Q04771	ACVR1_HUMAN	reviewed	Activin receptor type-1	509	No	No	Yes	No
Acvr1b	ACVR1B	P36896	ACV1B_HUMAN	reviewed	Activin receptor type-1B	505	No	No	Yes	No
Acvr1c	ACVR1C	Q8NER5	ACV1C_HUMAN	reviewed	Activin receptor type-1C	493	Yes	No	No	No
Acy3	ACY3	Q96HD9	ACY3_HUMAN	reviewed	N-acyl-aromatic-L-amino acid amidohydrolase	319	No	No	Yes	No
Acyp1	ACYP1	P07311	ACYP1_HUMAN	reviewed	Acylphosphatase-1	99	Yes	No	No	No
Adam10	ADAM10	O14672	ADA10_HUMAN	reviewed	Disintegrin and metalloproteinase domain-containing protein 10	748	Yes	No	No	No
Adam12	ADAM12	O43184	ADA12_HUMAN	reviewed	Disintegrin and metalloproteinase domain-containing protein 12	909	No	Yes	No	No
Adam9	ADAM9	Q13443	ADAM9_HUMAN	reviewed	Disintegrin and metalloproteinase domain-containing protein 9	819	Yes	No	No	No
Adamts1	ADAMTS1	Q9UHI8	ATS1_HUMAN	reviewed	A disintegrin and metalloproteinase with thrombospondin motifs 1	967	Yes	No	No	No
Adamts12	ADAMTS12	P58397	ATS12_HUMAN	reviewed	A disintegrin and metalloproteinase with thrombospondin motifs 12	1594	No	Yes	No	No
Adamts20	ADAMTS20	P59510	ATS20_HUMAN	reviewed	A disintegrin and metalloproteinase with thrombospondin motifs 20	1910	Yes	No	No	No
Adamts4	ADAMTS4	O75173	ATS4_HUMAN	reviewed	A disintegrin and metalloproteinase with thrombospondin motifs 4	837	No	Yes	No	No
Adamts5	ADAMTS5	Q9UNA0	ATS5_HUMAN	reviewed	A disintegrin and metalloproteinase with thrombospondin motifs 5	930	No	Yes	No	No
Adamtsl4	ADAMTSL4	Q6UY14	ATL4_HUMAN	reviewed	ADAMTS-like protein 4	1074	No	No	Yes	No
Adap2	ADAP2	Q9NPF8	ADAP2_HUMAN	reviewed	Arf-GAP with dual PH domain-containing protein 2	381	Yes	No	No	No
Adcy1	ADCY1	Q08828	ADCY1_HUMAN	reviewed	Adenylate cyclase type 1	1119	Yes	No	No	No
Adcyap1	ADCYAP1	P18509	PACA_HUMAN	reviewed	Pituitary adenylate cyclase-activating polypeptide	176	No	No	Yes	No
Adcyap1r1	ADCYAP1R1	P41586	PACR_HUMAN	reviewed	Pituitary adenylate cyclase-activating polypeptide type I receptor	468	Yes	No	No	No
Add2	ADD2	P35612	ADDB_HUMAN	reviewed	Beta-adducin	726	Yes	No	Yes	No
Add3	ADD3	Q9UEY8	ADDG_HUMAN	reviewed	Gamma-adducin	706	Yes	No	No	No
Adgb	ADGB	Q8N7X0	ADGB_HUMAN	reviewed	Androglobin	1667	Yes	No	No	No
Adgre1	ADGRE1	Q14246	AGRE1_HUMAN	reviewed	Adhesion G protein-coupled receptor E1	886	No	No	Yes	No
Adgrg2	ADGRG2	Q8IZP9	AGRG2_HUMAN	reviewed	Adhesion G-protein coupled receptor G2	1017	No	No	Yes	No
Adgrl1	ADGRL1	O94910	AGRL1_HUMAN	reviewed	Adhesion G protein-coupled receptor L1	1474	No	No	Yes	No
Adh5	ADH5	P11766	ADHX_HUMAN	reviewed	Alcohol dehydrogenase class-3	374	Yes	No	No	No
Adi1	ADI1	Q9BV57	MTND_HUMAN	reviewed	1,2-dihydroxy-3-keto-5-methylthiopentene dioxygenase	179	No	No	Yes	No
Adora1	ADORA1	P30542	AA1R_HUMAN	reviewed	Adenosine receptor A1	326	Yes	No	Yes	No
Adprh	ADPRH	P54922	ADPRH_HUMAN	reviewed	[Protein ADP-ribosylarginine] hydrolase	357	Yes	No	No	No
Adra2b	ADRA2B	P18089	ADA2B_HUMAN	reviewed	Alpha-2B adrenergic receptor	450	No	No	Yes	No
Aebp1	AEBP1	Q8IUX7	AEBP1_HUMAN	reviewed	Adipocyte enhancer-binding protein 1	1158	Yes	Yes	No	No
Afap1	AFAP1	Q8N556	AFAP1_HUMAN	reviewed	Actin filament-associated protein 1	730	Yes	No	No	No
Afap1l1	AFAP1L1	Q8TED9	AF1L1_HUMAN	reviewed	Actin filament-associated protein 1-like 1	768	No	No	Yes	No
Aftph	AFTPH	Q6ULP2	AFTIN_HUMAN	reviewed	Aftiphilin	936	Yes	No	No	No
Aga	AGA	P20933	ASPG_HUMAN	reviewed	Aspartylglucosaminidase	346	No	No	Yes	No
Agap1	AGAP1	Q9UPQ3	AGAP1_HUMAN	reviewed	Arf-GAP with GTPase, ANK repeat and PH domain-containing protein 1	857	Yes	No	No	No
Ago2	AGO2	Q9UKV8	AGO2_HUMAN	reviewed	Protein argonaute-2	859	Yes	No	No	No
Agpat4	AGPAT4	Q9NRZ5	PLCD_HUMAN	reviewed	1-acyl-sn-glycerol-3-phosphate acyltransferase delta	378	Yes	No	Yes	No
Agpat5	AGPAT5	Q9NUQ2	PLCE_HUMAN	reviewed	1-acyl-sn-glycerol-3-phosphate acyltransferase epsilon	364	Yes	No	No	No
Agrn	AGRN	O00468	AGRIN_HUMAN	reviewed	Agrin	2068	Yes	No	No	No
Agt	AGT	P01019	ANGT_HUMAN	reviewed	Angiotensinogen	485	No	No	Yes	No
Agtrap	AGTRAP	Q6RW13	ATRAP_HUMAN	reviewed	Type-1 angiotensin II receptor-associated protein	159	No	No	Yes	No
Ahcyl1	AHCYL1	O43865	SAHH2_HUMAN	reviewed	S-adenosylhomocysteine hydrolase-like protein 1	530	Yes	No	No	No
Ahi1	AHI1	Q8N157	AHI1_HUMAN	reviewed	Jouberin	1196	Yes	No	No	No
Aif1	AIF1	P55008	AIF1_HUMAN	reviewed	Allograft inflammatory factor 1	147	No	No	Yes	No
Aig1	AIG1	Q9NVV5	AIG1_HUMAN	reviewed	Androgen-induced gene 1 protein	238	No	Yes	No	No
Ajuba	AJUBA	Q96IF1	AJUBA_HUMAN	reviewed	LIM domain-containing protein ajuba	538	Yes	No	No	No
Ak3	AK3	P27144	KAD4_HUMAN	reviewed	Adenylate kinase 4, mitochondrial	223	Yes	No	No	No
Ak6	AK6	Q9Y3D8	KAD6_HUMAN	reviewed	Adenylate kinase isoenzyme 6	172	No	No	Yes	No
Ak7	AK7	Q96M32	KAD7_HUMAN	reviewed	Adenylate kinase 7	723	Yes	No	No	No
Akap12	AKAP12	Q02952	AKA12_HUMAN	reviewed	A-kinase anchor protein 12	1782	Yes	No	No	No
Akap13	AKAP13	Q12802	AKP13_HUMAN	reviewed	A-kinase anchor protein 13	2813	Yes	No	Yes	No
Akirin2	AKIRIN2	Q53H80	AKIR2_HUMAN	reviewed	Akirin-2	203	Yes	No	No	No
Akr1a1	AKR1A1	P14550	AK1A1_HUMAN	reviewed	Aldo-keto reductase family 1 member A1	325	Yes	No	No	No
Akr1b1	AKR1B1	P15121	ALDR_HUMAN	reviewed	Aldo-keto reductase family 1 member B1	316	No	No	Yes	No
Akr1b8	AKR1B10	O60218	AK1BA_HUMAN	reviewed	Aldo-keto reductase family 1 member B10	316	No	Yes	No	No
Akr7a3	AKR7A3	O95154	ARK73_HUMAN	reviewed	Aflatoxin B1 aldehyde reductase member 3	331	No	No	Yes	No
Alad	ALAD	P13716	HEM2_HUMAN	reviewed	Delta-aminolevulinic acid dehydratase	330	Yes	No	No	No
Alas2	ALAS2	P22557	HEM0_HUMAN	reviewed	5-aminolevulinate synthase, erythroid-specific, mitochondrial	587	No	Yes	No	No
Alcam	ALCAM	Q13740	CD166_HUMAN	reviewed	CD166 antigen	583	No	Yes	No	No
Aldh16a1	ALDH16A1	Q8IZ83	A16A1_HUMAN	reviewed	Aldehyde dehydrogenase family 16 member A1	802	No	No	Yes	No
Aldh18a1	ALDH18A1	P54886	P5CS_HUMAN	reviewed	Delta-1-pyrroline-5-carboxylate synthase	795	No	Yes	No	No
Aldh1a1;Aldh1a7	ALDH1A1	P00352	AL1A1_HUMAN	reviewed	Retinal dehydrogenase 1	501	Yes	Yes	No	No
Aldh1a2	ALDH1A2	O94788	AL1A2_HUMAN	reviewed	Retinal dehydrogenase 2	518	No	Yes	No	No
Aldh1l1	ALDH1L1	O75891	AL1L1_HUMAN	reviewed	Cytosolic 10-formyltetrahydrofolate dehydrogenase	902	Yes	No	No	No
Aldh6a1	ALDH6A1	Q02252	MMSA_HUMAN	reviewed	Methylmalonate-semialdehyde dehydrogenase [acylating], mitochondrial	535	Yes	No	No	No
Aldh7a1	ALDH7A1	P49419	AL7A1_HUMAN	reviewed	Alpha-aminoadipic semialdehyde dehydrogenase	539	No	No	Yes	No
Aldoc	ALDOC	P09972	ALDOC_HUMAN	reviewed	Fructose-bisphosphate aldolase C	364	Yes	No	No	No
Alg14	ALG14	Q96F25	ALG14_HUMAN	reviewed	UDP-N-acetylglucosamine transferase subunit ALG14 homolog	216	No	No	Yes	No
Alox12	ALOX12	P18054	LOX12_HUMAN	reviewed	Polyunsaturated fatty acid lipoxygenase ALOX12	663	No	Yes	Yes	No
Aloxe3	ALOXE3	Q9BYJ1	LOXE3_HUMAN	reviewed	Hydroperoxide isomerase ALOXE3	711	No	No	Yes	No
Alpl	ALPL	P05186	PPBT_HUMAN	reviewed	Alkaline phosphatase, tissue-nonspecific isozyme	524	No	Yes	No	No
Amdhd2	AMDHD2	Q9Y303	NAGA_HUMAN	reviewed	N-acetylglucosamine-6-phosphate deacetylase	409	No	No	Yes	No
Amigo1	AMIGO1	Q86WK6	AMGO1_HUMAN	reviewed	Amphoterin-induced protein 1	493	No	No	Yes	No
Amotl1	AMOTL1	Q8IY63	AMOL1_HUMAN	reviewed	Angiomotin-like protein 1	956	Yes	No	No	No
Amotl2	AMOTL2	Q9Y2J4	AMOL2_HUMAN	reviewed	Angiomotin-like protein 2	779	No	Yes	Yes	No
Amph	AMPH	P49418	AMPH_HUMAN	reviewed	Amphiphysin	695	Yes	No	No	No
Anapc5	ANAPC5	Q9UJX4	APC5_HUMAN	reviewed	Anaphase-promoting complex subunit 5	755	Yes	No	No	No
Ang	ANG	P03950	ANGI_HUMAN	reviewed	Angiogenin	147	Yes	No	No	No
Angpt2	ANGPT2	O15123	ANGP2_HUMAN	reviewed	Angiopoietin-2	496	No	Yes	No	No
Angptl4	ANGPTL4	Q9BY76	ANGL4_HUMAN	reviewed	Angiopoietin-related protein 4	406	No	No	Yes	No
Ank2	ANK2	Q01484	ANK2_HUMAN	reviewed	Ankyrin-2	3957	Yes	Yes	No	No
Ank3	ANK3	Q12955	ANK3_HUMAN	reviewed	Ankyrin-3	4377	Yes	No	No	No
Ankra2	ANKRA2	Q9H9E1	ANRA2_HUMAN	reviewed	Ankyrin repeat family A protein 2	313	Yes	No	No	No
Ankrd11	ANKRD11	Q6UB99	ANR11_HUMAN	reviewed	Ankyrin repeat domain-containing protein 11	2663	Yes	No	No	No
Ankrd34a	ANKRD34A	Q69YU3	AN34A_HUMAN	reviewed	Ankyrin repeat domain-containing protein 34A	496	No	No	Yes	No
Ankrd44	ANKRD44	Q8N8A2	ANR44_HUMAN	reviewed	Serine/threonine-protein phosphatase 6 regulatory ankyrin repeat subunit B	993	Yes	No	No	No
Ankrd46	ANKRD46	Q86W74	ANR46_HUMAN	reviewed	Ankyrin repeat domain-containing protein 46	228	Yes	No	Yes	No
Ankrd26	ANKRD62	A6NC57	ANR62_HUMAN	reviewed	Ankyrin repeat domain-containing protein 62	917	Yes	No	No	No
Anln	ANLN	Q9NQW6	ANLN_HUMAN	reviewed	Anillin	1124	No	Yes	No	No
Ano6	ANO6	Q4KMQ2	ANO6_HUMAN	reviewed	Anoctamin-6	910	Yes	No	No	No
Anp32e	ANP32E	Q9BTT0	AN32E_HUMAN	reviewed	Acidic leucine-rich nuclear phosphoprotein 32 family member E	268	Yes	No	No	No
Fam173a	ANTKMT	Q9BQD7	ANKMT_HUMAN	reviewed	Adenine nucleotide translocase lysine N-methyltransferase	235	Yes	No	No	No
Antxr1	ANTXR1	Q9H6X2	ANTR1_HUMAN	reviewed	Anthrax toxin receptor 1	564	Yes	No	No	No
Antxr2	ANTXR2	P58335	ANTR2_HUMAN	reviewed	Anthrax toxin receptor 2	489	No	Yes	No	No
Anxa1	ANXA1	P04083	ANXA1_HUMAN	reviewed	Annexin A1	346	No	No	Yes	No
Anxa2	ANXA2	P07355	ANXA2_HUMAN	reviewed	Annexin A2	339	Yes	Yes	Yes	No
Anxa3	ANXA3	P12429	ANXA3_HUMAN	reviewed	Annexin A3	323	No	No	Yes	No
Anxa5	ANXA5	P08758	ANXA5_HUMAN	reviewed	Annexin A5	320	Yes	No	No	No
Anxa7	ANXA7	P20073	ANXA7_HUMAN	reviewed	Annexin A7	488	Yes	No	No	No
Ap2a1	AP2A1	O95782	AP2A1_HUMAN	reviewed	AP-2 complex subunit alpha-1	977	Yes	No	No	No
Ap4s1	AP4S1	Q9Y587	AP4S1_HUMAN	reviewed	AP-4 complex subunit sigma-1	144	Yes	No	No	No
Ap5b1	AP5B1	Q2VPB7	AP5B1_HUMAN	reviewed	AP-5 complex subunit beta-1	878	No	No	Yes	No
Ap5m1	AP5M1	Q9H0R1	AP5M1_HUMAN	reviewed	AP-5 complex subunit mu-1	490	No	No	Yes	No
Apba2	APBA2	Q99767	APBA2_HUMAN	reviewed	Amyloid-beta A4 precursor protein-binding family A member 2	749	Yes	No	Yes	No
Apba3	APBA3	O96018	APBA3_HUMAN	reviewed	Amyloid-beta A4 precursor protein-binding family A member 3	575	No	No	Yes	No
Apbb1	APBB1	O00213	APBB1_HUMAN	reviewed	Amyloid-beta A4 precursor protein-binding family B member 1	710	Yes	No	No	No
Apbb2	APBB2	Q92870	APBB2_HUMAN	reviewed	Amyloid-beta A4 precursor protein-binding family B member 2	758	Yes	No	No	No
Apln	APLN	Q9ULZ1	APEL_HUMAN	reviewed	Apelin	77	No	Yes	Yes	No
Aplnr	APLNR	P35414	APJ_HUMAN	reviewed	Apelin receptor	380	No	No	Yes	No
Aplp1	APLP1	P51693	APLP1_HUMAN	reviewed	Amyloid-like protein 1	650	Yes	No	No	No
Appl2	APPL2	Q06481	APLP2_HUMAN	reviewed	Amyloid-like protein 2	763	No	No	Yes	No
Apobec1	APOBEC1	P41238	ABEC1_HUMAN	reviewed	C->U-editing enzyme APOBEC-1	236	No	No	Yes	No
Apoc1	APOC1	P02654	APOC1_HUMAN	reviewed	Apolipoprotein C-I	83	No	No	Yes	No
Apoe	APOE	P02649	APOE_HUMAN	reviewed	Apolipoprotein E	317	Yes	Yes	Yes	Yes
App	APP	P05067	A4_HUMAN	reviewed	Amyloid-beta precursor protein	770	Yes	No	No	No
Aprt	APRT	P07741	APT_HUMAN	reviewed	Adenine phosphoribosyltransferase	180	No	Yes	Yes	No
Aqp11	AQP11	Q8NBQ7	AQP11_HUMAN	reviewed	Aquaporin-11	271	No	No	Yes	No
Aqp4	AQP4	P55087	AQP4_HUMAN	reviewed	Aquaporin-4	323	Yes	No	Yes	No
Araf	ARAF	P10398	ARAF_HUMAN	reviewed	Serine/threonine-protein kinase A-Raf	606	Yes	No	No	No
Arf3	ARF3	P61204	ARF3_HUMAN	reviewed	ADP-ribosylation factor 3	181	Yes	No	No	No
Arfgef1	ARFGEF1	Q9Y6D6	BIG1_HUMAN	reviewed	Brefeldin A-inhibited guanine nucleotide-exchange protein 1	1849	No	No	Yes	No
Arg1	ARG1	P05089	ARGI1_HUMAN	reviewed	Arginase-1	322	No	No	Yes	No
Arglu1	ARGLU1	Q9NWB6	ARGL1_HUMAN	reviewed	Arginine and glutamate-rich protein 1	273	Yes	No	No	No
Arhgap20	ARHGAP20	Q9P2F6	RHG20_HUMAN	reviewed	Rho GTPase-activating protein 20	1191	Yes	Yes	Yes	No
Arhgap32	ARHGAP32	A7KAX9	RHG32_HUMAN	reviewed	Rho GTPase-activating protein 32	2087	Yes	No	No	No
Arhgap39	ARHGAP39	Q9C0H5	RHG39_HUMAN	reviewed	Rho GTPase-activating protein 39	1083	Yes	No	No	No
Arhgap44	ARHGAP44	Q17R89	RHG44_HUMAN	reviewed	Rho GTPase-activating protein 44	818	No	No	Yes	No
Arhgdia	ARHGDIA	P52565	GDIR1_HUMAN	reviewed	Rho GDP-dissociation inhibitor 1	204	No	No	Yes	No
Arhgef12	ARHGEF12	Q9NZN5	ARHGC_HUMAN	reviewed	Rho guanine nucleotide exchange factor 12	1544	Yes	No	No	No
Arhgef2	ARHGEF2	Q92974	ARHG2_HUMAN	reviewed	Rho guanine nucleotide exchange factor 2	986	No	No	Yes	No
Arhgef25	ARHGEF25	Q86VW2	ARHGP_HUMAN	reviewed	Rho guanine nucleotide exchange factor 25	580	Yes	No	Yes	No
Arhgef28	ARHGEF28	Q8N1W1	ARG28_HUMAN	reviewed	Rho guanine nucleotide exchange factor 28	1705	Yes	No	No	No
Arhgef9	ARHGEF9	O43307	ARHG9_HUMAN	reviewed	Rho guanine nucleotide exchange factor 9	516	Yes	No	No	No
Arid1a	ARID1A	O14497	ARI1A_HUMAN	reviewed	AT-rich interactive domain-containing protein 1A	2285	Yes	No	No	No
Arid4a	ARID4A	P29374	ARI4A_HUMAN	reviewed	AT-rich interactive domain-containing protein 4A	1257	Yes	No	No	No
Arl11	ARL11	Q969Q4	ARL11_HUMAN	reviewed	ADP-ribosylation factor-like protein 11	196	No	No	Yes	No
Arl13b	ARL13B	Q3SXY8	AR13B_HUMAN	reviewed	ADP-ribosylation factor-like protein 13B	428	Yes	No	No	No
Arl2bp	ARL2BP	Q9Y2Y0	AR2BP_HUMAN	reviewed	ADP-ribosylation factor-like protein 2-binding protein	163	Yes	No	No	No
Arl4a	ARL4A	P40617	ARL4A_HUMAN	reviewed	ADP-ribosylation factor-like protein 4A	200	Yes	No	Yes	No
Arl4c	ARL4C	P56559	ARL4C_HUMAN	reviewed	ADP-ribosylation factor-like protein 4C	192	Yes	Yes	No	No
Arl4d	ARL4D	P49703	ARL4D_HUMAN	reviewed	ADP-ribosylation factor-like protein 4D	201	No	Yes	No	No
Arl5c	ARL5C	A6NH57	ARL5C_HUMAN	reviewed	Putative ADP-ribosylation factor-like protein 5C	179	Yes	No	No	No
Arl6ip1	ARL6IP1	Q15041	AR6P1_HUMAN	reviewed	ADP-ribosylation factor-like protein 6-interacting protein 1	203	Yes	No	No	No
Arl6ip4	ARL6IP4	Q66PJ3	AR6P4_HUMAN	reviewed	ADP-ribosylation factor-like protein 6-interacting protein 4	421	No	No	Yes	No
Armc3	ARMC3	Q5W041	ARMC3_HUMAN	reviewed	Armadillo repeat-containing protein 3	872	Yes	No	No	No
Armc5	ARMC5	Q96C12	ARMC5_HUMAN	reviewed	Armadillo repeat-containing protein 5	935	No	No	Yes	No
Armcx3	ARMCX3	Q9UH62	ARMX3_HUMAN	reviewed	Armadillo repeat-containing X-linked protein 3	379	No	No	Yes	No
Armt1	ARMT1	Q9H993	ARMT1_HUMAN	reviewed	Damage-control phosphatase ARMT1	441	No	No	Yes	No
Arpc1a	ARPC1A	Q92747	ARC1A_HUMAN	reviewed	Actin-related protein 2/3 complex subunit 1A	370	Yes	No	No	No
Arpc1b	ARPC1B	O15143	ARC1B_HUMAN	reviewed	Actin-related protein 2/3 complex subunit 1B	372	Yes	No	Yes	No
Arpc2	ARPC2	O15144	ARPC2_HUMAN	reviewed	Actin-related protein 2/3 complex subunit 2	300	Yes	No	No	No
Arpc4	ARPC4	P59998	ARPC4_HUMAN	reviewed	Actin-related protein 2/3 complex subunit 4	168	Yes	No	No	No
Arpp21	ARPP21	Q9UBL0	ARP21_HUMAN	reviewed	cAMP-regulated phosphoprotein 21	812	Yes	No	No	No
Arrb2	ARRB2	P32121	ARRB2_HUMAN	reviewed	Beta-arrestin-2	409	No	No	Yes	No
Arrdc3	ARRDC3	Q96B67	ARRD3_HUMAN	reviewed	Arrestin domain-containing protein 3	414	No	Yes	No	No
Arsb	ARSB	P15848	ARSB_HUMAN	reviewed	Arylsulfatase B	533	Yes	No	Yes	No
Arsg	ARSG	Q96EG1	ARSG_HUMAN	reviewed	Arylsulfatase G	525	Yes	No	No	No
Art3	ART3	Q13508	NAR3_HUMAN	reviewed	Ecto-ADP-ribosyltransferase 3	389	Yes	No	No	No
Asah1	ASAH1	Q13510	ASAH1_HUMAN	reviewed	Acid ceramidase	395	No	No	Yes	No
Asah2	ASAH2	Q9NR71	ASAH2_HUMAN	reviewed	Neutral ceramidase	780	No	No	Yes	No
Asah2	ASAH2B	P0C7U1	ASA2B_HUMAN	reviewed	Putative inactive neutral ceramidase B	165	No	No	Yes	No
Asap2	ASAP2	O43150	ASAP2_HUMAN	reviewed	Arf-GAP with SH3 domain, ANK repeat and PH domain-containing protein 2	1006	Yes	No	No	No
Ascc1	ASCC1	Q8N9N2	ASCC1_HUMAN	reviewed	Activating signal cointegrator 1 complex subunit 1	400	Yes	No	No	No
Ascl1	ASCL1	P50553	ASCL1_HUMAN	reviewed	Achaete-scute homolog 1	236	No	No	Yes	No
Asns	ASNS	P08243	ASNS_HUMAN	reviewed	Asparagine synthetase	561	No	Yes	Yes	No
Aspa	ASPA	P45381	ACY2_HUMAN	reviewed	Aspartoacylase	313	Yes	No	Yes	No
Aspm	ASPM	Q8IZT6	ASPM_HUMAN	reviewed	Abnormal spindle-like microcephaly-associated protein	3477	No	Yes	No	No
Asrgl1	ASRGL1	Q7L266	ASGL1_HUMAN	reviewed	Isoaspartyl peptidase/L-asparaginase	308	Yes	No	No	No
Atcay	ATCAY	Q86WG3	ATCAY_HUMAN	reviewed	Caytaxin	371	No	No	Yes	No
Atf2	ATF2	P15336	ATF2_HUMAN	reviewed	Cyclic AMP-dependent transcription factor ATF-2	505	No	No	Yes	No
Atf3	ATF3	P18847	ATF3_HUMAN	reviewed	Cyclic AMP-dependent transcription factor ATF-3	181	Yes	No	No	No
Atf4	ATF4	P18848	ATF4_HUMAN	reviewed	Cyclic AMP-dependent transcription factor ATF-4	351	Yes	No	No	No
Atg3	ATG3	Q9NT62	ATG3_HUMAN	reviewed	Ubiquitin-like-conjugating enzyme ATG3	314	Yes	No	No	No
Atic	ATIC	P31939	PUR9_HUMAN	reviewed	Bifunctional purine biosynthesis protein ATIC	592	Yes	No	No	No
Atl1	ATL1	Q8WXF7	ATLA1_HUMAN	reviewed	Atlastin-1	558	Yes	No	Yes	No
Atox1	ATOX1	O00244	ATOX1_HUMAN	reviewed	Copper transport protein ATOX1	68	Yes	No	No	No
Atp10a	ATP10A	O60312	AT10A_HUMAN	reviewed	Phospholipid-transporting ATPase VA	1499	Yes	No	No	No
Atp11a	ATP11A	P98196	AT11A_HUMAN	reviewed	Phospholipid-transporting ATPase IH	1134	Yes	No	No	No
Atp13a2	ATP13A2	Q9NQ11	AT132_HUMAN	reviewed	Polyamine-transporting ATPase 13A2	1180	Yes	No	No	No
Atp13a4	ATP13A4	Q4VNC1	AT134_HUMAN	reviewed	Probable cation-transporting ATPase 13A4	1196	Yes	No	No	No
Atp13a5	ATP13A5	Q4VNC0	AT135_HUMAN	reviewed	Probable cation-transporting ATPase 13A5	1218	Yes	No	No	No
Atp1a1	ATP1A1	P05023	AT1A1_HUMAN	reviewed	Sodium/potassium-transporting ATPase subunit alpha-1	1023	Yes	No	Yes	No
Atp1a2	ATP1A2	P50993	AT1A2_HUMAN	reviewed	Sodium/potassium-transporting ATPase subunit alpha-2	1020	Yes	No	No	No
Atp1a3	ATP1A3	P13637	AT1A3_HUMAN	reviewed	Sodium/potassium-transporting ATPase subunit alpha-3	1013	No	No	Yes	No
Atp1b1	ATP1B1	P05026	AT1B1_HUMAN	reviewed	Sodium/potassium-transporting ATPase subunit beta-1	303	Yes	No	Yes	No
Atp1b2	ATP1B2	P14415	AT1B2_HUMAN	reviewed	Sodium/potassium-transporting ATPase subunit beta-2	290	Yes	No	No	No
Atp1b3	ATP1B3	P54709	AT1B3_HUMAN	reviewed	Sodium/potassium-transporting ATPase subunit beta-3	279	No	No	Yes	No
Atp2a2	ATP2A2	P16615	AT2A2_HUMAN	reviewed	Sarcoplasmic/endoplasmic reticulum calcium ATPase 2	1042	Yes	No	Yes	No
Atp2b1	ATP2B1	P20020	AT2B1_HUMAN	reviewed	Plasma membrane calcium-transporting ATPase 1	1220	Yes	No	Yes	No
Atp2b2	ATP2B2	Q01814	AT2B2_HUMAN	reviewed	Plasma membrane calcium-transporting ATPase 2	1243	Yes	No	Yes	No
Atp5a1	ATP5F1A	P25705	ATPA_HUMAN	reviewed	ATP synthase subunit alpha, mitochondrial	553	Yes	No	No	No
Atp5b	ATP5F1B	P06576	ATPB_HUMAN	reviewed	ATP synthase subunit beta, mitochondrial	529	Yes	No	No	No
Atp5c1	ATP5F1C	P36542	ATPG_HUMAN	reviewed	ATP synthase subunit gamma, mitochondrial	298	Yes	No	No	No
Atp5d	ATP5F1D	P30049	ATPD_HUMAN	reviewed	ATP synthase subunit delta, mitochondrial	168	Yes	No	No	No
Atp5k	ATP5ME	P56385	ATP5I_HUMAN	reviewed	ATP synthase subunit e, mitochondrial	69	Yes	No	No	No
Atp5j2	ATP5MF	P56134	ATPK_HUMAN	reviewed	ATP synthase subunit f, mitochondrial	94	Yes	No	No	No
Atp5l	ATP5MG	O75964	ATP5L_HUMAN	reviewed	ATP synthase subunit g, mitochondrial	103	Yes	No	No	No
Atp5l	ATP5MGL	Q7Z4Y8	AT5L2_HUMAN	reviewed	Putative ATP synthase subunit g 2, mitochondrial	100	Yes	No	No	No
Atp5h	ATP5PD	O75947	ATP5H_HUMAN	reviewed	ATP synthase subunit d, mitochondrial	161	Yes	No	No	No
Atp5j	ATP5PF	P18859	ATP5J_HUMAN	reviewed	ATP synthase-coupling factor 6, mitochondrial	108	Yes	No	No	No
Atp6ap1	ATP6AP1	Q15904	VAS1_HUMAN	reviewed	V-type proton ATPase subunit S1	470	Yes	No	No	No
Atp6ap2	ATP6AP2	O75787	RENR_HUMAN	reviewed	Renin receptor	350	Yes	No	No	No
Atp6v0d1	ATP6V0D1	P61421	VA0D1_HUMAN	reviewed	V-type proton ATPase subunit d 1	351	Yes	No	No	No
Atp6v0e1	ATP6V0E1	O15342	VA0E1_HUMAN	reviewed	V-type proton ATPase subunit e 1	81	No	No	Yes	No
Atp6v0e2	ATP6V0E2	Q8NHE4	VA0E2_HUMAN	reviewed	V-type proton ATPase subunit e 2	81	Yes	No	Yes	No
Atp6v1b2	ATP6V1B2	P21281	VATB2_HUMAN	reviewed	V-type proton ATPase subunit B, brain isoform	511	No	No	Yes	No
Atp6v1c1	ATP6V1C1	P21283	VATC1_HUMAN	reviewed	V-type proton ATPase subunit C 1	382	Yes	No	Yes	No
Atp6v1d	ATP6V1D	Q9Y5K8	VATD_HUMAN	reviewed	V-type proton ATPase subunit D	247	Yes	No	No	No
Atp6v1f;Rnase4	ATP6V1F	Q16864	VATF_HUMAN	reviewed	V-type proton ATPase subunit F	119	Yes	No	Yes	No
Atp6v1g2	ATP6V1G2	O95670	VATG2_HUMAN	reviewed	V-type proton ATPase subunit G 2	118	Yes	No	No	No
Atp8b1	ATP8B1	O43520	AT8B1_HUMAN	reviewed	Phospholipid-transporting ATPase IC	1251	No	Yes	No	No
Atraid	ATRAID	Q6UW56	ARAID_HUMAN	reviewed	All-trans retinoic acid-induced differentiation factor	229	Yes	No	No	No
Atrn	ATRN	O75882	ATRN_HUMAN	reviewed	Attractin	1429	Yes	No	No	No
Atxn1	ATXN1	P54253	ATX1_HUMAN	reviewed	Ataxin-1	815	No	No	Yes	No
Atxn10	ATXN10	Q9UBB4	ATX10_HUMAN	reviewed	Ataxin-10	475	Yes	No	No	No
Atxn3	ATXN3	P54252	ATX3_HUMAN	reviewed	Ataxin-3	361	No	No	Yes	No
Atxn3	ATXN3L	Q9H3M9	ATX3L_HUMAN	reviewed	Ataxin-3-like protein	355	No	No	Yes	No
Atxn7l3b	ATXN7L3B	Q96GX2	A7L3B_HUMAN	reviewed	Ataxin-7-like protein 3B	97	Yes	No	No	No
Auts2	AUTS2	Q8WXX7	AUTS2_HUMAN	reviewed	Autism susceptibility gene 2 protein	1259	Yes	No	No	No
Axin2	AXIN2	Q9Y2T1	AXIN2_HUMAN	reviewed	Axin-2	843	Yes	No	No	No
Azin1	AZIN1	O14977	AZIN1_HUMAN	reviewed	Antizyme inhibitor 1	448	Yes	No	No	No
B2m	B2M	P61769	B2MG_HUMAN	reviewed	Beta-2-microglobulin	119	Yes	No	Yes	No
B3gnt3	B3GNT3	Q9Y2A9	B3GN3_HUMAN	reviewed	N-acetyllactosaminide beta-1,3-N-acetylglucosaminyltransferase 3	372	No	Yes	No	No
B3gnt7	B3GNT7	Q8NFL0	B3GN7_HUMAN	reviewed	UDP-GlcNAc:betaGal beta-1,3-N-acetylglucosaminyltransferase 7	401	No	No	Yes	No
B4galnt1	B4GALNT1	Q00973	B4GN1_HUMAN	reviewed	Beta-1,4 N-acetylgalactosaminyltransferase 1	533	No	No	Yes	No
B4galt6	B4GALT6	Q9UBX8	B4GT6_HUMAN	reviewed	Beta-1,4-galactosyltransferase 6	382	No	Yes	No	No
Bace2	BACE2	Q9Y5Z0	BACE2_HUMAN	reviewed	Beta-secretase 2	518	Yes	No	Yes	No
Bag2	BAG2	O95816	BAG2_HUMAN	reviewed	BAG family molecular chaperone regulator 2	211	Yes	No	No	No
Bambi	BAMBI	Q13145	BAMBI_HUMAN	reviewed	BMP and activin membrane-bound inhibitor homolog	260	Yes	No	No	No
Basp1	BASP1	P80723	BASP1_HUMAN	reviewed	Brain acid soluble protein 1	227	Yes	No	No	No
Bbox1	BBOX1	O75936	BODG_HUMAN	reviewed	Gamma-butyrobetaine dioxygenase	387	Yes	No	No	No
Bcan	BCAN	Q96GW7	PGCB_HUMAN	reviewed	Brevican core protein	911	Yes	No	No	No
Bcas1	BCAS1	O75363	BCAS1_HUMAN	reviewed	Breast carcinoma-amplified sequence 1	584	Yes	No	Yes	No
Bcat1	BCAT1	P54687	BCAT1_HUMAN	reviewed	Branched-chain-amino-acid aminotransferase, cytosolic	386	No	No	Yes	No
Bche	BCHE	P06276	CHLE_HUMAN	reviewed	Cholinesterase	602	No	Yes	No	No
Bcl11a	BCL11A	Q9H165	BC11A_HUMAN	reviewed	B-cell lymphoma/leukemia 11A	835	Yes	No	No	No
Bcl2l1	BCL2L1	Q07817	B2CL1_HUMAN	reviewed	Bcl-2-like protein 1	233	No	Yes	No	No
Bcl3	BCL3	P20749	BCL3_HUMAN	reviewed	B-cell lymphoma 3 protein	454	No	Yes	No	No
Bcl9	BCL9	O00512	BCL9_HUMAN	reviewed	B-cell CLL/lymphoma 9 protein	1426	Yes	No	No	No
Bcr	BCR	P11274	BCR_HUMAN	reviewed	Breakpoint cluster region protein	1271	No	Yes	No	No
Bdnf	BDNF	P23560	BDNF_HUMAN	reviewed	Brain-derived neurotrophic factor	247	Yes	No	Yes	Yes
Bend6	BEND6	Q5SZJ8	BEND6_HUMAN	reviewed	BEN domain-containing protein 6	279	Yes	No	No	No
Best1	BEST1	O76090	BEST1_HUMAN	reviewed	Bestrophin-1	585	No	Yes	No	No
Bet1l	BET1L	Q9NYM9	BET1L_HUMAN	reviewed	BET1-like protein	111	Yes	No	No	No
Bex4	BEX4	Q9NWD9	BEX4_HUMAN	reviewed	Protein BEX4	120	Yes	No	No	No
Bfar	BFAR	Q9NZS9	BFAR_HUMAN	reviewed	Bifunctional apoptosis regulator	450	No	No	Yes	No
Bhlhe41	BHLHE41	Q9C0J9	BHE41_HUMAN	reviewed	Class E basic helix-loop-helix protein 41	482	Yes	No	No	No
Bicc1	BICC1	Q9H694	BICC1_HUMAN	reviewed	Protein bicaudal C homolog 1	974	Yes	Yes	No	No
Bin1	BIN1	O00499	BIN1_HUMAN	reviewed	Myc box-dependent-interacting protein 1	593	Yes	No	No	No
Bin2	BIN2	Q9UBW5	BIN2_HUMAN	reviewed	Bridging integrator 2	565	No	No	Yes	No
Blnk	BLNK	Q8WV28	BLNK_HUMAN	reviewed	B-cell linker protein	456	No	No	Yes	No
Bmerb1	BMERB1	Q96MC5	MERB1_HUMAN	reviewed	bMERB domain-containing protein 1	204	No	No	Yes	No
Bmf	BMF	Q96LC9	BMF_HUMAN	reviewed	Bcl-2-modifying factor	184	No	No	Yes	No
Bmp1	BMP1	P13497	BMP1_HUMAN	reviewed	Bone morphogenetic protein 1	986	No	Yes	No	No
Bmp4	BMP4	P12644	BMP4_HUMAN	reviewed	Bone morphogenetic protein 4	408	Yes	No	No	No
Bmp6	BMP6	P22004	BMP6_HUMAN	reviewed	Bone morphogenetic protein 6	513	No	No	Yes	No
Bmp7	BMP7	P18075	BMP7_HUMAN	reviewed	Bone morphogenetic protein 7	431	No	Yes	No	No
Bmpr2	BMPR2	Q13873	BMPR2_HUMAN	reviewed	Bone morphogenetic protein receptor type-2	1038	Yes	No	No	No
Bmx	BMX	P51813	BMX_HUMAN	reviewed	Cytoplasmic tyrosine-protein kinase BMX	675	No	Yes	No	No
Bnip1	BNIP1	Q12981	SEC20_HUMAN	reviewed	Vesicle transport protein SEC20	228	No	No	Yes	No
Bnip3	BNIP3	Q12983	BNIP3_HUMAN	reviewed	BCL2/adenovirus E1B 19 kDa protein-interacting protein 3	259	Yes	No	No	No
Boc	BOC	Q9BWV1	BOC_HUMAN	reviewed	Brother of CDO	1114	Yes	No	No	No
Bok	BOK	Q9UMX3	BOK_HUMAN	reviewed	Bcl-2-related ovarian killer protein	212	No	No	Yes	No
Bpgm	BPGM	P07738	PMGE_HUMAN	reviewed	Bisphosphoglycerate mutase	259	Yes	No	No	No
Bphl	BPHL	Q86WA6	BPHL_HUMAN	reviewed	Valacyclovir hydrolase	291	Yes	No	No	No
Bpifb4	BPIFB4	P59827	BPIB4_HUMAN	reviewed	BPI fold-containing family B member 4	614	No	No	Yes	No
Brcc3	BRCC3	P46736	BRCC3_HUMAN	reviewed	Lys-63-specific deubiquitinase BRCC36	316	Yes	No	No	No
Brd1	BRD1	O95696	BRD1_HUMAN	reviewed	Bromodomain-containing protein 1	1058	Yes	No	No	No
Bri3	BRI3	O95415	BRI3_HUMAN	reviewed	Brain protein I3	125	No	No	Yes	No
Brinp3	BRINP3	Q76B58	BRNP3_HUMAN	reviewed	BMP/retinoic acid-inducible neural-specific protein 3	766	No	No	Yes	No
Brk1	BRK1	Q8WUW1	BRK1_HUMAN	reviewed	Protein BRICK1	75	Yes	No	No	No
Bsdc1	BSDC1	Q9NW68	BSDC1_HUMAN	reviewed	BSD domain-containing protein 1	430	Yes	No	No	No
Bsg	BSG	P35613	BASI_HUMAN	reviewed	Basigin	385	Yes	Yes	No	No
Bspry	BSPRY	Q5W0U4	BSPRY_HUMAN	reviewed	B box and SPRY domain-containing protein	402	No	No	Yes	No
Bst2	BST2	Q10589	BST2_HUMAN	reviewed	Bone marrow stromal antigen 2	180	Yes	No	No	No
Btbd10	BTBD10	Q9BSF8	BTBDA_HUMAN	reviewed	BTB/POZ domain-containing protein 10	475	Yes	No	No	No
Btf3	BTF3	P20290	BTF3_HUMAN	reviewed	Transcription factor BTF3	206	Yes	No	No	No
Btg1	BTG1	P62324	BTG1_HUMAN	reviewed	Protein BTG1	171	No	No	Yes	No
Btg2	BTG2	P78543	BTG2_HUMAN	reviewed	Protein BTG2	158	Yes	No	Yes	No
Bub1b	BUB1B	O60566	BUB1B_HUMAN	reviewed	Mitotic checkpoint serine/threonine-protein kinase BUB1 beta	1050	No	Yes	No	No
Bzw2	BZW2	Q9Y6E2	BZW2_HUMAN	reviewed	Basic leucine zipper and W2 domain-containing protein 2	419	No	No	Yes	No
Grcc10	C12orf57	Q99622	C10_HUMAN	reviewed	Protein C10	126	Yes	No	No	No
C1d	C1D	Q13901	C1D_HUMAN	reviewed	Nuclear nucleic acid-binding protein C1D	141	Yes	No	No	No
C1qa	C1QA	P02745	C1QA_HUMAN	reviewed	Complement C1q subcomponent subunit A	245	Yes	No	Yes	No
C1ql1	C1QL1	O75973	C1QRF_HUMAN	reviewed	C1q-related factor	258	Yes	No	No	No
C1ql3	C1QL3	Q5VWW1	C1QL3_HUMAN	reviewed	Complement C1q-like protein 3	255	Yes	No	No	No
C1qtnf1	C1QTNF1	Q9BXJ1	C1QT1_HUMAN	reviewed	Complement C1q tumor necrosis factor-related protein 1	281	No	Yes	No	No
C1qtnf4	C1QTNF4	Q9BXJ3	C1QT4_HUMAN	reviewed	Complement C1q tumor necrosis factor-related protein 4	329	Yes	No	No	No
C1qtnf5	C1QTNF5	Q9BXJ0	C1QT5_HUMAN	reviewed	Complement C1q tumor necrosis factor-related protein 5	243	No	No	Yes	No
C4b	C4A	P0C0L4	CO4A_HUMAN	reviewed	Complement C4-A	1744	Yes	Yes	No	No
C4b	C4B	P0C0L5	CO4B_HUMAN	reviewed	Complement C4-B	1744	Yes	Yes	No	No
Gm11992	C7orf57	Q8NEG2	CG057_HUMAN	reviewed	Uncharacterized protein C7orf57	295	Yes	No	No	No
Car11	CA11	O75493	CAH11_HUMAN	reviewed	Carbonic anhydrase-related protein 11	328	Yes	No	No	No
Car12	CA12	O43570	CAH12_HUMAN	reviewed	Carbonic anhydrase 12	354	Yes	No	No	No
Car14	CA14	Q9ULX7	CAH14_HUMAN	reviewed	Carbonic anhydrase 14	337	Yes	No	No	No
Car2	CA2	P00918	CAH2_HUMAN	reviewed	Carbonic anhydrase 2	260	Yes	No	No	No
Ca3	CA3	P07451	CAH3_HUMAN	reviewed	Carbonic anhydrase 3	260	No	No	Yes	No
Car4	CA4	P22748	CAH4_HUMAN	reviewed	Carbonic anhydrase 4	312	Yes	No	No	No
Ca5b	CA5B	Q9Y2D0	CAH5B_HUMAN	reviewed	Carbonic anhydrase 5B, mitochondrial	317	No	No	Yes	No
Car9	CA9	Q16790	CAH9_HUMAN	reviewed	Carbonic anhydrase 9	459	Yes	No	No	No
Cab39	CAB39	Q9Y376	CAB39_HUMAN	reviewed	Calcium-binding protein 39	341	Yes	No	No	No
Cab39l	CAB39L	Q9H9S4	CB39L_HUMAN	reviewed	Calcium-binding protein 39-like	337	Yes	No	No	No
Cables1	CABLES1	Q8TDN4	CABL1_HUMAN	reviewed	CDK5 and ABL1 enzyme substrate 1	633	No	Yes	No	No
Cabp1	CABP1	Q9NZU7	CABP1_HUMAN	reviewed	Calcium-binding protein 1	370	No	No	Yes	No
Cabp7	CABP7	Q86V35	CABP7_HUMAN	reviewed	Calcium-binding protein 7	215	Yes	No	No	No
Cacnb4	CACNB4	O00305	CACB4_HUMAN	reviewed	Voltage-dependent L-type calcium channel subunit beta-4	520	No	No	Yes	No
Cacng2	CACNG2	Q9Y698	CCG2_HUMAN	reviewed	Voltage-dependent calcium channel gamma-2 subunit	323	No	No	Yes	No
Cacng3	CACNG3	O60359	CCG3_HUMAN	reviewed	Voltage-dependent calcium channel gamma-3 subunit	315	No	No	Yes	No
Cacng5	CACNG5	Q9UF02	CCG5_HUMAN	reviewed	Voltage-dependent calcium channel gamma-5 subunit	275	No	No	Yes	No
Cadm1	CADM1	Q9BY67	CADM1_HUMAN	reviewed	Cell adhesion molecule 1	442	Yes	No	No	No
Cadm2	CADM2	Q8N3J6	CADM2_HUMAN	reviewed	Cell adhesion molecule 2	435	Yes	No	No	No
Cadm3	CADM3	Q8N126	CADM3_HUMAN	reviewed	Cell adhesion molecule 3	398	No	No	Yes	No
Cadm4	CADM4	Q8NFZ8	CADM4_HUMAN	reviewed	Cell adhesion molecule 4	388	Yes	No	No	No
Calb1	CALB1	P05937	CALB1_HUMAN	reviewed	Calbindin	261	Yes	No	No	No
Calm1	CALM1	P0DP23	CALM1_HUMAN	reviewed	Calmodulin-1	149	Yes	No	Yes	No
Calm2	CALM2	P0DP24	CALM2_HUMAN	reviewed	Calmodulin-2	149	Yes	No	Yes	No
Calm3	CALM3	P0DP25	CALM3_HUMAN	reviewed	Calmodulin-3	149	Yes	No	Yes	No
Calml4	CALML4	Q96GE6	CALL4_HUMAN	reviewed	Calmodulin-like protein 4	196	Yes	No	No	No
Calr	CALR	P27797	CALR_HUMAN	reviewed	Calreticulin	417	Yes	No	No	No
Calr3	CALR3	Q96L12	CALR3_HUMAN	reviewed	Calreticulin-3	384	Yes	No	No	No
Camk1d	CAMK1D	Q8IU85	KCC1D_HUMAN	reviewed	Calcium/calmodulin-dependent protein kinase type 1D	385	No	Yes	No	No
Camk1g	CAMK1G	Q96NX5	KCC1G_HUMAN	reviewed	Calcium/calmodulin-dependent protein kinase type 1G	476	No	No	Yes	No
Camk2a	CAMK2A	Q9UQM7	KCC2A_HUMAN	reviewed	Calcium/calmodulin-dependent protein kinase type II subunit alpha	478	Yes	No	No	No
Camk2g	CAMK2G	Q13555	KCC2G_HUMAN	reviewed	Calcium/calmodulin-dependent protein kinase type II subunit gamma	558	No	No	Yes	No
Camk2n1	CAMK2N1	Q7Z7J9	CK2N1_HUMAN	reviewed	Calcium/calmodulin-dependent protein kinase II inhibitor 1	78	Yes	No	No	No
Camk2n2	CAMK2N2	Q96S95	CK2N2_HUMAN	reviewed	Calcium/calmodulin-dependent protein kinase II inhibitor 2	79	No	No	Yes	No
Camk4	CAMK4	Q16566	KCC4_HUMAN	reviewed	Calcium/calmodulin-dependent protein kinase type IV	473	Yes	No	Yes	No
Camkk1	CAMKK1	Q8N5S9	KKCC1_HUMAN	reviewed	Calcium/calmodulin-dependent protein kinase kinase 1	505	Yes	No	No	No
Camta1	CAMTA1	Q9Y6Y1	CMTA1_HUMAN	reviewed	Calmodulin-binding transcription activator 1	1673	Yes	No	No	No
Cap2	CAP2	P40123	CAP2_HUMAN	reviewed	Adenylyl cyclase-associated protein 2	477	No	No	Yes	No
Capg	CAPG	P40121	CAPG_HUMAN	reviewed	Macrophage-capping protein	348	No	No	Yes	No
Capn5	CAPN5	O15484	CAN5_HUMAN	reviewed	Calpain-5	640	No	Yes	No	No
Capza2	CAPZA2	P47755	CAZA2_HUMAN	reviewed	F-actin-capping protein subunit alpha-2	286	Yes	No	No	No
Carhsp1	CARHSP1	Q9Y2V2	CHSP1_HUMAN	reviewed	Calcium-regulated heat-stable protein 1	147	Yes	No	Yes	No
Cartpt	CARTPT	Q16568	CART_HUMAN	reviewed	Cocaine- and amphetamine-regulated transcript protein [Cleaved into: CART	116	No	No	Yes	No
Casq2	CASQ2	O14958	CASQ2_HUMAN	reviewed	Calsequestrin-2	399	Yes	No	No	No
Cav2	CAV2	P51636	CAV2_HUMAN	reviewed	Caveolin-2	162	Yes	No	No	No
Cavin2	CAVIN2	O95810	CAVN2_HUMAN	reviewed	Caveolae-associated protein 2	425	No	Yes	No	No
Cbln2	CBLN2	Q8IUK8	CBLN2_HUMAN	reviewed	Cerebellin-2	224	No	No	Yes	No
Cbr1	CBR1	P16152	CBR1_HUMAN	reviewed	Carbonyl reductase [NADPH] 1	277	Yes	No	No	No
Cbs	CBS	P35520	CBS_HUMAN	reviewed	Cystathionine beta-synthase	551	No	No	Yes	No
Cbs	CBSL	P0DN79	CBSL_HUMAN	reviewed	Cystathionine beta-synthase-like protein	551	No	No	Yes	No
Cbx6	CBX6	O95503	CBX6_HUMAN	reviewed	Chromobox protein homolog 6	412	Yes	No	No	No
Cbx7	CBX7	O95931	CBX7_HUMAN	reviewed	Chromobox protein homolog 7	251	No	Yes	No	No
Ccdc113	CCDC113	Q9H0I3	CC113_HUMAN	reviewed	Coiled-coil domain-containing protein 113	377	Yes	No	No	No
Ccdc12	CCDC12	Q8WUD4	CCD12_HUMAN	reviewed	Coiled-coil domain-containing protein 12	166	Yes	No	No	No
Ccdc153	CCDC153	Q494R4	CC153_HUMAN	reviewed	Coiled-coil domain-containing protein 153	210	Yes	No	Yes	No
Ccdc173	CCDC173	Q0VFZ6	CC173_HUMAN	reviewed	Coiled-coil domain-containing protein 173	552	Yes	No	No	No
Ccdc174	CCDC174	Q6PII3	CC174_HUMAN	reviewed	Coiled-coil domain-containing protein 174	467	Yes	No	No	No
Ccdc175	CCDC175	P0C221	CC175_HUMAN	reviewed	Coiled-coil domain-containing protein 175	793	No	No	Yes	No
Ccdc184	CCDC184	Q52MB2	CC184_HUMAN	reviewed	Coiled-coil domain-containing protein 184	194	No	No	Yes	No
Ccdc32	CCDC32	Q9BV29	CCD32_HUMAN	reviewed	Coiled-coil domain-containing protein 32	185	No	No	Yes	No
Ccdc33	CCDC33	Q8N5R6	CCD33_HUMAN	reviewed	Coiled-coil domain-containing protein 33	958	Yes	No	No	No
Ccdc34	CCDC34	Q96HJ3	CCD34_HUMAN	reviewed	Coiled-coil domain-containing protein 34	373	Yes	No	No	No
Ccdc50	CCDC50	Q8IVM0	CCD50_HUMAN	reviewed	Coiled-coil domain-containing protein 50	306	No	No	Yes	No
Ccdc57	CCDC57	Q2TAC2	CCD57_HUMAN	reviewed	Coiled-coil domain-containing protein 57	915	Yes	No	No	No
Ccdc80	CCDC80	Q76M96	CCD80_HUMAN	reviewed	Coiled-coil domain-containing protein 80	950	No	No	Yes	No
Cck	CCK	P06307	CCKN_HUMAN	reviewed	Cholecystokinin	115	Yes	No	Yes	No
Ccl6;Ccl9	CCL15	Q16663	CCL15_HUMAN	reviewed	C-C motif chemokine 15	113	Yes	No	No	No
Ccl2	CCL2	P13500	CCL2_HUMAN	reviewed	C-C motif chemokine 2	99	No	Yes	No	No
Ccl6;Ccl9	CCL23	P55773	CCL23_HUMAN	reviewed	C-C motif chemokine 23	120	Yes	No	No	No
Ccn1	CCN1	O00622	CCN1_HUMAN	reviewed	CCN family member 1	381	No	Yes	No	No
Ccn2	CCN2	P29279	CCN2_HUMAN	reviewed	CCN family member 2	349	No	Yes	No	No
Ccn3	CCN3	P48745	CCN3_HUMAN	reviewed	CCN family member 3	357	No	Yes	No	No
Ccna2	CCNA2	P20248	CCNA2_HUMAN	reviewed	Cyclin-A2	432	No	Yes	No	No
Ccnb2	CCNB2	O95067	CCNB2_HUMAN	reviewed	G2/mitotic-specific cyclin-B2	398	No	Yes	No	No
Ccnf	CCNF	P41002	CCNF_HUMAN	reviewed	Cyclin-F	786	No	No	Yes	No
Ccser2	CCSER2	Q9H7U1	CCSE2_HUMAN	reviewed	Serine-rich coiled-coil domain-containing protein 2	834	Yes	No	No	No
Cct6a	CCT6A	P40227	TCPZ_HUMAN	reviewed	T-complex protein 1 subunit zeta	531	Yes	No	No	No
Cd109	CD109	Q6YHK3	CD109_HUMAN	reviewed	CD109 antigen	1445	Yes	Yes	No	No
Cd14	CD14	P08571	CD14_HUMAN	reviewed	Monocyte differentiation antigen CD14	375	Yes	Yes	Yes	No
Cd151	CD151	P48509	CD151_HUMAN	reviewed	CD151 antigen	253	No	No	Yes	No
Cd164	CD164	Q04900	MUC24_HUMAN	reviewed	Sialomucin core protein 24	197	Yes	No	Yes	No
Cd200	CD200	P41217	OX2G_HUMAN	reviewed	OX-2 membrane glycoprotein	278	Yes	No	No	No
Cd276	CD276	Q5ZPR3	CD276_HUMAN	reviewed	CD276 antigen	534	No	Yes	Yes	No
Cd2ap	CD2AP	Q9Y5K6	CD2AP_HUMAN	reviewed	CD2-associated protein	639	Yes	No	No	No
Cd38	CD38	P28907	CD38_HUMAN	reviewed	ADP-ribosyl cyclase/cyclic ADP-ribose hydrolase 1	300	No	No	Yes	No
Cd4	CD4	P01730	CD4_HUMAN	reviewed	T-cell surface glycoprotein CD4	458	No	No	Yes	No
Cd44	CD44	P16070	CD44_HUMAN	reviewed	CD44 antigen	742	Yes	No	No	No
Cd47	CD47	Q08722	CD47_HUMAN	reviewed	Leukocyte surface antigen CD47	323	No	No	Yes	No
Cd48	CD48	P09326	CD48_HUMAN	reviewed	CD48 antigen	243	No	No	Yes	No
Cd52	CD52	P31358	CD52_HUMAN	reviewed	CAMPATH-1 antigen	61	Yes	No	No	No
Cd53	CD53	P19397	CD53_HUMAN	reviewed	Leukocyte surface antigen CD53	219	No	No	Yes	No
Cd59a	CD59	P13987	CD59_HUMAN	reviewed	CD59 glycoprotein	128	Yes	Yes	No	No
Cd63	CD63	P08962	CD63_HUMAN	reviewed	CD63 antigen	238	Yes	No	Yes	No
Cd74	CD74	P04233	HG2A_HUMAN	reviewed	HLA class II histocompatibility antigen gamma chain	296	Yes	Yes	Yes	No
Cd81	CD81	P60033	CD81_HUMAN	reviewed	CD81 antigen	236	Yes	No	No	No
Cd82	CD82	P27701	CD82_HUMAN	reviewed	CD82 antigen	267	No	Yes	No	No
Cd83	CD83	Q01151	CD83_HUMAN	reviewed	CD83 antigen	205	No	Yes	No	No
Cd9	CD9	P21926	CD9_HUMAN	reviewed	CD9 antigen	228	Yes	No	Yes	No
Cd93	CD93	Q9NPY3	C1QR1_HUMAN	reviewed	Complement component C1q receptor	652	Yes	Yes	No	No
Cd99l2	CD99L2	Q8TCZ2	C99L2_HUMAN	reviewed	CD99 antigen-like protein 2	262	No	No	Yes	No
Cdc123	CDC123	O75794	CD123_HUMAN	reviewed	Cell division cycle protein 123 homolog	336	Yes	No	No	No
Cdc42	CDC42	P60953	CDC42_HUMAN	reviewed	Cell division control protein 42 homolog	191	Yes	No	No	No
Cdc42bpa	CDC42BPA	Q5VT25	MRCKA_HUMAN	reviewed	Serine/threonine-protein kinase MRCK alpha	1732	Yes	No	No	No
Cdc42bpg	CDC42BPG	Q6DT37	MRCKG_HUMAN	reviewed	Serine/threonine-protein kinase MRCK gamma	1551	Yes	No	No	No
Cdc42ep1	CDC42EP1	Q00587	BORG5_HUMAN	reviewed	Cdc42 effector protein 1	391	No	No	Yes	No
Cdc42ep2	CDC42EP2	O14613	BORG1_HUMAN	reviewed	Cdc42 effector protein 2	210	Yes	Yes	Yes	No
Cdc42ep5	CDC42EP5	Q6NZY7	BORG3_HUMAN	reviewed	Cdc42 effector protein 5	148	No	Yes	No	No
Cdh11	CDH11	P55287	CAD11_HUMAN	reviewed	Cadherin-11	796	Yes	No	No	No
Cdh13	CDH13	P55290	CAD13_HUMAN	reviewed	Cadherin-13	713	No	Yes	No	No
Cdh2	CDH2	P19022	CADH2_HUMAN	reviewed	Cadherin-2	906	Yes	No	No	No
Cdh8	CDH8	P55286	CADH8_HUMAN	reviewed	Cadherin-8	799	Yes	No	No	No
Cdhr3	CDHR3	Q6ZTQ4	CDHR3_HUMAN	reviewed	Cadherin-related family member 3	885	Yes	No	No	No
Cdk1	CDK1	P06493	CDK1_HUMAN	reviewed	Cyclin-dependent kinase 1	297	No	Yes	No	No
Cdk13	CDK13	Q14004	CDK13_HUMAN	reviewed	Cyclin-dependent kinase 13	1512	Yes	No	No	No
Cdk14	CDK14	O94921	CDK14_HUMAN	reviewed	Cyclin-dependent kinase 14	469	Yes	No	No	No
Cdk20	CDK20	Q8IZL9	CDK20_HUMAN	reviewed	Cyclin-dependent kinase 20	346	Yes	No	No	No
Cdk4	CDK4	P11802	CDK4_HUMAN	reviewed	Cyclin-dependent kinase 4	303	No	No	Yes	No
Cdk5	CDK5	Q00535	CDK5_HUMAN	reviewed	Cyclin-dependent-like kinase 5	292	Yes	No	Yes	No
Cdk5r1	CDK5R1	Q15078	CD5R1_HUMAN	reviewed	Cyclin-dependent kinase 5 activator 1	307	Yes	No	Yes	No
Cdk5r2	CDK5R2	Q13319	CD5R2_HUMAN	reviewed	Cyclin-dependent kinase 5 activator 2	367	Yes	No	No	No
Cdkl1	CDKL1	Q00532	CDKL1_HUMAN	reviewed	Cyclin-dependent kinase-like 1	358	No	No	Yes	No
Cdkl4	CDKL4	Q5MAI5	CDKL4_HUMAN	reviewed	Cyclin-dependent kinase-like 4	379	Yes	No	No	No
Carf	CARF	Q9NXV6	CARF_HUMAN	reviewed	CDKN2A-interacting protein	580	No	No	Yes	No
Cds1	CDS1	Q92903	CDS1_HUMAN	reviewed	Phosphatidate cytidylyltransferase 1	461	No	No	Yes	No
Cdyl	CDYL	Q9Y232	CDYL_HUMAN	reviewed	Chromodomain Y-like protein	598	No	No	Yes	No
Cebpb	CEBPB	P17676	CEBPB_HUMAN	reviewed	CCAAT/enhancer-binding protein beta	345	Yes	No	No	No
Cebpd	CEBPD	P49716	CEBPD_HUMAN	reviewed	CCAAT/enhancer-binding protein delta	269	No	No	Yes	No
Celf2	CELF2	O95319	CELF2_HUMAN	reviewed	CUGBP Elav-like family member 2	508	Yes	No	No	No
Celsr2	CELSR2	Q9HCU4	CELR2_HUMAN	reviewed	Cadherin EGF LAG seven-pass G-type receptor 2	2923	Yes	No	No	No
Cemip	CEMIP	Q8WUJ3	CEMIP_HUMAN	reviewed	Cell migration-inducing and hyaluronan-binding protein	1361	No	Yes	No	No
Cemip2	CEMIP2	Q9UHN6	CEIP2_HUMAN	reviewed	Cell surface hyaluronidase	1383	No	Yes	No	No
Cend1	CEND1	Q8N111	CEND_HUMAN	reviewed	Cell cycle exit and neuronal differentiation protein 1	149	Yes	No	Yes	No
Cenpn	CENPN	Q96H22	CENPN_HUMAN	reviewed	Centromere protein N	339	No	No	Yes	No
Cep128	CEP128	Q6ZU80	CE128_HUMAN	reviewed	Centrosomal protein of 128 kDa	1094	Yes	No	No	No
Cep290	CEP290	O15078	CE290_HUMAN	reviewed	Centrosomal protein of 290 kDa	2479	Yes	No	No	No
Cep350	CEP350	Q5VT06	CE350_HUMAN	reviewed	Centrosome-associated protein 350	3117	Yes	No	No	No
Cep44	CEP44	Q9C0F1	CEP44_HUMAN	reviewed	Centrosomal protein of 44 kDa	390	Yes	No	No	No
Cep63	CEP63	Q96MT8	CEP63_HUMAN	reviewed	Centrosomal protein of 63 kDa	703	Yes	No	No	No
Cep70	CEP70	Q8NHQ1	CEP70_HUMAN	reviewed	Centrosomal protein of 70 kDa	597	Yes	Yes	No	No
Cers6	CERS6	Q6ZMG9	CERS6_HUMAN	reviewed	Ceramide synthase 6	384	No	Yes	No	No
Col4a3bp	CERT1	Q9Y5P4	CERT_HUMAN	reviewed	Ceramide transfer protein	624	Yes	No	No	No
Wdr66	CFAP251	Q8TBY9	CF251_HUMAN	reviewed	Cilia- and flagella-associated protein 251	1149	Yes	No	No	No
Cfl1	CFL1	P23528	COF1_HUMAN	reviewed	Cofilin-1	166	Yes	No	No	No
Ch25h	CH25H	O95992	CH25H_HUMAN	reviewed	Cholesterol 25-hydroxylase	272	No	Yes	Yes	No
Chac1	CHAC1	Q9BUX1	CHAC1_HUMAN	reviewed	Glutathione-specific gamma-glutamylcyclotransferase 1	222	No	No	Yes	No
Chchd1	CHCHD1	Q96BP2	CHCH1_HUMAN	reviewed	Coiled-coil-helix-coiled-coil-helix domain-containing protein 1	118	Yes	No	No	No
Chchd2	CHCHD2	Q9Y6H1	CHCH2_HUMAN	reviewed	Coiled-coil-helix-coiled-coil-helix domain-containing protein 2	151	Yes	No	No	No
Chchd3	CHCHD3	Q9NX63	MIC19_HUMAN	reviewed	MICOS complex subunit MIC19	227	Yes	No	No	No
Chchd4	CHCHD4	Q8N4Q1	MIA40_HUMAN	reviewed	Mitochondrial intermembrane space import and assembly protein 40	142	No	No	Yes	No
Chchd6	CHCHD6	Q9BRQ6	MIC25_HUMAN	reviewed	MICOS complex subunit MIC25	235	Yes	No	No	No
Chd4	CHD4	Q14839	CHD4_HUMAN	reviewed	Chromodomain-helicase-DNA-binding protein 4	1912	Yes	No	No	No
Chd5	CHD5	Q8TDI0	CHD5_HUMAN	reviewed	Chromodomain-helicase-DNA-binding protein 5	1954	Yes	No	No	No
Chdh	CHDH	Q8NE62	CHDH_HUMAN	reviewed	Choline dehydrogenase, mitochondrial	594	No	No	Yes	No
Chek2	CHEK2	O96017	CHK2_HUMAN	reviewed	Serine/threonine-protein kinase Chk2	543	Yes	No	No	No
Chga	CHGA	P10645	CMGA_HUMAN	reviewed	Chromogranin-A	457	Yes	No	No	No
Chgb	CHGB	P05060	SCG1_HUMAN	reviewed	Secretogranin-1	677	Yes	No	Yes	No
Chkb	CHKB	Q9Y259	CHKB_HUMAN	reviewed	Choline/ethanolamine kinase	395	No	No	Yes	No
Chl1	CHL1	O00533	NCHL1_HUMAN	reviewed	Neural cell adhesion molecule L1-like protein	1208	Yes	No	No	No
Chmp3	CHMP3	Q9Y3E7	CHMP3_HUMAN	reviewed	Charged multivesicular body protein 3	222	Yes	No	No	No
Chmp4b	CHMP4B	Q9H444	CHM4B_HUMAN	reviewed	Charged multivesicular body protein 4b	224	Yes	No	No	No
Chn1	CHN1	P15882	CHIN_HUMAN	reviewed	N-chimaerin	459	Yes	No	No	No
Chn2	CHN2	P52757	CHIO_HUMAN	reviewed	Beta-chimaerin	468	Yes	No	No	No
Chp1	CHP1	Q99653	CHP1_HUMAN	reviewed	Calcineurin B homologous protein 1	195	No	No	Yes	No
Chrm1	CHRM1	P11229	ACM1_HUMAN	reviewed	Muscarinic acetylcholine receptor M1	460	No	No	Yes	No
Chrm3	CHRM3	P20309	ACM3_HUMAN	reviewed	Muscarinic acetylcholine receptor M3	590	No	No	Yes	No
Chrnb2	CHRNB2	P17787	ACHB2_HUMAN	reviewed	Neuronal acetylcholine receptor subunit beta-2	502	No	No	Yes	No
Chst1	CHST1	O43916	CHST1_HUMAN	reviewed	Carbohydrate sulfotransferase 1	411	Yes	Yes	No	No
Chst2	CHST2	Q9Y4C5	CHST2_HUMAN	reviewed	Carbohydrate sulfotransferase 2	530	Yes	No	No	No
Ciapin1	CIAPIN1	Q6FI81	CPIN1_HUMAN	reviewed	Anamorsin	312	No	No	Yes	No
Ciart	CIART	Q8N365	CIART_HUMAN	reviewed	Circadian-associated transcriptional repressor	385	No	Yes	No	No
Cib1	CIB1	Q99828	CIB1_HUMAN	reviewed	Calcium and integrin-binding protein 1	191	No	No	Yes	No
Cip2a	CIP2A	Q8TCG1	CIP2A_HUMAN	reviewed	Protein CIP2A	905	No	Yes	No	No
Cirbp	CIRBP	Q14011	CIRBP_HUMAN	reviewed	Cold-inducible RNA-binding protein	172	Yes	No	No	No
Cisd1	CISD1	Q9NZ45	CISD1_HUMAN	reviewed	CDGSH iron-sulfur domain-containing protein 1	108	Yes	No	No	No
Cit	CIT	O14578	CTRO_HUMAN	reviewed	Citron Rho-interacting kinase	2027	No	No	Yes	No
Ckap2	CKAP2	Q8WWK9	CKAP2_HUMAN	reviewed	Cytoskeleton-associated protein 2	683	No	Yes	No	No
Ckap4	CKAP4	Q07065	CKAP4_HUMAN	reviewed	Cytoskeleton-associated protein 4	602	Yes	No	No	No
Ckb	CKB	P12277	KCRB_HUMAN	reviewed	Creatine kinase B-type	381	Yes	No	No	No
Ckmt1	CKMT1A	P12532	KCRU_HUMAN	reviewed	Creatine kinase U-type, mitochondrial	417	Yes	No	No	No
Cks1b	CKS1B	P61024	CKS1_HUMAN	reviewed	Cyclin-dependent kinases regulatory subunit 1	79	No	Yes	No	No
Clasp1	CLASP1	Q7Z460	CLAP1_HUMAN	reviewed	CLIP-associating protein 1	1538	Yes	No	No	No
Clcn3	CLCN3	P51790	CLCN3_HUMAN	reviewed	H(+)/Cl(-) exchange transporter 3	818	Yes	No	No	No
Clcn5	CLCN5	P51795	CLCN5_HUMAN	reviewed	H(+)/Cl(-) exchange transporter 5	816	No	No	Yes	No
Cldn19	CLDN19	Q8N6F1	CLD19_HUMAN	reviewed	Claudin-19	224	No	No	Yes	No
Cldn2	CLDN2	P57739	CLD2_HUMAN	reviewed	Claudin-2	230	Yes	No	No	No
Cldn5	CLDN5	O00501	CLD5_HUMAN	reviewed	Claudin-5	218	Yes	No	No	No
Clec11a	CLEC11A	Q9Y240	CLC11_HUMAN	reviewed	C-type lectin domain family 11 member A	323	No	No	Yes	No
Clec2d	CLEC2D	Q9UHP7	CLC2D_HUMAN	reviewed	C-type lectin domain family 2 member D	191	No	Yes	No	No
Clec2l	CLEC2L	P0C7M8	CLC2L_HUMAN	reviewed	C-type lectin domain family 2 member L	214	No	No	Yes	No
Clec3b	CLEC3B	P05452	TETN_HUMAN	reviewed	Tetranectin	202	Yes	No	No	No
Clic1	CLIC1	O00299	CLIC1_HUMAN	reviewed	Chloride intracellular channel protein 1	241	No	No	Yes	No
Clic4	CLIC4	Q9Y696	CLIC4_HUMAN	reviewed	Chloride intracellular channel protein 4	253	Yes	No	No	No
Clic5	CLIC5	Q9NZA1	CLIC5_HUMAN	reviewed	Chloride intracellular channel protein 5	410	No	No	Yes	No
Clip1	CLIP1	P30622	CLIP1_HUMAN	reviewed	CAP-Gly domain-containing linker protein 1	1438	Yes	No	No	No
Clmn	CLMN	Q96JQ2	CLMN_HUMAN	reviewed	Calmin	1002	Yes	Yes	No	No
Cln8	CLN8	Q9UBY8	CLN8_HUMAN	reviewed	Protein CLN8	286	No	No	Yes	No
Clstn1	CLSTN1	O94985	CSTN1_HUMAN	reviewed	Calsyntenin-1	981	Yes	No	Yes	No
Cltb	CLTB	P09497	CLCB_HUMAN	reviewed	Clathrin light chain B	229	Yes	No	No	No
Cltc	CLTC	Q00610	CLH1_HUMAN	reviewed	Clathrin heavy chain 1	1675	Yes	No	No	No
Clu	CLU	P10909	CLUS_HUMAN	reviewed	Clusterin	449	Yes	No	No	No
Clvs2	CLVS2	Q5SYC1	CLVS2_HUMAN	reviewed	Clavesin-2	327	No	No	Yes	No
Cmip	CMIP	Q8IY22	CMIP_HUMAN	reviewed	C-Maf-inducing protein	773	Yes	Yes	No	No
Cmklr1	CMKLR1	Q99788	CML1_HUMAN	reviewed	Chemokine-like receptor 1	373	No	Yes	No	No
Cmpk2	CMPK2	Q5EBM0	CMPK2_HUMAN	reviewed	UMP-CMP kinase 2, mitochondrial	449	Yes	No	No	No
Cmtm5	CMTM5	Q96DZ9	CKLF5_HUMAN	reviewed	CKLF-like MARVEL transmembrane domain-containing protein 5	223	Yes	No	No	No
Cmtm8	CMTM8	Q8IZV2	CKLF8_HUMAN	reviewed	CKLF-like MARVEL transmembrane domain-containing protein 8	173	Yes	Yes	No	No
Cnbp	CNBP	P62633	CNBP_HUMAN	reviewed	Cellular nucleic acid-binding protein	177	Yes	No	No	No
Cndp1	CNDP1	Q96KN2	CNDP1_HUMAN	reviewed	Beta-Ala-His dipeptidase	507	No	No	Yes	No
Cnih2	CNIH2	Q6PI25	CNIH2_HUMAN	reviewed	Protein cornichon homolog 2	160	Yes	No	No	No
Cnih3	CNIH3	Q8TBE1	CNIH3_HUMAN	reviewed	Protein cornichon homolog 3	160	Yes	No	Yes	No
Cnksr2	CNKSR2	Q8WXI2	CNKR2_HUMAN	reviewed	Connector enhancer of kinase suppressor of ras 2	1034	Yes	No	Yes	No
Cnn3	CNN3	Q15417	CNN3_HUMAN	reviewed	Calponin-3	329	Yes	No	Yes	No
Cnot3	CNOT3	O75175	CNOT3_HUMAN	reviewed	CCR4-NOT transcription complex subunit 3	753	Yes	No	No	No
Cnp	CNP	P09543	CN37_HUMAN	reviewed	2',3'-cyclic-nucleotide 3'-phosphodiesterase	421	Yes	No	Yes	No
Cnppd1	CNPPD1	Q9BV87	CNPD1_HUMAN	reviewed	Protein CNPPD1	410	No	No	Yes	No
Cnpy3	CNPY3	Q9BT09	CNPY3_HUMAN	reviewed	Protein canopy homolog 3	278	Yes	No	No	No
Cnrip1	CNRIP1	Q96F85	CNRP1_HUMAN	reviewed	CB1 cannabinoid receptor-interacting protein 1	164	Yes	No	No	No
Cntn3	CNTN3	Q9P232	CNTN3_HUMAN	reviewed	Contactin-3	1028	No	No	Yes	No
Cntn4	CNTN4	Q8IWV2	CNTN4_HUMAN	reviewed	Contactin-4	1026	No	No	Yes	No
Cntnap1	CNTNAP1	P78357	CNTP1_HUMAN	reviewed	Contactin-associated protein 1	1384	No	No	Yes	No
Cntnap2	CNTNAP2	Q9UHC6	CNTP2_HUMAN	reviewed	Contactin-associated protein-like 2	1331	Yes	No	No	No
Cobll1	COBLL1	Q53SF7	COBL1_HUMAN	reviewed	Cordon-bleu protein-like 1	1128	Yes	No	No	No
Coch	COCH	O43405	COCH_HUMAN	reviewed	Cochlin	550	No	Yes	No	No
Col11a1	COL11A1	P12107	COBA1_HUMAN	reviewed	Collagen alpha-1(XI) chain	1806	No	No	Yes	No
Col12a1	COL12A1	Q99715	COCA1_HUMAN	reviewed	Collagen alpha-1(XII) chain	3063	No	Yes	No	No
Col14a1	COL14A1	Q05707	COEA1_HUMAN	reviewed	Collagen alpha-1(XIV) chain	1796	No	Yes	No	No
Col18a1	COL18A1	P39060	COIA1_HUMAN	reviewed	Collagen alpha-1(XVIII) chain	1754	No	Yes	No	No
Col1a1	COL1A1	P02452	CO1A1_HUMAN	reviewed	Collagen alpha-1(I) chain	1464	No	Yes	Yes	No
Col1a2	COL1A2	P08123	CO1A2_HUMAN	reviewed	Collagen alpha-2(I) chain	1366	No	Yes	No	No
Col3a1	COL3A1	P02461	CO3A1_HUMAN	reviewed	Collagen alpha-1(III) chain	1466	No	Yes	Yes	No
Col4a1	COL4A1	P02462	CO4A1_HUMAN	reviewed	Collagen alpha-1(IV) chain	1669	Yes	No	No	No
Col4a2	COL4A2	P08572	CO4A2_HUMAN	reviewed	Collagen alpha-2(IV) chain	1712	Yes	No	No	No
Col5a1	COL5A1	P20908	CO5A1_HUMAN	reviewed	Collagen alpha-1(V) chain	1838	No	Yes	No	No
Col5a2	COL5A2	P05997	CO5A2_HUMAN	reviewed	Collagen alpha-2(V) chain	1499	No	Yes	No	No
Col6a1	COL6A1	P12109	CO6A1_HUMAN	reviewed	Collagen alpha-1(VI) chain	1028	No	Yes	No	No
Col6a2	COL6A2	P12110	CO6A2_HUMAN	reviewed	Collagen alpha-2(VI) chain	1019	No	Yes	No	No
Col6a6	COL6A6	A6NMZ7	CO6A6_HUMAN	reviewed	Collagen alpha-6(VI) chain	2263	No	Yes	No	No
Col8a1	COL8A1	P27658	CO8A1_HUMAN	reviewed	Collagen alpha-1(VIII) chain	744	No	Yes	No	No
Col8a2	COL8A2	P25067	CO8A2_HUMAN	reviewed	Collagen alpha-2(VIII) chain	703	Yes	No	No	No
Colec12	COLEC12	Q5KU26	COL12_HUMAN	reviewed	Collectin-12	742	Yes	No	Yes	No
Commd1	COMMD1	Q8N668	COMD1_HUMAN	reviewed	COMM domain-containing protein 1	190	Yes	No	No	No
Commd6	COMMD6	Q7Z4G1	COMD6_HUMAN	reviewed	COMM domain-containing protein 6	85	Yes	No	No	No
Comt	COMT	P21964	COMT_HUMAN	reviewed	Catechol O-methyltransferase	271	No	No	Yes	No
Cops3	COPS3	Q9UNS2	CSN3_HUMAN	reviewed	COP9 signalosome complex subunit 3	423	Yes	No	No	No
Coq2	COQ2	Q96H96	COQ2_HUMAN	reviewed	4-hydroxybenzoate polyprenyltransferase, mitochondrial	371	Yes	No	No	No
Coq7	COQ7	Q99807	COQ7_HUMAN	reviewed	5-demethoxyubiquinone hydroxylase, mitochondrial	217	Yes	No	No	No
Coq9	COQ9	O75208	COQ9_HUMAN	reviewed	Ubiquinone biosynthesis protein COQ9, mitochondrial	318	Yes	No	No	No
Coro1a	CORO1A	P31146	COR1A_HUMAN	reviewed	Coronin-1A	461	Yes	No	No	No
Coro6	CORO6	Q6QEF8	CORO6_HUMAN	reviewed	Coronin-6	472	No	No	Yes	No
Cotl1	COTL1	Q14019	COTL1_HUMAN	reviewed	Coactosin-like protein	142	Yes	No	Yes	No
Cox17	COX17	Q14061	COX17_HUMAN	reviewed	Cytochrome c oxidase copper chaperone	63	Yes	No	No	No
Cox20	COX20	Q5RI15	COX20_HUMAN	reviewed	Cytochrome c oxidase assembly protein COX20, mitochondrial	118	Yes	No	No	No
Cox4i1	COX4I1	P13073	COX41_HUMAN	reviewed	Cytochrome c oxidase subunit 4 isoform 1, mitochondrial	169	Yes	No	No	No
Cox4i2	COX4I2	Q96KJ9	COX42_HUMAN	reviewed	Cytochrome c oxidase subunit 4 isoform 2, mitochondrial	171	No	Yes	No	No
Cox6a1	COX6A1	P12074	CX6A1_HUMAN	reviewed	Cytochrome c oxidase subunit 6A1, mitochondrial	109	Yes	No	No	No
Cox6c	COX6C	P09669	COX6C_HUMAN	reviewed	Cytochrome c oxidase subunit 6C	75	Yes	No	No	No
Cox7c	COX7C	P15954	COX7C_HUMAN	reviewed	Cytochrome c oxidase subunit 7C, mitochondrial	63	Yes	No	No	No
Cox8a	COX8A	P10176	COX8A_HUMAN	reviewed	Cytochrome c oxidase subunit 8A, mitochondrial	69	Yes	No	No	No
Cpe	CPE	P16870	CBPE_HUMAN	reviewed	Carboxypeptidase E	476	Yes	No	No	No
Cplx1	CPLX1	O14810	CPLX1_HUMAN	reviewed	Complexin-1	134	No	No	Yes	No
Cplx2	CPLX2	Q6PUV4	CPLX2_HUMAN	reviewed	Complexin-2	134	Yes	No	Yes	No
Cpn1	CPN1	P15169	CBPN_HUMAN	reviewed	Carboxypeptidase N catalytic chain	458	Yes	No	No	No
Cpne1	CPNE1	Q99829	CPNE1_HUMAN	reviewed	Copine-1	537	No	No	Yes	No
Cpne4	CPNE4	Q96A23	CPNE4_HUMAN	reviewed	Copine-4	557	Yes	No	No	No
Cpne6	CPNE6	O95741	CPNE6_HUMAN	reviewed	Copine-6	557	Yes	No	No	No
Cpne7	CPNE7	Q9UBL6	CPNE7_HUMAN	reviewed	Copine-7	633	Yes	No	No	No
Cpne9	CPNE9	Q8IYJ1	CPNE9_HUMAN	reviewed	Copine-9	553	No	No	Yes	No
Cpq	CPQ	Q9Y646	CBPQ_HUMAN	reviewed	Carboxypeptidase Q	472	Yes	No	Yes	No
Cpt1a	CPT1A	P50416	CPT1A_HUMAN	reviewed	Carnitine O-palmitoyltransferase 1, liver isoform	773	Yes	No	No	No
Cptp	CPTP	Q5TA50	CPTP_HUMAN	reviewed	Ceramide-1-phosphate transfer protein	214	No	No	Yes	No
Cr1l	CR1	P17927	CR1_HUMAN	reviewed	Complement receptor type 1	2039	Yes	No	Yes	No
Crb2	CRB2	Q5IJ48	CRUM2_HUMAN	reviewed	Protein crumbs homolog 2	1285	Yes	No	No	No
Creb3l1	CREB3L1	Q96BA8	CR3L1_HUMAN	reviewed	Cyclic AMP-responsive element-binding protein 3-like protein 1	519	No	No	Yes	No
Creb3l2	CREB3L2	Q70SY1	CR3L2_HUMAN	reviewed	Cyclic AMP-responsive element-binding protein 3-like protein 2	520	Yes	No	No	No
Creld1	CRELD1	Q96HD1	CREL1_HUMAN	reviewed	Protein disulfide isomerase CRELD1	420	No	No	Yes	No
Crem	CREM	Q03060	CREM_HUMAN	reviewed	cAMP-responsive element modulator	345	No	No	Yes	No
Crh	CRH	P06850	CRF_HUMAN	reviewed	Corticoliberin	196	No	No	Yes	No
Crhr1	CRHR1	P34998	CRFR1_HUMAN	reviewed	Corticotropin-releasing factor receptor 1	444	No	No	Yes	No
Crip1	CRIP1	P50238	CRIP1_HUMAN	reviewed	Cysteine-rich protein 1	77	Yes	Yes	Yes	No
Crip2	CRIP2	P52943	CRIP2_HUMAN	reviewed	Cysteine-rich protein 2	208	Yes	No	Yes	No
Cript	CRIPT	Q9P021	CRIPT_HUMAN	reviewed	Cysteine-rich PDZ-binding protein	101	Yes	No	No	No
Crispld1	CRISPLD1	Q9H336	CRLD1_HUMAN	reviewed	Cysteine-rich secretory protein LCCL domain-containing 1	500	No	Yes	No	No
Crmp1	CRMP1	Q14194	DPYL1_HUMAN	reviewed	Dihydropyrimidinase-related protein 1	572	Yes	No	Yes	No
Crocc	CROCC	Q5TZA2	CROCC_HUMAN	reviewed	Rootletin	2017	Yes	No	No	No
Cryab	CRYAB	P02511	CRYAB_HUMAN	reviewed	Alpha-crystallin B chain	175	Yes	No	Yes	No
Crygn	CRYGN	Q8WXF5	CRGN_HUMAN	reviewed	Gamma-crystallin N	182	Yes	No	No	No
Crym	CRYM	Q14894	CRYM_HUMAN	reviewed	Ketimine reductase mu-crystallin	314	Yes	No	No	No
Cryz	CRYZ	Q08257	QOR_HUMAN	reviewed	Quinone oxidoreductase	329	No	No	Yes	No
Cryzl1	CRYZL1	O95825	QORL1_HUMAN	reviewed	Quinone oxidoreductase-like protein 1	349	Yes	No	No	No
Csad	CSAD	Q9Y600	CSAD_HUMAN	reviewed	Cysteine sulfinic acid decarboxylase	493	No	No	Yes	No
Csde1	CSDE1	O75534	CSDE1_HUMAN	reviewed	Cold shock domain-containing protein E1	798	Yes	No	No	No
Csf1	CSF1	P09603	CSF1_HUMAN	reviewed	Macrophage colony-stimulating factor 1	554	No	No	Yes	No
Csf1r	CSF1R	P07333	CSF1R_HUMAN	reviewed	Macrophage colony-stimulating factor 1 receptor	972	Yes	No	No	No
Csk	CSK	P41240	CSK_HUMAN	reviewed	Tyrosine-protein kinase CSK	450	No	No	Yes	No
Csnk2a1	CSNK2A1	P68400	CSK21_HUMAN	reviewed	Casein kinase II subunit alpha	391	Yes	No	No	No
Csnk2a1	CSNK2A3	Q8NEV1	CSK23_HUMAN	reviewed	Casein kinase II subunit alpha 3	391	Yes	No	No	No
Csnk2b	CSNK2B	P67870	CSK2B_HUMAN	reviewed	Casein kinase II subunit beta	215	Yes	No	No	No
Cspg4	CSPG4	Q6UVK1	CSPG4_HUMAN	reviewed	Chondroitin sulfate proteoglycan 4	2322	Yes	No	No	No
Cspg5	CSPG5	O95196	CSPG5_HUMAN	reviewed	Chondroitin sulfate proteoglycan 5	566	Yes	No	No	No
Csrp1	CSRP1	P21291	CSRP1_HUMAN	reviewed	Cysteine and glycine-rich protein 1	193	Yes	No	Yes	No
Csrp2	CSRP2	Q16527	CSRP2_HUMAN	reviewed	Cysteine and glycine-rich protein 2	193	Yes	No	No	No
Cst3	CST3	P01034	CYTC_HUMAN	reviewed	Cystatin-C	146	Yes	No	Yes	No
Cstb	CSTB	P04080	CYTB_HUMAN	reviewed	Cystatin-B	98	Yes	No	No	No
Ctbp1	CTBP1	Q13363	CTBP1_HUMAN	reviewed	C-terminal-binding protein 1	440	Yes	No	No	No
Ctbs	CTBS	Q01459	DIAC_HUMAN	reviewed	Di-N-acetylchitobiase	385	No	No	Yes	No
Ctf1	CTF1	Q16619	CTF1_HUMAN	reviewed	Cardiotrophin-1	201	No	No	Yes	No
Ctnnb1	CTNNB1	P35222	CTNB1_HUMAN	reviewed	Catenin beta-1	781	Yes	No	No	No
Ctnnbip1	CTNNBIP1	Q9NSA3	CNBP1_HUMAN	reviewed	Beta-catenin-interacting protein 1	81	Yes	No	No	No
Ctsb	CTSB	P07858	CATB_HUMAN	reviewed	Cathepsin B	339	Yes	No	No	No
Ctsc	CTSC	P53634	CATC_HUMAN	reviewed	Dipeptidyl peptidase 1	463	Yes	No	Yes	No
Ctsd	CTSD	P07339	CATD_HUMAN	reviewed	Cathepsin D	412	Yes	No	No	No
Ctsf	CTSF	Q9UBX1	CATF_HUMAN	reviewed	Cathepsin F	484	Yes	Yes	No	No
Ctsk	CTSK	P43235	CATK_HUMAN	reviewed	Cathepsin K	329	No	No	Yes	No
Ctsl	CTSV	O60911	CATL2_HUMAN	reviewed	Cathepsin L2	334	Yes	No	Yes	No
Ctsw	CTSW	P56202	CATW_HUMAN	reviewed	Cathepsin W	376	No	Yes	No	No
Ctsz	CTSZ	Q9UBR2	CATZ_HUMAN	reviewed	Cathepsin Z	303	Yes	No	Yes	No
Cuedc1	CUEDC1	Q9NWM3	CUED1_HUMAN	reviewed	CUE domain-containing protein 1	386	Yes	Yes	No	No
Cux1	CUX1	P39880	CUX1_HUMAN	reviewed	Homeobox protein cut-like 1	1505	No	No	Yes	No
Cx3cr1	CX3CR1	P49238	CX3C1_HUMAN	reviewed	CX3C chemokine receptor 1	355	Yes	No	Yes	No
Cxcl10	CXCL10	P02778	CXL10_HUMAN	reviewed	C-X-C motif chemokine 10	98	No	Yes	No	No
Cxcl12	CXCL12	P48061	SDF1_HUMAN	reviewed	Stromal cell-derived factor 1	93	No	Yes	No	No
Cxcl16	CXCL16	Q9H2A7	CXL16_HUMAN	reviewed	C-X-C motif chemokine 16	254	Yes	No	Yes	No
NA	IL8	P10145	IL8_HUMAN	reviewed	Interleukin-8	99	No	No	No	Yes
Cxcr4	CXCR4	P61073	CXCR4_HUMAN	reviewed	C-X-C chemokine receptor type 4	352	No	No	Yes	No
Cyb5a	CYB5A	P00167	CYB5_HUMAN	reviewed	Cytochrome b5	134	No	No	Yes	No
Cyb5r2	CYB5R2	Q6BCY4	NB5R2_HUMAN	reviewed	NADH-cytochrome b5 reductase 2	276	No	No	Yes	No
Cyb5r3	CYB5R3	P00387	NB5R3_HUMAN	reviewed	NADH-cytochrome b5 reductase 3	301	No	No	Yes	No
Cyba	CYBA	P13498	CY24A_HUMAN	reviewed	Cytochrome b-245 light chain	195	Yes	No	Yes	No
Cybrd1	CYBRD1	Q53TN4	CYBR1_HUMAN	reviewed	Plasma membrane ascorbate-dependent reductase CYBRD1	286	No	No	Yes	No
Cyc1	CYC1	P08574	CY1_HUMAN	reviewed	Cytochrome c1, heme protein, mitochondrial	325	Yes	No	No	No
Cyfip2	CYFIP2	Q96F07	CYFP2_HUMAN	reviewed	Cytoplasmic FMR1-interacting protein 2	1278	Yes	No	No	No
Cygb	CYGB	Q8WWM9	CYGB_HUMAN	reviewed	Cytoglobin	190	No	No	Yes	No
Cyp1b1	CYP1B1	Q16678	CP1B1_HUMAN	reviewed	Cytochrome P450 1B1	543	No	Yes	No	No
Cyp2d4	CYP2D6	P10635	CP2D6_HUMAN	reviewed	Cytochrome P450 2D6	497	No	No	Yes	No
Cyp2d4	CYP2D7	A0A087X1C5	CP2D7_HUMAN	reviewed	Putative cytochrome P450 2D7	515	No	No	Yes	No
Cyp46a1	CYP46A1	Q9Y6A2	CP46A_HUMAN	reviewed	Cholesterol 24-hydroxylase	500	Yes	No	No	No
Cyp4f4	CYP4F2	P78329	CP4F2_HUMAN	reviewed	Cytochrome P450 4F2	520	No	No	Yes	No
Cyp4x1	CYP4X1	Q8N118	CP4X1_HUMAN	reviewed	Cytochrome P450 4X1	509	No	No	Yes	No
Cyp51	CYP51A1	Q16850	CP51A_HUMAN	reviewed	Lanosterol 14-alpha demethylase	503	Yes	No	No	No
Cystm1	CYSTM1	Q9H1C7	CYTM1_HUMAN	reviewed	Cysteine-rich and transmembrane domain-containing protein 1	97	Yes	No	No	No
Cyth3	CYTH3	O43739	CYH3_HUMAN	reviewed	Cytohesin-3	400	Yes	No	No	No
Daam1	DAAM1	Q9Y4D1	DAAM1_HUMAN	reviewed	Disheveled-associated activator of morphogenesis 1	1078	Yes	No	No	No
Dab1	DAB1	O75553	DAB1_HUMAN	reviewed	Disabled homolog 1	588	No	No	Yes	No
Dab2	DAB2	P98082	DAB2_HUMAN	reviewed	Disabled homolog 2	770	Yes	No	No	No
Dad1	DAD1	P61803	DAD1_HUMAN	reviewed	Dolichyl-diphosphooligosaccharide--protein glycosyltransferase subunit DAD1	113	Yes	No	No	No
Dagla	DAGLA	Q9Y4D2	DGLA_HUMAN	reviewed	Diacylglycerol lipase-alpha	1042	No	No	Yes	No
Dand5	DAND5	Q8N907	DAND5_HUMAN	reviewed	DAN domain family member 5	189	No	Yes	No	No
Dazap2	DAZAP2	Q15038	DAZP2_HUMAN	reviewed	DAZ-associated protein 2	168	Yes	No	No	No
Dbh	DBH	P09172	DOPO_HUMAN	reviewed	Dopamine beta-hydroxylase	617	No	Yes	No	No
Dbi	DBI	P07108	ACBP_HUMAN	reviewed	Acyl-CoA-binding protein	87	Yes	No	Yes	No
Dbn1	DBN1	Q16643	DREB_HUMAN	reviewed	Drebrin	649	No	Yes	Yes	No
Dbp	DBP	Q10586	DBP_HUMAN	reviewed	D site-binding protein	325	Yes	No	No	No
Dbt	DBT	P11182	ODB2_HUMAN	reviewed	Lipoamide acyltransferase component of branched-chain alpha-keto acid dehydrogenase complex, mitochondrial	482	Yes	No	No	No
Dcaf6	DCAF6	Q58WW2	DCAF6_HUMAN	reviewed	DDB1- and CUL4-associated factor 6	860	Yes	No	No	No
Dcaf8	DCAF8	Q5TAQ9	DCAF8_HUMAN	reviewed	DDB1- and CUL4-associated factor 8	597	Yes	No	No	No
Dcakd	DCAKD	Q8WVC6	DCAKD_HUMAN	reviewed	Dephospho-CoA kinase domain-containing protein	231	No	No	Yes	No
Dcbld1	DCBLD1	Q8N8Z6	DCBD1_HUMAN	reviewed	Discoidin, CUB and LCCL domain-containing protein 1	715	No	Yes	No	No
Dchs1	DCHS1	Q96JQ0	PCD16_HUMAN	reviewed	Protocadherin-16	3298	Yes	No	Yes	No
Dclk1	DCLK1	O15075	DCLK1_HUMAN	reviewed	Serine/threonine-protein kinase DCLK1	740	Yes	No	Yes	No
Dclk2	DCLK2	Q8N568	DCLK2_HUMAN	reviewed	Serine/threonine-protein kinase DCLK2	766	No	No	Yes	No
Dcn	DCN	P07585	PGS2_HUMAN	reviewed	Decorin	359	No	Yes	Yes	No
Dctn1	DCTN1	Q14203	DCTN1_HUMAN	reviewed	Dynactin subunit 1	1278	Yes	No	No	No
Dctn4	DCTN4	Q9UJW0	DCTN4_HUMAN	reviewed	Dynactin subunit 4	460	Yes	No	No	No
Dctn6	DCTN6	O00399	DCTN6_HUMAN	reviewed	Dynactin subunit 6	190	Yes	No	No	No
Dcun1d1	DCUN1D1	Q96GG9	DCNL1_HUMAN	reviewed	DCN1-like protein 1	259	Yes	No	No	No
Dcun1d3	DCUN1D3	Q8IWE4	DCNL3_HUMAN	reviewed	DCN1-like protein 3	304	No	No	Yes	No
Dcxr	DCXR	Q7Z4W1	DCXR_HUMAN	reviewed	L-xylulose reductase	244	No	No	Yes	No
Ddah1	DDAH1	O94760	DDAH1_HUMAN	reviewed	N(G),N(G)-dimethylarginine dimethylaminohydrolase 1	285	Yes	No	No	No
Ddah2	DDAH2	O95865	DDAH2_HUMAN	reviewed	N(G),N(G)-dimethylarginine dimethylaminohydrolase 2	285	Yes	No	Yes	No
Ddc	DDC	P20711	DDC_HUMAN	reviewed	Aromatic-L-amino-acid decarboxylase	480	Yes	Yes	No	No
Ddr1	DDR1	Q08345	DDR1_HUMAN	reviewed	Epithelial discoidin domain-containing receptor 1	913	Yes	No	No	No
Ddt	DDT	P30046	DOPD_HUMAN	reviewed	D-dopachrome decarboxylase	118	Yes	No	No	No
Ddt	DDTL	A6NHG4	DDTL_HUMAN	reviewed	D-dopachrome decarboxylase-like protein	134	Yes	No	No	No
Ddx18	DDX18	Q9NVP1	DDX18_HUMAN	reviewed	ATP-dependent RNA helicase DDX18	670	Yes	No	No	No
Ddx28	DDX28	Q9NUL7	DDX28_HUMAN	reviewed	Probable ATP-dependent RNA helicase DDX28	540	Yes	No	No	No
Ddx47	DDX47	Q9H0S4	DDX47_HUMAN	reviewed	Probable ATP-dependent RNA helicase DDX47	455	Yes	No	No	No
Ddx55	DDX55	Q8NHQ9	DDX55_HUMAN	reviewed	ATP-dependent RNA helicase DDX55	600	Yes	No	No	No
Ddx6	DDX6	P26196	DDX6_HUMAN	reviewed	Probable ATP-dependent RNA helicase DDX6	483	Yes	No	No	No
Degs2	DEGS2	Q6QHC5	DEGS2_HUMAN	reviewed	Sphingolipid delta	323	No	Yes	No	No
Dek	DEK	P35659	DEK_HUMAN	reviewed	Protein DEK	375	Yes	No	No	No
Dennd5a	DENND5A	Q6IQ26	DEN5A_HUMAN	reviewed	DENN domain-containing protein 5A	1287	No	No	Yes	No
Dennd5b	DENND5B	Q6ZUT9	DEN5B_HUMAN	reviewed	DENN domain-containing protein 5B	1274	Yes	No	No	No
Dgat2	DGAT2	Q96PD7	DGAT2_HUMAN	reviewed	Diacylglycerol O-acyltransferase 2	388	Yes	No	No	No
Dgkb	DGKB	Q9Y6T7	DGKB_HUMAN	reviewed	Diacylglycerol kinase beta	804	Yes	No	No	No
Dgkg	DGKG	P49619	DGKG_HUMAN	reviewed	Diacylglycerol kinase gamma	791	Yes	No	No	No
Dgkz	DGKZ	Q13574	DGKZ_HUMAN	reviewed	Diacylglycerol kinase zeta	928	Yes	No	No	No
Dhcr24	DHCR24	Q15392	DHC24_HUMAN	reviewed	Delta(24)-sterol reductase	516	No	No	Yes	No
Dhcr7	DHCR7	Q9UBM7	DHCR7_HUMAN	reviewed	7-dehydrocholesterol reductase	475	No	Yes	No	No
Dhrs1	DHRS1	Q96LJ7	DHRS1_HUMAN	reviewed	Dehydrogenase/reductase SDR family member 1	313	Yes	No	No	No
Dhrs4	DHRS4	Q9BTZ2	DHRS4_HUMAN	reviewed	Dehydrogenase/reductase SDR family member 4	278	No	No	Yes	No
Dhrs4	DHRS4L2	Q6PKH6	DR4L2_HUMAN	reviewed	Dehydrogenase/reductase SDR family member 4-like 2	230	No	No	Yes	No
Dhrs7	DHRS7	Q9Y394	DHRS7_HUMAN	reviewed	Dehydrogenase/reductase SDR family member 7	339	Yes	No	No	No
Dhtkd1	DHTKD1	Q96HY7	DHTK1_HUMAN	reviewed	Probable 2-oxoglutarate dehydrogenase E1 component DHKTD1, mitochondrial	919	No	No	Yes	No
Dicer1	DICER1	Q9UPY3	DICER_HUMAN	reviewed	Endoribonuclease Dicer	1922	Yes	No	No	No
Dimt1	DIMT1	Q9UNQ2	DIM1_HUMAN	reviewed	Probable dimethyladenosine transferase	313	Yes	No	No	No
Dio2	DIO2	Q92813	IOD2_HUMAN	reviewed	Type II iodothyronine deiodinase	273	No	Yes	No	No
Dipk1b	DIPK1B	Q5VUD6	DIK1B_HUMAN	reviewed	Divergent protein kinase domain 1B	431	No	No	Yes	No
Dis3l2	DIS3L2	Q8IYB7	DI3L2_HUMAN	reviewed	DIS3-like exonuclease 2	885	Yes	No	No	No
Dkk3	DKK3	Q9UBP4	DKK3_HUMAN	reviewed	Dickkopf-related protein 3	350	Yes	No	No	No
Dlat	DLAT	P10515	ODP2_HUMAN	reviewed	Dihydrolipoyllysine-residue acetyltransferase component of pyruvate dehydrogenase complex, mitochondrial	647	No	No	Yes	No
Dlg3	DLG3	Q92796	DLG3_HUMAN	reviewed	Disks large homolog 3	817	Yes	No	Yes	No
Dlg4	DLG4	P78352	DLG4_HUMAN	reviewed	Disks large homolog 4	724	Yes	No	Yes	No
Dlgap1	DLGAP1	O14490	DLGP1_HUMAN	reviewed	Disks large-associated protein 1	977	No	No	Yes	No
Dlgap4	DLGAP4	Q9Y2H0	DLGP4_HUMAN	reviewed	Disks large-associated protein 4	992	Yes	No	No	No
Dlk2	DLK2	Q6UY11	DLK2_HUMAN	reviewed	Protein delta homolog 2	383	No	No	Yes	No
Dmd	DMD	P11532	DMD_HUMAN	reviewed	Dystrophin	3685	Yes	No	No	No
Dmkn	DMKN	Q6E0U4	DMKN_HUMAN	reviewed	Dermokine	476	Yes	No	No	No
Dnah1	DNAH1	Q9P2D7	DYH1_HUMAN	reviewed	Dynein axonemal heavy chain 1	4265	Yes	No	Yes	No
Dnah12	DNAH12	Q6ZR08	DYH12_HUMAN	reviewed	Dynein axonemal heavy chain 12	3092	Yes	No	No	No
Dnah5	DNAH5	Q8TE73	DYH5_HUMAN	reviewed	Dynein axonemal heavy chain 5	4624	Yes	No	No	No
Dnah8	DNAH8	Q96JB1	DYH8_HUMAN	reviewed	Dynein axonemal heavy chain 8	4490	No	Yes	No	No
Dnai1	DNAI1	Q9UI46	DNAI1_HUMAN	reviewed	Dynein axonemal intermediate chain 1	699	No	No	Yes	No
Dnaic2	DNAI2	Q9GZS0	DNAI2_HUMAN	reviewed	Dynein axonemal intermediate chain 2	605	Yes	No	No	No
Dnaja4	DNAJA4	Q8WW22	DNJA4_HUMAN	reviewed	DnaJ homolog subfamily A member 4	397	Yes	No	No	No
Dnajb11	DNAJB11	Q9UBS4	DJB11_HUMAN	reviewed	DnaJ homolog subfamily B member 11	358	Yes	No	No	No
Dnajb5	DNAJB5	O75953	DNJB5_HUMAN	reviewed	DnaJ homolog subfamily B member 5	348	Yes	No	No	No
Dnajc15	DNAJC15	Q9Y5T4	DJC15_HUMAN	reviewed	DnaJ homolog subfamily C member 15	150	Yes	No	No	No
Dnajc16	DNAJC16	Q9Y2G8	DJC16_HUMAN	reviewed	DnaJ homolog subfamily C member 16	782	No	No	Yes	No
Dnajc17	DNAJC17	Q9NVM6	DJC17_HUMAN	reviewed	DnaJ homolog subfamily C member 17	304	No	No	Yes	No
Dnajc21	DNAJC21	Q5F1R6	DJC21_HUMAN	reviewed	DnaJ homolog subfamily C member 21	531	Yes	No	No	No
Dnajc5	DNAJC5	Q9H3Z4	DNJC5_HUMAN	reviewed	DnaJ homolog subfamily C member 5	198	Yes	No	Yes	No
Dnajc6	DNAJC6	O75061	AUXI_HUMAN	reviewed	Putative tyrosine-protein phosphatase auxilin	913	Yes	No	No	No
Dnal1	DNAL1	Q4LDG9	DNAL1_HUMAN	reviewed	Dynein axonemal light chain 1	190	Yes	No	Yes	No
Dnali1	DNALI1	O14645	IDLC_HUMAN	reviewed	Axonemal dynein light intermediate polypeptide 1	258	Yes	No	Yes	No
Dnase2	DNASE2	O00115	DNS2A_HUMAN	reviewed	Deoxyribonuclease-2-alpha	360	No	No	Yes	No
Dner	DNER	Q8NFT8	DNER_HUMAN	reviewed	Delta and Notch-like epidermal growth factor-related receptor	737	Yes	No	No	No
Dnm1l	DNM1L	O00429	DNM1L_HUMAN	reviewed	Dynamin-1-like protein	736	Yes	No	No	No
Dnm2	DNM2	P50570	DYN2_HUMAN	reviewed	Dynamin-2	870	No	No	Yes	No
Dnm3	DNM3	Q9UQ16	DYN3_HUMAN	reviewed	Dynamin-3	869	No	No	Yes	No
Dnmt3a	DNMT3A	Q9Y6K1	DNM3A_HUMAN	reviewed	DNA (cytosine-5)-methyltransferase 3A	912	No	No	Yes	No
Dohh	DOHH	Q9BU89	DOHH_HUMAN	reviewed	Deoxyhypusine hydroxylase	302	No	No	Yes	No
Dok1	DOK1	Q99704	DOK1_HUMAN	reviewed	Docking protein 1	481	No	No	Yes	No
Dpm3	DPM3	Q9P2X0	DPM3_HUMAN	reviewed	Dolichol-phosphate mannosyltransferase subunit 3	92	No	Yes	No	No
Dpp4	DPP4	P27487	DPP4_HUMAN	reviewed	Dipeptidyl peptidase 4	766	No	Yes	No	No
Dpp7	DPP7	Q9UHL4	DPP2_HUMAN	reviewed	Dipeptidyl peptidase 2	492	No	No	Yes	No
Dpysl3	DPYSL3	Q14195	DPYL3_HUMAN	reviewed	Dihydropyrimidinase-related protein 3	570	No	Yes	No	No
Dpysl4	DPYSL4	O14531	DPYL4_HUMAN	reviewed	Dihydropyrimidinase-related protein 4	572	Yes	No	No	No
Dpysl5	DPYSL5	Q9BPU6	DPYL5_HUMAN	reviewed	Dihydropyrimidinase-related protein 5	564	No	No	Yes	No
Drap1	DRAP1	Q14919	NC2A_HUMAN	reviewed	Dr1-associated corepressor	205	Yes	No	No	No
Drc1	DRC1	Q96MC2	DRC1_HUMAN	reviewed	Dynein regulatory complex protein 1	740	No	No	Yes	No
Drc3	DRC3	Q9H069	DRC3_HUMAN	reviewed	Dynein regulatory complex subunit 3	523	No	No	Yes	No
Drp2	DRP2	Q13474	DRP2_HUMAN	reviewed	Dystrophin-related protein 2	957	No	No	Yes	No
Dsp	DSP	P15924	DESP_HUMAN	reviewed	Desmoplakin	2871	No	Yes	No	No
Dtd1	DTD1	Q8TEA8	DTD1_HUMAN	reviewed	D-aminoacyl-tRNA deacylase 1	209	Yes	No	No	No
Dtx1	DTX1	Q86Y01	DTX1_HUMAN	reviewed	E3 ubiquitin-protein ligase DTX1	620	Yes	No	No	No
Dtymk	DTYMK	P23919	KTHY_HUMAN	reviewed	Thymidylate kinase	212	Yes	No	No	No
Dusp1	DUSP1	P28562	DUS1_HUMAN	reviewed	Dual specificity protein phosphatase 1	367	Yes	No	No	No
Dusp14	DUSP14	O95147	DUS14_HUMAN	reviewed	Dual specificity protein phosphatase 14	198	Yes	No	No	No
Dusp15	DUSP15	Q9H1R2	DUS15_HUMAN	reviewed	Dual specificity protein phosphatase 15	295	No	No	Yes	No
Dusp2	DUSP2	Q05923	DUS2_HUMAN	reviewed	Dual specificity protein phosphatase 2	314	No	Yes	No	No
Dusp6	DUSP6	Q16828	DUS6_HUMAN	reviewed	Dual specificity protein phosphatase 6	381	Yes	No	Yes	No
Dusp7	DUSP7	Q16829	DUS7_HUMAN	reviewed	Dual specificity protein phosphatase 7	419	No	No	Yes	No
Dync1i1	DYNC1I1	O14576	DC1I1_HUMAN	reviewed	Cytoplasmic dynein 1 intermediate chain 1	645	Yes	Yes	No	No
Dync1li1	DYNC1LI1	Q9Y6G9	DC1L1_HUMAN	reviewed	Cytoplasmic dynein 1 light intermediate chain 1	523	Yes	No	No	No
Dynll1	DYNLL1	P63167	DYL1_HUMAN	reviewed	Dynein light chain 1, cytoplasmic	89	Yes	No	No	No
Dynll2	DYNLL2	Q96FJ2	DYL2_HUMAN	reviewed	Dynein light chain 2, cytoplasmic	89	No	No	Yes	No
Dynlrb1	DYNLRB1	Q9NP97	DLRB1_HUMAN	reviewed	Dynein light chain roadblock-type 1	96	Yes	No	No	No
Dynlrb2	DYNLRB2	Q8TF09	DLRB2_HUMAN	reviewed	Dynein light chain roadblock-type 2	96	Yes	No	No	No
Dynlt1	DYNLT1	P63172	DYLT1_HUMAN	reviewed	Dynein light chain Tctex-type 1	113	No	No	Yes	No
Dynlt3	DYNLT3	P51808	DYLT3_HUMAN	reviewed	Dynein light chain Tctex-type 3	116	Yes	No	No	No
Tctex1d4	TCTEX1D4	Q5JR98	DYLT4_HUMAN	reviewed	Dynein light chain Tctex-type 4	221	Yes	No	No	No
Tctex1d1	TCTEX1D1	Q8N7M0	DYLT5_HUMAN	reviewed	Dynein light chain Tctex-type 5	179	Yes	No	No	No
Dyrk1a	DYRK1A	Q13627	DYR1A_HUMAN	reviewed	Dual specificity tyrosine-phosphorylation-regulated kinase 1A	763	No	No	Yes	No
E2f1	E2F1	Q01094	E2F1_HUMAN	reviewed	Transcription factor E2F1	437	No	No	Yes	No
Eapp	EAPP	Q56P03	EAPP_HUMAN	reviewed	E2F-associated phosphoprotein	285	Yes	No	No	No
Ecd	ECD	O95905	ECD_HUMAN	reviewed	Protein ecdysoneless homolog	644	Yes	No	No	No
Ech1	ECH1	Q13011	ECH1_HUMAN	reviewed	Delta(3,5)-Delta(2,4)-dienoyl-CoA isomerase, mitochondrial	328	No	No	Yes	No
Echdc2	ECHDC2	Q86YB7	ECHD2_HUMAN	reviewed	Enoyl-CoA hydratase domain-containing protein 2, mitochondrial	292	Yes	No	No	No
Echs1	ECHS1	P30084	ECHM_HUMAN	reviewed	Enoyl-CoA hydratase, mitochondrial	290	No	No	Yes	No
Eci2	ECI2	O75521	ECI2_HUMAN	reviewed	Enoyl-CoA delta isomerase 2	394	Yes	No	Yes	No
Ecm2	ECM2	O94769	ECM2_HUMAN	reviewed	Extracellular matrix protein 2	699	Yes	No	No	No
Ecrg4	ECRG4	Q9H1Z8	AUGN_HUMAN	reviewed	Augurin	148	No	No	Yes	No
Ecscr	ECSCR	Q19T08	ECSCR_HUMAN	reviewed	Endothelial cell-specific chemotaxis regulator	205	Yes	Yes	No	No
Edc4	EDC4	Q6P2E9	EDC4_HUMAN	reviewed	Enhancer of mRNA-decapping protein 4	1401	No	No	Yes	No
Edil3	EDIL3	O43854	EDIL3_HUMAN	reviewed	EGF-like repeat and discoidin I-like domain-containing protein 3	480	Yes	No	No	No
Edn1	EDN1	P05305	EDN1_HUMAN	reviewed	Endothelin-1	212	No	Yes	No	No
Edn3	EDN3	P14138	EDN3_HUMAN	reviewed	Endothelin-3	238	No	Yes	No	No
Ednrb	EDNRB	P24530	EDNRB_HUMAN	reviewed	Endothelin receptor type B	442	Yes	Yes	Yes	No
Eef1a2	EEF1A2	Q05639	EF1A2_HUMAN	reviewed	Elongation factor 1-alpha 2	463	Yes	No	Yes	No
Eef1d	EEF1D	P29692	EF1D_HUMAN	reviewed	Elongation factor 1-delta	281	No	No	Yes	No
Eef1e1	EEF1E1	O43324	MCA3_HUMAN	reviewed	Eukaryotic translation elongation factor 1 epsilon-1	174	No	Yes	No	No
Eef1g	EEF1G	P26641	EF1G_HUMAN	reviewed	Elongation factor 1-gamma	437	No	No	Yes	No
Eef2	EEF2	P13639	EF2_HUMAN	reviewed	Elongation factor 2	858	Yes	No	No	No
Eef2k	EEF2K	O00418	EF2K_HUMAN	reviewed	Eukaryotic elongation factor 2 kinase	725	No	No	Yes	No
Efcab10	EFCAB10	A6NFE3	EFC10_HUMAN	reviewed	EF-hand calcium-binding domain-containing protein 10	127	Yes	No	No	No
Efcab2	EFCAB2	Q5VUJ9	DRC8_HUMAN	reviewed	Dynein regulatory complex protein 8	269	Yes	No	No	No
Efemp1	EFEMP1	Q12805	FBLN3_HUMAN	reviewed	EGF-containing fibulin-like extracellular matrix protein 1	493	No	Yes	No	No
Efhd1	EFHD1	Q9BUP0	EFHD1_HUMAN	reviewed	EF-hand domain-containing protein D1	239	Yes	No	No	No
Efhd2	EFHD2	Q96C19	EFHD2_HUMAN	reviewed	EF-hand domain-containing protein D2	240	Yes	No	Yes	No
Efna1	EFNA1	P20827	EFNA1_HUMAN	reviewed	Ephrin-A1	205	No	No	Yes	No
Efnb3	EFNB3	Q15768	EFNB3_HUMAN	reviewed	Ephrin-B3	340	Yes	No	No	No
Efr3b	EFR3B	Q9Y2G0	EFR3B_HUMAN	reviewed	Protein EFR3 homolog B	817	No	Yes	No	No
Egfl7	EGFL7	Q9UHF1	EGFL7_HUMAN	reviewed	Epidermal growth factor-like protein 7	273	No	No	Yes	No
Egfl8	EGFL8	Q99944	EGFL8_HUMAN	reviewed	Epidermal growth factor-like protein 8	293	No	No	Yes	No
Egfr	EGFR	P00533	EGFR_HUMAN	reviewed	Epidermal growth factor receptor	1210	No	Yes	No	No
Egr1	EGR1	P18146	EGR1_HUMAN	reviewed	Early growth response protein 1	543	Yes	No	No	No
Egr3	EGR3	Q06889	EGR3_HUMAN	reviewed	Early growth response protein 3	387	No	No	Yes	No
Ehbp1l1	EHBP1L1	Q8N3D4	EH1L1_HUMAN	reviewed	EH domain-binding protein 1-like protein 1	1523	Yes	No	No	No
Ehd1	EHD1	Q9H4M9	EHD1_HUMAN	reviewed	EH domain-containing protein 1	534	Yes	No	No	No
Ehd2	EHD2	Q9NZN4	EHD2_HUMAN	reviewed	EH domain-containing protein 2	543	No	No	Yes	No
Ehd3	EHD3	Q9NZN3	EHD3_HUMAN	reviewed	EH domain-containing protein 3	535	No	No	Yes	No
Ei24	EI24	O14681	EI24_HUMAN	reviewed	Etoposide-induced protein 2.4 homolog	340	Yes	No	No	No
Eid1	EID1	Q9Y6B2	EID1_HUMAN	reviewed	EP300-interacting inhibitor of differentiation 1	187	Yes	No	No	No
Eif1	EIF1	P41567	EIF1_HUMAN	reviewed	Eukaryotic translation initiation factor 1	113	Yes	No	No	No
Eif1ad	EIF1AD	Q8N9N8	EIF1A_HUMAN	reviewed	Probable RNA-binding protein EIF1AD	165	No	No	Yes	No
Eif1a	EIF1AY	O14602	IF1AY_HUMAN	reviewed	Eukaryotic translation initiation factor 1A, Y-chromosomal	144	Yes	No	No	No
Eif2s2	EIF2S2	P20042	IF2B_HUMAN	reviewed	Eukaryotic translation initiation factor 2 subunit 2	333	Yes	No	No	No
Eif2s3y	EIF2S3	P41091	IF2G_HUMAN	reviewed	Eukaryotic translation initiation factor 2 subunit 3	472	Yes	No	No	No
Eif2s3y	EIF2S3B	Q2VIR3	IF2GL_HUMAN	reviewed	Eukaryotic translation initiation factor 2 subunit 3B	472	Yes	No	No	No
Eif3a	EIF3A	Q14152	EIF3A_HUMAN	reviewed	Eukaryotic translation initiation factor 3 subunit A	1382	Yes	No	No	No
Eif3b	EIF3B	P55884	EIF3B_HUMAN	reviewed	Eukaryotic translation initiation factor 3 subunit B	814	Yes	No	No	No
Eif4a1	EIF4A1	P60842	IF4A1_HUMAN	reviewed	Eukaryotic initiation factor 4A-I	406	Yes	No	No	No
Eif4a2	EIF4A2	Q14240	IF4A2_HUMAN	reviewed	Eukaryotic initiation factor 4A-II	407	Yes	No	No	No
Eif4ebp1	EIF4EBP1	Q13541	4EBP1_HUMAN	reviewed	Eukaryotic translation initiation factor 4E-binding protein 1	118	No	Yes	Yes	No
Eif4g1	EIF4G1	Q04637	IF4G1_HUMAN	reviewed	Eukaryotic translation initiation factor 4 gamma 1	1599	Yes	No	No	No
Eif4g3	EIF4G3	O43432	IF4G3_HUMAN	reviewed	Eukaryotic translation initiation factor 4 gamma 3	1585	Yes	No	No	No
Eif5a	EIF5A	P63241	IF5A1_HUMAN	reviewed	Eukaryotic translation initiation factor 5A-1	154	Yes	No	No	No
Eif5a	EIF5AL1	Q6IS14	IF5AL_HUMAN	reviewed	Eukaryotic translation initiation factor 5A-1-like	154	Yes	No	No	No
Eif5b	EIF5B	O60841	IF2P_HUMAN	reviewed	Eukaryotic translation initiation factor 5B	1220	Yes	No	No	No
Elavl1	ELAVL1	Q15717	ELAV1_HUMAN	reviewed	ELAV-like protein 1	326	Yes	No	No	No
Elavl4	ELAVL4	P26378	ELAV4_HUMAN	reviewed	ELAV-like protein 4	385	No	No	Yes	No
Elf4	ELF4	Q99607	ELF4_HUMAN	reviewed	ETS-related transcription factor Elf-4	663	No	Yes	No	No
Elmo1	ELMO1	Q92556	ELMO1_HUMAN	reviewed	Engulfment and cell motility protein 1	727	Yes	No	No	No
Elmod1	ELMOD1	Q8N336	ELMD1_HUMAN	reviewed	ELMO domain-containing protein 1	334	Yes	No	No	No
Eln	ELN	P15502	ELN_HUMAN	reviewed	Elastin	786	No	Yes	No	No
Elof1	ELOF1	P60002	ELOF1_HUMAN	reviewed	Transcription elongation factor 1 homolog	83	Yes	No	No	No
Elovl2	ELOVL2	Q9NXB9	ELOV2_HUMAN	reviewed	Elongation of very long chain fatty acids protein 2	296	No	No	Yes	No
Elovl6	ELOVL6	Q9H5J4	ELOV6_HUMAN	reviewed	Elongation of very long chain fatty acids protein 6	265	Yes	No	Yes	No
Elovl7	ELOVL7	A1L3X0	ELOV7_HUMAN	reviewed	Elongation of very long chain fatty acids protein 7	281	Yes	No	No	No
Emc4	EMC4	Q5J8M3	EMC4_HUMAN	reviewed	ER membrane protein complex subunit 4	183	Yes	No	No	No
Emc9	EMC9	Q9Y3B6	EMC9_HUMAN	reviewed	ER membrane protein complex subunit 9	208	No	No	Yes	No
Emilin1	EMILIN1	Q9Y6C2	EMIL1_HUMAN	reviewed	EMILIN-1	1016	No	Yes	No	No
Emp1	EMP1	P54849	EMP1_HUMAN	reviewed	Epithelial membrane protein 1	157	No	Yes	No	No
Emp2	EMP2	P54851	EMP2_HUMAN	reviewed	Epithelial membrane protein 2	167	No	Yes	Yes	No
Emp3	EMP3	P54852	EMP3_HUMAN	reviewed	Epithelial membrane protein 3	163	Yes	No	Yes	No
Endod1	ENDOD1	O94919	ENDD1_HUMAN	reviewed	Endonuclease domain-containing 1 protein	500	Yes	No	No	No
Enkur	ENKUR	Q8TC29	ENKUR_HUMAN	reviewed	Enkurin	256	Yes	No	No	No
Eno1	ENO1	P06733	ENOA_HUMAN	reviewed	Alpha-enolase	434	Yes	No	No	No
Eno2	ENO2	P09104	ENOG_HUMAN	reviewed	Gamma-enolase	434	Yes	No	Yes	Yes
Eno3	ENO3	P13929	ENOB_HUMAN	reviewed	Beta-enolase	434	No	No	Yes	No
Enoph1	ENOPH1	Q9UHY7	ENOPH_HUMAN	reviewed	Enolase-phosphatase E1	261	No	No	Yes	No
Enpep	ENPEP	Q07075	AMPE_HUMAN	reviewed	Glutamyl aminopeptidase	957	Yes	No	No	No
Enpp2	ENPP2	Q13822	ENPP2_HUMAN	reviewed	Ectonucleotide pyrophosphatase/phosphodiesterase family member 2	863	Yes	No	No	No
Enpp6	ENPP6	Q6UWR7	ENPP6_HUMAN	reviewed	Glycerophosphocholine cholinephosphodiesterase ENPP6	440	Yes	No	Yes	No
Eny2	ENY2	Q9NPA8	ENY2_HUMAN	reviewed	Transcription and mRNA export factor ENY2	101	Yes	No	No	No
Eogt	EOGT	Q5NDL2	EOGT_HUMAN	reviewed	EGF domain-specific O-linked N-acetylglucosamine transferase	527	No	No	Yes	No
Epha7	EPHA7	Q15375	EPHA7_HUMAN	reviewed	Ephrin type-A receptor 7	998	No	No	Yes	No
Ephb1	EPHB1	P54762	EPHB1_HUMAN	reviewed	Ephrin type-B receptor 1	984	No	No	Yes	No
Ephb6	EPHB6	O15197	EPHB6_HUMAN	reviewed	Ephrin type-B receptor 6	1021	No	No	Yes	No
Epn3	EPN3	Q9H201	EPN3_HUMAN	reviewed	Epsin-3	632	No	No	Yes	No
Eprs	EPRS1	P07814	SYEP_HUMAN	reviewed	Bifunctional glutamate/proline--tRNA ligase	1512	Yes	No	No	No
Eps8	EPS8	Q12929	EPS8_HUMAN	reviewed	Epidermal growth factor receptor kinase substrate 8	822	Yes	No	No	No
Eps8l2	EPS8L2	Q9H6S3	ES8L2_HUMAN	reviewed	Epidermal growth factor receptor kinase substrate 8-like protein 2	715	No	Yes	No	No
Epsti1	EPSTI1	Q96J88	ESIP1_HUMAN	reviewed	Epithelial-stromal interaction protein 1	318	No	No	Yes	No
Erc2	ERC2	O15083	ERC2_HUMAN	reviewed	ERC protein 2	957	Yes	No	No	No
Eri2	ERI2	A8K979	ERI2_HUMAN	reviewed	ERI1 exoribonuclease 2	691	Yes	No	No	No
Ermn	ERMN	Q8TAM6	ERMIN_HUMAN	reviewed	Ermin	284	No	No	Yes	No
Erp29	ERP29	P30040	ERP29_HUMAN	reviewed	Endoplasmic reticulum resident protein 29	261	Yes	No	No	No
Errfi1	ERRFI1	Q9UJM3	ERRFI_HUMAN	reviewed	ERBB receptor feedback inhibitor 1	462	Yes	Yes	No	No
Esrra	ESRRA	P11474	ERR1_HUMAN	reviewed	Steroid hormone receptor ERR1	423	No	No	Yes	No
Esrrg	ESRRG	P62508	ERR3_HUMAN	reviewed	Estrogen-related receptor gamma	458	No	No	Yes	No
Esyt2	ESYT2	A0FGR8	ESYT2_HUMAN	reviewed	Extended synaptotagmin-2	921	No	Yes	No	No
Etfbkmt	ETFBKMT	Q8IXQ9	ETKMT_HUMAN	reviewed	Electron transfer flavoprotein beta subunit lysine methyltransferase	262	No	No	Yes	No
Etnk2	ETNK2	Q9NVF9	EKI2_HUMAN	reviewed	Ethanolamine kinase 2	386	No	No	Yes	No
Etv1	ETV1	P50549	ETV1_HUMAN	reviewed	ETS translocation variant 1	477	Yes	No	No	No
Eva1a	EVA1A	Q9H8M9	EVA1A_HUMAN	reviewed	Protein eva-1 homolog A	152	No	Yes	No	No
Exoc6b	EXOC6B	Q9Y2D4	EXC6B_HUMAN	reviewed	Exocyst complex component 6B	811	Yes	No	No	No
Exoc8	EXOC8	Q8IYI6	EXOC8_HUMAN	reviewed	Exocyst complex component 8	725	No	No	Yes	No
Exosc9	EXOSC9	Q06265	EXOS9_HUMAN	reviewed	Exosome complex component RRP45	439	Yes	No	Yes	No
Ext1	EXT1	Q16394	EXT1_HUMAN	reviewed	Exostosin-1	746	Yes	No	No	No
Ezr	EZR	P15311	EZRI_HUMAN	reviewed	Ezrin	586	Yes	No	No	No
F12	F12	P00748	FA12_HUMAN	reviewed	Coagulation factor XII	615	No	No	Yes	No
F2rl1	F2RL1	P55085	PAR2_HUMAN	reviewed	Proteinase-activated receptor 2	397	No	No	Yes	No
F5	F5	P12259	FA5_HUMAN	reviewed	Coagulation factor V	2224	No	Yes	No	No
Fa2h	FA2H	Q7L5A8	FA2H_HUMAN	reviewed	Fatty acid 2-hydroxylase	372	No	No	Yes	No
Fabp3	FABP3	P05413	FABPH_HUMAN	reviewed	Fatty acid-binding protein, heart	133	No	No	Yes	No
Fabp5	FABP5	Q01469	FABP5_HUMAN	reviewed	Fatty acid-binding protein 5	135	Yes	No	Yes	No
Fabp7	FABP7	O15540	FABP7_HUMAN	reviewed	Fatty acid-binding protein, brain	132	No	No	Yes	No
Fads2	FADS2	O95864	FADS2_HUMAN	reviewed	Acyl-CoA 6-desaturase	444	Yes	No	No	No
Faim2	FAIM2	Q9BWQ8	LFG2_HUMAN	reviewed	Protein lifeguard 2	316	Yes	No	No	No
Fam102a	FAM102A	Q5T9C2	F102A_HUMAN	reviewed	Protein FAM102A	384	Yes	No	No	No
Fam107a	FAM107A	O95990	F107A_HUMAN	reviewed	Actin-associated protein FAM107A	144	Yes	No	Yes	No
Fam110b	FAM110B	Q8TC76	F110B_HUMAN	reviewed	Protein FAM110B	370	No	No	Yes	No
Fam111a	FAM111A	Q96PZ2	F111A_HUMAN	reviewed	Serine protease FAM111A	611	No	Yes	No	No
Fam126b	FAM126B	Q8IXS8	F126B_HUMAN	reviewed	Protein FAM126B	530	Yes	No	No	No
Fam133b	FAM133B	Q5BKY9	F133B_HUMAN	reviewed	Protein FAM133B	247	Yes	No	No	No
Fam13c	FAM13C	Q8NE31	FA13C_HUMAN	reviewed	Protein FAM13C	585	Yes	No	No	No
Fam163b	FAM163B	P0C2L3	F163B_HUMAN	reviewed	Protein FAM163B	166	Yes	No	No	No
Fam166b	FAM166B	A8MTA8	F166B_HUMAN	reviewed	Protein FAM166B	275	Yes	No	No	No
Fam167a	FAM167A	Q96KS9	F167A_HUMAN	reviewed	Protein FAM167A	214	Yes	Yes	No	No
Fam168b	FAM168B	A1KXE4	F168B_HUMAN	reviewed	Myelin-associated neurite-outgrowth inhibitor	195	No	No	Yes	No
Fam171b	FAM171B	Q6P995	F171B_HUMAN	reviewed	Protein FAM171B	826	Yes	No	No	No
Fam174a	FAM174A	Q8TBP5	F174A_HUMAN	reviewed	Membrane protein FAM174A	190	Yes	No	No	No
Fam174b	FAM174B	Q3ZCQ3	F174B_HUMAN	reviewed	Membrane protein FAM174B	159	No	Yes	No	No
Fam183b	FAM183A	A6NL82	F183A_HUMAN	reviewed	Protein FAM183A	134	Yes	No	No	No
Fam210a	FAM210A	Q96ND0	F210A_HUMAN	reviewed	Protein FAM210A	272	No	No	Yes	No
Fam216a	FAM216A	Q8WUB2	F216A_HUMAN	reviewed	Protein FAM216A	273	Yes	No	No	No
Fam216b	FAM216B	Q8N7L0	F216B_HUMAN	reviewed	Protein FAM216B	139	Yes	No	No	No
Fam220a	FAM220A	Q7Z4H9	F220A_HUMAN	reviewed	Protein FAM220A	259	No	No	Yes	No
Fam234b	FAM234B	A2RU67	F234B_HUMAN	reviewed	Protein FAM234B	622	No	No	Yes	No
Fam3c	FAM3C	Q92520	FAM3C_HUMAN	reviewed	Protein FAM3C	227	Yes	No	No	No
Fam92a	CIBAR1	A1XBS5	FA92A_HUMAN	reviewed	Protein FAM92A	289	Yes	No	No	No
Fam98a	FAM98A	Q8NCA5	FA98A_HUMAN	reviewed	Protein FAM98A	518	No	No	Yes	No
Fancd2os	FANCD2OS	Q96PS1	FACOS_HUMAN	reviewed	FANCD2 opposite strand protein	177	Yes	No	No	No
Fank1	FANK1	Q8TC84	FANK1_HUMAN	reviewed	Fibronectin type 3 and ankyrin repeat domains protein 1	345	Yes	No	No	No
Far2	FAR2	Q96K12	FACR2_HUMAN	reviewed	Fatty acyl-CoA reductase 2	515	No	Yes	No	No
Fblim1	FBLIM1	Q8WUP2	FBLI1_HUMAN	reviewed	Filamin-binding LIM protein 1	373	No	Yes	No	No
Fbln1	FBLN1	P23142	FBLN1_HUMAN	reviewed	Fibulin-1	703	No	Yes	No	No
Fbln2	FBLN2	P98095	FBLN2_HUMAN	reviewed	Fibulin-2	1184	No	Yes	No	No
Fbn1	FBN1	P35555	FBN1_HUMAN	reviewed	Fibrillin-1 [Cleaved into: Asprosin]	2871	No	Yes	No	No
Fbxl15	FBXL15	Q9H469	FXL15_HUMAN	reviewed	F-box/LRR-repeat protein 15	300	No	No	Yes	No
Fbxl16	FBXL16	Q8N461	FXL16_HUMAN	reviewed	F-box/LRR-repeat protein 16	479	Yes	No	Yes	No
Fbxl5	FBXL5	Q9UKA1	FBXL5_HUMAN	reviewed	F-box/LRR-repeat protein 5	691	Yes	No	No	No
Fbxo21	FBXO21	O94952	FBX21_HUMAN	reviewed	F-box only protein 21	628	Yes	No	No	No
Fbxo31	FBXO31	Q5XUX0	FBX31_HUMAN	reviewed	F-box only protein 31	539	Yes	No	No	No
Fbxo9	FBXO9	Q9UK97	FBX9_HUMAN	reviewed	F-box only protein 9	447	No	No	Yes	No
Fbxw7	FBXW7	Q969H0	FBXW7_HUMAN	reviewed	F-box/WD repeat-containing protein 7	707	Yes	No	Yes	No
Fcer1g	FCER1G	P30273	FCERG_HUMAN	reviewed	High affinity immunoglobulin epsilon receptor subunit gamma	86	No	No	Yes	No
Fcgr3	FCGR2A	P12318	FCG2A_HUMAN	reviewed	Low affinity immunoglobulin gamma Fc region receptor II-a	317	Yes	No	Yes	No
Fcgr3	FCGR2B	P31994	FCG2B_HUMAN	reviewed	Low affinity immunoglobulin gamma Fc region receptor II-b	310	Yes	No	Yes	No
Fcgr3	FCGR2C	P31995	FCG2C_HUMAN	reviewed	Low affinity immunoglobulin gamma Fc region receptor II-c	323	Yes	No	Yes	No
Fcgrt	FCGRT	P55899	FCGRN_HUMAN	reviewed	IgG receptor FcRn large subunit p51	365	Yes	No	Yes	No
Fchsd2	FCHSD2	O94868	FCSD2_HUMAN	reviewed	F-BAR and double SH3 domains protein 2	740	Yes	No	No	No
Fez1	FEZ1	Q99689	FEZ1_HUMAN	reviewed	Fasciculation and elongation protein zeta-1	392	Yes	No	Yes	No
Fgd2	FGD2	Q7Z6J4	FGD2_HUMAN	reviewed	FYVE, RhoGEF and PH domain-containing protein 2	655	Yes	No	No	No
Fgf12	FGF12	P61328	FGF12_HUMAN	reviewed	Fibroblast growth factor 12	243	No	No	Yes	No
Fgf14	FGF14	Q92915	FGF14_HUMAN	reviewed	Fibroblast growth factor 14	247	No	No	Yes	No
Fgf18	FGF18	O76093	FGF18_HUMAN	reviewed	Fibroblast growth factor 18	207	Yes	No	No	No
Fgf9	FGF9	P31371	FGF9_HUMAN	reviewed	Fibroblast growth factor 9	208	No	No	Yes	No
Fgfbp1	FGFBP1	Q14512	FGFP1_HUMAN	reviewed	Fibroblast growth factor-binding protein 1	234	No	Yes	No	No
Fgfbp3	FGFBP3	Q8TAT2	FGFP3_HUMAN	reviewed	Fibroblast growth factor-binding protein 3	258	Yes	No	No	No
Fgfr1	FGFR1	P11362	FGFR1_HUMAN	reviewed	Fibroblast growth factor receptor 1	822	Yes	Yes	No	No
Fgfrl1	FGFRL1	Q8N441	FGRL1_HUMAN	reviewed	Fibroblast growth factor receptor-like 1	504	Yes	No	Yes	No
Fgl2	FGL2	Q14314	FGL2_HUMAN	reviewed	Fibroleukin	439	No	Yes	No	No
Fgr	FGR	P09769	FGR_HUMAN	reviewed	Tyrosine-protein kinase Fgr	529	No	No	Yes	No
Fam160a2	FAM160A2	Q8N612	FHI1B_HUMAN	reviewed	FHF complex subunit HOOK interacting protein 1B	972	No	No	Yes	No
Fhl1	FHL1	Q13642	FHL1_HUMAN	reviewed	Four and a half LIM domains protein 1	323	Yes	No	No	No
Fhl2	FHL2	Q14192	FHL2_HUMAN	reviewed	Four and a half LIM domains protein 2	279	No	No	Yes	No
Fkbp14	FKBP14	Q9NWM8	FKB14_HUMAN	reviewed	Peptidyl-prolyl cis-trans isomerase FKBP14	211	Yes	No	No	No
Fkbp1a	FKBP1A	P62942	FKB1A_HUMAN	reviewed	Peptidyl-prolyl cis-trans isomerase FKBP1A	108	Yes	Yes	Yes	No
Fkbp1b	FKBP1B	P68106	FKB1B_HUMAN	reviewed	Peptidyl-prolyl cis-trans isomerase FKBP1B	108	No	No	Yes	No
Fkbp3	FKBP3	Q00688	FKBP3_HUMAN	reviewed	Peptidyl-prolyl cis-trans isomerase FKBP3	224	Yes	No	No	No
Fkbp5	FKBP5	Q13451	FKBP5_HUMAN	reviewed	Peptidyl-prolyl cis-trans isomerase FKBP5	457	No	Yes	No	No
Fkbp9	FKBP9	O95302	FKBP9_HUMAN	reviewed	Peptidyl-prolyl cis-trans isomerase FKBP9	570	No	No	Yes	No
Fktn	FKTN	O75072	FKTN_HUMAN	reviewed	Fukutin	461	Yes	No	No	No
Flna	FLNA	P21333	FLNA_HUMAN	reviewed	Filamin-A	2647	Yes	No	No	No
Flnc	FLNC	Q14315	FLNC_HUMAN	reviewed	Filamin-C	2725	No	Yes	Yes	No
Flot1	FLOT1	O75955	FLOT1_HUMAN	reviewed	Flotillin-1	427	Yes	No	No	No
Flywch1	FLYWCH1	Q4VC44	FWCH1_HUMAN	reviewed	FLYWCH-type zinc finger-containing protein 1	716	Yes	No	No	No
Fmn2	FMN2	Q9NZ56	FMN2_HUMAN	reviewed	Formin-2	1722	Yes	No	No	No
Fmnl2	FMNL2	Q96PY5	FMNL2_HUMAN	reviewed	Formin-like protein 2	1086	Yes	No	No	No
Fmo1	FMO1	Q01740	FMO1_HUMAN	reviewed	Dimethylaniline monooxygenase [N-oxide-forming] 1	532	Yes	Yes	Yes	No
Fmo2	FMO2	Q99518	FMO2_HUMAN	reviewed	Dimethylaniline monooxygenase [N-oxide-forming] 2	535	No	Yes	No	No
Fmod	FMOD	Q06828	FMOD_HUMAN	reviewed	Fibromodulin	376	No	Yes	No	No
Fn1	FN1	P02751	FINC_HUMAN	reviewed	Fibronectin	2477	No	Yes	No	No
Fndc1	FNDC1	Q4ZHG4	FNDC1_HUMAN	reviewed	Fibronectin type III domain-containing protein 1	1894	No	No	Yes	No
Fndc3a	FNDC3A	Q9Y2H6	FND3A_HUMAN	reviewed	Fibronectin type-III domain-containing protein 3A	1198	Yes	No	No	No
Fndc5	FNDC5	Q8NAU1	FNDC5_HUMAN	reviewed	Fibronectin type III domain-containing protein 5	212	No	No	Yes	No
Folr1	FOLR1	P15328	FOLR1_HUMAN	reviewed	Folate receptor alpha	257	Yes	No	No	No
Fos	FOS	P01100	FOS_HUMAN	reviewed	Proto-oncogene c-Fos	380	Yes	No	No	No
Fosb	FOSB	P53539	FOSB_HUMAN	reviewed	Protein fosB	338	Yes	No	No	No
Foxj1	FOXJ1	Q92949	FOXJ1_HUMAN	reviewed	Forkhead box protein J1	421	Yes	No	No	No
Foxo1	FOXO1	Q12778	FOXO1_HUMAN	reviewed	Forkhead box protein O1	655	Yes	No	Yes	No
Frem2	FREM2	Q5SZK8	FREM2_HUMAN	reviewed	FRAS1-related extracellular matrix protein 2	3169	No	Yes	No	No
Frmd5	FRMD5	Q7Z6J6	FRMD5_HUMAN	reviewed	FERM domain-containing protein 5	570	No	Yes	No	No
Frmd8	FRMD8	Q9BZ67	FRMD8_HUMAN	reviewed	FERM domain-containing protein 8	464	No	No	Yes	No
Frrs1l	FRRS1L	Q9P0K9	FRS1L_HUMAN	reviewed	DOMON domain-containing protein FRRS1L	344	No	No	Yes	No
Fry	FRY	Q5TBA9	FRY_HUMAN	reviewed	Protein furry homolog	3013	Yes	No	No	No
Fscn1	FSCN1	Q16658	FSCN1_HUMAN	reviewed	Fascin	493	No	Yes	No	No
Fst	FST	P19883	FST_HUMAN	reviewed	Follistatin	344	No	No	Yes	No
Fstl1	FSTL1	Q12841	FSTL1_HUMAN	reviewed	Follistatin-related protein 1	308	No	Yes	Yes	No
Fstl4	FSTL4	Q6MZW2	FSTL4_HUMAN	reviewed	Follistatin-related protein 4	842	Yes	No	No	No
Ftl1	FTL	P02792	FRIL_HUMAN	reviewed	Ferritin light chain	175	Yes	No	Yes	No
Ftsj3	FTSJ3	Q8IY81	SPB1_HUMAN	reviewed	pre-rRNA 2'-O-ribose RNA methyltransferase FTSJ3	847	Yes	No	No	No
Fut9	FUT9	Q9Y231	FUT9_HUMAN	reviewed	4-galactosyl-N-acetylglucosaminide 3-alpha-L-fucosyltransferase 9	359	No	No	Yes	No
Fuz	FUZ	Q9BT04	FUZZY_HUMAN	reviewed	Protein fuzzy homolog	418	No	Yes	No	No
Fxyd1	FXYD1	O00168	PLM_HUMAN	reviewed	Phospholemman	92	Yes	No	No	No
Fxyd3	FXYD3	Q14802	FXYD3_HUMAN	reviewed	FXYD domain-containing ion transport regulator 3	87	No	No	Yes	No
Fxyd6	FXYD6	Q9H0Q3	FXYD6_HUMAN	reviewed	FXYD domain-containing ion transport regulator 6	95	No	No	Yes	No
Fxyd7	FXYD7	P58549	FXYD7_HUMAN	reviewed	FXYD domain-containing ion transport regulator 7	80	No	No	Yes	No
Fyn	FYN	P06241	FYN_HUMAN	reviewed	Tyrosine-protein kinase Fyn	537	Yes	No	No	No
Fzd4	FZD4	Q9ULV1	FZD4_HUMAN	reviewed	Frizzled-4	537	No	No	Yes	No
Fzd7	FZD7	O75084	FZD7_HUMAN	reviewed	Frizzled-7	574	Yes	No	No	No
Fzd9	FZD9	O00144	FZD9_HUMAN	reviewed	Frizzled-9	591	No	No	Yes	No
G6pc3	G6PC3	Q9BUM1	G6PC3_HUMAN	reviewed	Glucose-6-phosphatase 3	346	No	No	Yes	No
Gabarap	GABARAP	O95166	GBRAP_HUMAN	reviewed	Gamma-aminobutyric acid receptor-associated protein	117	No	No	Yes	No
Gabbr1	GABBR1	Q9UBS5	GABR1_HUMAN	reviewed	Gamma-aminobutyric acid type B receptor subunit 1	961	No	No	Yes	No
Gabra1	GABRA1	P14867	GBRA1_HUMAN	reviewed	Gamma-aminobutyric acid receptor subunit alpha-1	456	Yes	No	Yes	No
Gabra4	GABRA4	P48169	GBRA4_HUMAN	reviewed	Gamma-aminobutyric acid receptor subunit alpha-4	554	No	No	Yes	No
Gabra5	GABRA5	P31644	GBRA5_HUMAN	reviewed	Gamma-aminobutyric acid receptor subunit alpha-5	462	Yes	No	No	No
Gabrb2	GABRB2	P47870	GBRB2_HUMAN	reviewed	Gamma-aminobutyric acid receptor subunit beta-2	512	No	No	Yes	No
Gabrd	GABRD	O14764	GBRD_HUMAN	reviewed	Gamma-aminobutyric acid receptor subunit delta	452	No	No	Yes	No
Gabrg2	GABRG2	P18507	GBRG2_HUMAN	reviewed	Gamma-aminobutyric acid receptor subunit gamma-2	467	Yes	No	Yes	No
Gad1	GAD1	Q99259	DCE1_HUMAN	reviewed	Glutamate decarboxylase 1	594	No	No	Yes	No
Gad2	GAD2	Q05329	DCE2_HUMAN	reviewed	Glutamate decarboxylase 2	585	No	No	Yes	No
Gadd45g	GADD45G	O95257	GA45G_HUMAN	reviewed	Growth arrest and DNA damage-inducible protein GADD45 gamma	159	Yes	No	No	No
Gal	GAL	P22466	GALA_HUMAN	reviewed	Galanin peptides [Cleaved into: Galanin; Galanin message-associated peptide	123	No	No	Yes	No
Galm	GALM	Q96C23	GALM_HUMAN	reviewed	Galactose mutarotase	342	No	No	Yes	No
Galns	GALNS	P34059	GALNS_HUMAN	reviewed	N-acetylgalactosamine-6-sulfatase	522	No	No	Yes	No
Galnt1	GALNT1	Q10472	GALT1_HUMAN	reviewed	Polypeptide N-acetylgalactosaminyltransferase 1	559	No	Yes	Yes	No
Galnt13	GALNT13	Q8IUC8	GLT13_HUMAN	reviewed	Polypeptide N-acetylgalactosaminyltransferase 13	556	No	No	Yes	No
Galnt18	GALNT18	Q6P9A2	GLT18_HUMAN	reviewed	Polypeptide N-acetylgalactosaminyltransferase 18	607	Yes	No	No	No
Gamt	GAMT	Q14353	GAMT_HUMAN	reviewed	Guanidinoacetate N-methyltransferase	236	Yes	No	No	No
Gap43	GAP43	P17677	NEUM_HUMAN	reviewed	Neuromodulin	238	Yes	No	No	No
Gas6	GAS6	Q14393	GAS6_HUMAN	reviewed	Growth arrest-specific protein 6	678	No	Yes	No	No
Gas8	GAS8	O95995	DRC4_HUMAN	reviewed	Dynein regulatory complex subunit 4	478	Yes	No	No	No
Gatc	GATC	O43716	GATC_HUMAN	reviewed	Glutamyl-tRNA	136	Yes	No	No	No
Gatm	GATM	P50440	GATM_HUMAN	reviewed	Glycine amidinotransferase, mitochondrial	423	Yes	No	No	No
Gchfr	GCHFR	P30047	GFRP_HUMAN	reviewed	GTP cyclohydrolase 1 feedback regulatory protein	84	Yes	No	No	No
Gdap1	GDAP1	Q8TB36	GDAP1_HUMAN	reviewed	Ganglioside-induced differentiation-associated protein 1	358	Yes	No	No	No
Gdap2	GDAP2	Q9NXN4	GDAP2_HUMAN	reviewed	Ganglioside-induced differentiation-associated protein 2	497	No	No	Yes	No
Gde1	GDE1	Q9NZC3	GDE1_HUMAN	reviewed	Glycerophosphodiester phosphodiesterase 1	331	Yes	No	No	No
Gdf11	GDF11	O95390	GDF11_HUMAN	reviewed	Growth/differentiation factor 11	407	No	No	Yes	No
Gdi1	GDI1	P31150	GDIA_HUMAN	reviewed	Rab GDP dissociation inhibitor alpha	447	Yes	No	No	No
Gdi2	GDI2	P50395	GDIB_HUMAN	reviewed	Rab GDP dissociation inhibitor beta	445	Yes	No	No	No
Gfap	GFAP	P14136	GFAP_HUMAN	reviewed	Glial fibrillary acidic protein	432	Yes	No	Yes	Yes
Gfra1	GFRA1	P56159	GFRA1_HUMAN	reviewed	GDNF family receptor alpha-1	465	Yes	No	No	No
Tsta3	TSTA3	Q13630	FCL_HUMAN	reviewed	GDP-L-fucose synthase	321	Yes	No	No	No
Ggt7	GGT7	Q9UJ14	GGT7_HUMAN	reviewed	Glutathione hydrolase 7	662	No	No	Yes	No
Ghitm	GHITM	Q9H3K2	GHITM_HUMAN	reviewed	Growth hormone-inducible transmembrane protein	345	No	No	Yes	No
Gimap4	GIMAP4	Q9NUV9	GIMA4_HUMAN	reviewed	GTPase IMAP family member 4	329	No	Yes	No	No
Gin1	GIN1	Q9NXP7	GIN1_HUMAN	reviewed	Gypsy retrotransposon integrase-like protein 1	522	No	No	Yes	No
Ginm1	GINM1	Q9NU53	GINM1_HUMAN	reviewed	Glycoprotein integral membrane protein 1	330	Yes	No	No	No
Gipr	GIPR	P48546	GIPR_HUMAN	reviewed	Gastric inhibitory polypeptide receptor	466	No	No	Yes	No
Git1	GIT1	Q9Y2X7	GIT1_HUMAN	reviewed	ARF GTPase-activating protein GIT1	761	Yes	No	No	No
Gja1	GJA1	P17302	CXA1_HUMAN	reviewed	Gap junction alpha-1 protein	382	Yes	No	Yes	No
Gjb1	GJB1	P08034	CXB1_HUMAN	reviewed	Gap junction beta-1 protein	283	Yes	No	Yes	No
Gjb2	GJB2	P29033	CXB2_HUMAN	reviewed	Gap junction beta-2 protein	226	No	Yes	Yes	No
Gjb6	GJB6	O95452	CXB6_HUMAN	reviewed	Gap junction beta-6 protein	261	No	Yes	No	No
Gjc1	GJC1	P36383	CXG1_HUMAN	reviewed	Gap junction gamma-1 protein	396	No	No	Yes	No
Gjc2	GJC2	Q5T442	CXG2_HUMAN	reviewed	Gap junction gamma-2 protein	439	No	No	Yes	No
Gjc3	GJC3	Q8NFK1	CXG3_HUMAN	reviewed	Gap junction gamma-3 protein	279	Yes	No	No	No
Gjd2	GJD2	Q9UKL4	CXD2_HUMAN	reviewed	Gap junction delta-2 protein	321	No	No	Yes	No
Gkap1	GKAP1	Q5VSY0	GKAP1_HUMAN	reviewed	G kinase-anchoring protein 1	366	No	No	Yes	No
Glcci1	GLCCI1	Q86VQ1	GLCI1_HUMAN	reviewed	Glucocorticoid-induced transcript 1 protein	547	No	Yes	No	No
Glipr2	GLIPR2	Q9H4G4	GAPR1_HUMAN	reviewed	Golgi-associated plant pathogenesis-related protein 1	154	Yes	Yes	No	No
Glis3	GLIS3	Q8NEA6	GLIS3_HUMAN	reviewed	Zinc finger protein GLIS3	775	No	Yes	No	No
Glmp	GLMP	Q8WWB7	GLMP_HUMAN	reviewed	Glycosylated lysosomal membrane protein	406	No	No	Yes	No
Glod4	GLOD4	Q9HC38	GLOD4_HUMAN	reviewed	Glyoxalase domain-containing protein 4	313	Yes	No	No	No
Glra1	GLRA1	P23415	GLRA1_HUMAN	reviewed	Glycine receptor subunit alpha-1	457	No	No	Yes	No
Glrb	GLRB	P48167	GLRB_HUMAN	reviewed	Glycine receptor subunit beta	497	No	No	Yes	No
Glrx	GLRX	P35754	GLRX1_HUMAN	reviewed	Glutaredoxin-1	106	Yes	No	No	No
Glrx3	GLRX3	O76003	GLRX3_HUMAN	reviewed	Glutaredoxin-3	335	Yes	No	No	No
Gltp	GLTP	Q9NZD2	GLTP_HUMAN	reviewed	Glycolipid transfer protein	209	No	No	Yes	No
Glul	GLUL	P15104	GLNA_HUMAN	reviewed	Glutamine synthetase	373	Yes	No	No	No
Gna12	GNA12	Q03113	GNA12_HUMAN	reviewed	Guanine nucleotide-binding protein subunit alpha-12	381	Yes	No	Yes	No
Gnai1	GNAI1	P63096	GNAI1_HUMAN	reviewed	Guanine nucleotide-binding protein G(i) subunit alpha-1	354	Yes	No	No	No
Gnai2	GNAI2	P04899	GNAI2_HUMAN	reviewed	Guanine nucleotide-binding protein G(i) subunit alpha-2	355	Yes	No	Yes	No
Gnai3	GNAI3	P08754	GNAI3_HUMAN	reviewed	Guanine nucleotide-binding protein G(i) subunit alpha-3	354	No	No	Yes	No
Gnb1	GNB1	P62873	GBB1_HUMAN	reviewed	Guanine nucleotide-binding protein G(I)/G(S)/G(T) subunit beta-1	340	Yes	No	No	No
Gng11	GNG11	P61952	GBG11_HUMAN	reviewed	Guanine nucleotide-binding protein G(I)/G(S)/G(O) subunit gamma-11	73	No	No	Yes	No
Gng13	GNG13	Q9P2W3	GBG13_HUMAN	reviewed	Guanine nucleotide-binding protein G(I)/G(S)/G(O) subunit gamma-13	67	Yes	No	No	No
Gng2	GNG2	P59768	GBG2_HUMAN	reviewed	Guanine nucleotide-binding protein G(I)/G(S)/G(O) subunit gamma-2	71	Yes	No	No	No
Gng3	GNG3	P63215	GBG3_HUMAN	reviewed	Guanine nucleotide-binding protein G(I)/G(S)/G(O) subunit gamma-3	75	Yes	No	No	No
Gng5	GNG5	P63218	GBG5_HUMAN	reviewed	Guanine nucleotide-binding protein G(I)/G(S)/G(O) subunit gamma-5	68	No	No	Yes	No
Gng7	GNG7	O60262	GBG7_HUMAN	reviewed	Guanine nucleotide-binding protein G(I)/G(S)/G(O) subunit gamma-7	68	Yes	Yes	No	No
Gngt2	GNGT2	O14610	GBGT2_HUMAN	reviewed	Guanine nucleotide-binding protein G(I)/G(S)/G(O) subunit gamma-T2	69	No	Yes	No	No
Golga7	GOLGA7	Q7Z5G4	GOGA7_HUMAN	reviewed	Golgin subfamily A member 7	137	No	No	Yes	No
Golim4	GOLIM4	O00461	GOLI4_HUMAN	reviewed	Golgi integral membrane protein 4	696	Yes	Yes	No	No
Gorab	GORAB	Q5T7V8	GORAB_HUMAN	reviewed	RAB6-interacting golgin	369	Yes	No	No	No
Got1	GOT1	P17174	AATC_HUMAN	reviewed	Aspartate aminotransferase, cytoplasmic	413	Yes	Yes	Yes	No
Got1l1	GOT1L1	Q8NHS2	AATC2_HUMAN	reviewed	Putative aspartate aminotransferase, cytoplasmic 2	421	Yes	No	No	No
Got2	GOT2	P00505	AATM_HUMAN	reviewed	Aspartate aminotransferase, mitochondrial	430	No	No	Yes	No
Gp1bb	GP1BB	P13224	GP1BB_HUMAN	reviewed	Platelet glycoprotein Ib beta chain	206	No	No	Yes	No
Gpat3	GPAT3	Q53EU6	GPAT3_HUMAN	reviewed	Glycerol-3-phosphate acyltransferase 3	434	No	No	Yes	No
Gpatch4	GPATCH4	Q5T3I0	GPTC4_HUMAN	reviewed	G patch domain-containing protein 4	446	No	Yes	Yes	No
Gpbp1	GPBP1	Q86WP2	GPBP1_HUMAN	reviewed	Vasculin	473	Yes	No	No	No
Gpc1	GPC1	P35052	GPC1_HUMAN	reviewed	Glypican-1	558	Yes	No	No	No
Gpcpd1	GPCPD1	Q9NPB8	GPCP1_HUMAN	reviewed	Glycerophosphocholine phosphodiesterase GPCPD1	672	No	Yes	No	No
Gpd1	GPD1	P21695	GPDA_HUMAN	reviewed	Glycerol-3-phosphate dehydrogenase, cytoplasmic	349	Yes	No	No	No
Gpm6b	GPM6B	Q13491	GPM6B_HUMAN	reviewed	Neuronal membrane glycoprotein M6-b	265	No	Yes	No	No
Gpn1	GPN1	Q9HCN4	GPN1_HUMAN	reviewed	GPN-loop GTPase 1	374	Yes	No	No	No
Gpnmb	GPNMB	Q14956	GPNMB_HUMAN	reviewed	Transmembrane glycoprotein NMB	572	No	No	Yes	No
Gpr12	GPR12	P47775	GPR12_HUMAN	reviewed	G-protein coupled receptor 12	334	No	No	Yes	No
Gpr135	GPR135	Q8IZ08	GP135_HUMAN	reviewed	G-protein coupled receptor 135	494	No	No	Yes	No
Gpr137	GPR137	Q96N19	G137A_HUMAN	reviewed	Integral membrane protein GPR137	417	Yes	No	No	No
Gpr176	GPR176	Q14439	GP176_HUMAN	reviewed	G-protein coupled receptor 176	515	No	No	Yes	No
Gpr183	GPR183	P32249	GP183_HUMAN	reviewed	G-protein coupled receptor 183	361	No	No	Yes	No
Gpr22	GPR22	Q99680	GPR22_HUMAN	reviewed	G-protein coupled receptor 22	433	Yes	No	No	No
Gpr26	GPR26	Q8NDV2	GPR26_HUMAN	reviewed	G-protein coupled receptor 26	337	No	No	Yes	No
Gpr27	GPR27	Q9NS67	GPR27_HUMAN	reviewed	Probable G-protein coupled receptor 27	375	No	No	Yes	No
Gpr34	GPR34	Q9UPC5	GPR34_HUMAN	reviewed	Probable G-protein coupled receptor 34	381	Yes	No	No	No
Gpr37	GPR37	O15354	GPR37_HUMAN	reviewed	Prosaposin receptor GPR37	613	No	No	Yes	No
Gpr37l1	GPR37L1	O60883	G37L1_HUMAN	reviewed	G-protein coupled receptor 37-like 1	481	Yes	No	No	No
Gprasp1	GPRASP1	Q5JY77	GASP1_HUMAN	reviewed	G-protein coupled receptor-associated sorting protein 1	1395	Yes	No	No	No
Gprasp2	GPRASP2	Q96D09	GASP2_HUMAN	reviewed	G-protein coupled receptor-associated sorting protein 2	838	Yes	No	No	No
Gprc5b	GPRC5B	Q9NZH0	GPC5B_HUMAN	reviewed	G-protein coupled receptor family C group 5 member B	403	Yes	Yes	No	No
Gpsm3	GPSM3	Q9Y4H4	GPSM3_HUMAN	reviewed	G-protein-signaling modulator 3	160	No	No	Yes	No
Gpt	GPT	P24298	ALAT1_HUMAN	reviewed	Alanine aminotransferase 1	496	No	No	Yes	No
Gramd1b	GRAMD1B	Q3KR37	ASTRB_HUMAN	reviewed	Protein Aster-B	738	No	Yes	No	No
Grb14	GRB14	Q14449	GRB14_HUMAN	reviewed	Growth factor receptor-bound protein 14	540	No	Yes	No	No
Gria2	GRIA2	P42262	GRIA2_HUMAN	reviewed	Glutamate receptor 2	883	Yes	No	No	No
Gria3	GRIA3	P42263	GRIA3_HUMAN	reviewed	Glutamate receptor 3	894	Yes	No	No	No
Grik2	GRIK2	Q13002	GRIK2_HUMAN	reviewed	Glutamate receptor ionotropic, kainate 2	908	No	No	Yes	No
Grik4	GRIK4	Q16099	GRIK4_HUMAN	reviewed	Glutamate receptor ionotropic, kainate 4	956	Yes	No	No	No
Grin1	GRIN1	Q05586	NMDZ1_HUMAN	reviewed	Glutamate receptor ionotropic, NMDA 1	938	No	No	Yes	No
Grin2b	GRIN2B	Q13224	NMDE2_HUMAN	reviewed	Glutamate receptor ionotropic, NMDA 2B	1484	Yes	No	No	No
Grina	GRINA	Q7Z429	LFG1_HUMAN	reviewed	Protein lifeguard 1	371	Yes	No	No	No
Grip2	GRIP2	Q9C0E4	GRIP2_HUMAN	reviewed	Glutamate receptor-interacting protein 2	1043	No	No	Yes	No
Grm1	GRM1	Q13255	GRM1_HUMAN	reviewed	Metabotropic glutamate receptor 1	1194	No	No	Yes	No
Grm2	GRM2	Q14416	GRM2_HUMAN	reviewed	Metabotropic glutamate receptor 2	872	Yes	No	No	No
Grm3	GRM3	Q14832	GRM3_HUMAN	reviewed	Metabotropic glutamate receptor 3	879	No	No	Yes	No
Gsg1l	GSG1L	Q6UXU4	GSG1L_HUMAN	reviewed	Germ cell-specific gene 1-like protein	331	Yes	No	No	No
Gsk3a	GSK3A	P49840	GSK3A_HUMAN	reviewed	Glycogen synthase kinase-3 alpha	483	No	No	Yes	No
Gsn	GSN	P06396	GELS_HUMAN	reviewed	Gelsolin	782	Yes	No	Yes	No
Gsta3	GSTA5	Q7RTV2	GSTA5_HUMAN	reviewed	Glutathione S-transferase A5	222	No	No	Yes	No
Gstk1	GSTK1	Q9Y2Q3	GSTK1_HUMAN	reviewed	Glutathione S-transferase kappa 1	226	No	No	Yes	No
Gstm1	GSTM1	P09488	GSTM1_HUMAN	reviewed	Glutathione S-transferase Mu 1	218	Yes	No	No	No
Gstm2;Gstm7	GSTM2	P28161	GSTM2_HUMAN	reviewed	Glutathione S-transferase Mu 2	218	No	Yes	Yes	No
Gstm5	GSTM3	P21266	GSTM3_HUMAN	reviewed	Glutathione S-transferase Mu 3	225	Yes	No	Yes	No
Gsto1	GSTO1	P78417	GSTO1_HUMAN	reviewed	Glutathione S-transferase omega-1	241	Yes	No	No	No
Gsto2	GSTO2	Q9H4Y5	GSTO2_HUMAN	reviewed	Glutathione S-transferase omega-2	243	No	No	Yes	No
Gstp1	GSTP1	P09211	GSTP1_HUMAN	reviewed	Glutathione S-transferase P	210	Yes	No	Yes	No
Gstt2	GSTT2	P0CG29	GST2_HUMAN	reviewed	Glutathione S-transferase theta-2	244	No	Yes	No	No
Gstt2	GSTT2B	P0CG30	GSTT2_HUMAN	reviewed	Glutathione S-transferase theta-2B	244	No	Yes	No	No
Gtf2h1	GTF2H1	P32780	TF2H1_HUMAN	reviewed	General transcription factor IIH subunit 1	548	Yes	No	No	No
Gtpbp4	GTPBP4	Q9BZE4	GTPB4_HUMAN	reviewed	GTP-binding protein 4	634	Yes	No	No	No
Gtpbp8	GTPBP8	Q8N3Z3	GTPB8_HUMAN	reviewed	GTP-binding protein 8	284	No	No	Yes	No
Gucy1a2	GUCY1A2	P33402	GCYA2_HUMAN	reviewed	Guanylate cyclase soluble subunit alpha-2	732	No	No	Yes	No
Guk1	GUK1	Q16774	KGUA_HUMAN	reviewed	Guanylate kinase	197	Yes	No	No	No
Gulp1	GULP1	Q9UBP9	GULP1_HUMAN	reviewed	PTB domain-containing engulfment adapter protein 1	304	No	Yes	No	No
Gzf1	GZF1	Q9H116	GZF1_HUMAN	reviewed	GDNF-inducible zinc finger protein 1	711	No	No	Yes	No
H1f0	H1-0	P07305	H10_HUMAN	reviewed	Histone H1.0	194	Yes	No	No	No
H3f3b	H3-3B	P84243	H33_HUMAN	reviewed	Histone H3.3	136	Yes	No	No	No
Habp4	HABP4	Q5JVS0	HABP4_HUMAN	reviewed	Intracellular hyaluronan-binding protein 4	413	No	No	Yes	No
Hacl1	HACL1	Q9UJ83	HACL1_HUMAN	reviewed	2-hydroxyacyl-CoA lyase 1	578	Yes	No	No	No
Hadh	HADH	Q16836	HCDH_HUMAN	reviewed	Hydroxyacyl-coenzyme A dehydrogenase, mitochondrial	314	No	No	Yes	No
Hadhb	HADHB	P55084	ECHB_HUMAN	reviewed	Trifunctional enzyme subunit beta, mitochondrial	474	Yes	No	No	No
Hagh	HAGH	Q16775	GLO2_HUMAN	reviewed	Hydroxyacylglutathione hydrolase, mitochondrial	308	Yes	No	No	No
Hapln1	HAPLN1	P10915	HPLN1_HUMAN	reviewed	Hyaluronan and proteoglycan link protein 1	354	No	No	Yes	No
Hars	HARS1	P12081	HARS1_HUMAN	reviewed	Histidine--tRNA ligase, cytoplasmic	509	Yes	No	No	No
Havcr2	HAVCR2	Q8TDQ0	HAVR2_HUMAN	reviewed	Hepatitis A virus cellular receptor 2	301	No	No	Yes	No
Hba-a1	HBA2	P69905	HBA_HUMAN	reviewed	Hemoglobin subunit alpha	142	Yes	No	No	No
Hbegf	HBEGF	Q99075	HBEGF_HUMAN	reviewed	Proheparin-binding EGF-like growth factor [Cleaved into: Heparin-binding EGF-like growth factor	208	Yes	No	No	No
Hcfc1r1	HCFC1R1	Q9NWW0	HPIP_HUMAN	reviewed	Host cell factor C1 regulator 1	138	Yes	No	No	No
Hck	HCK	P08631	HCK_HUMAN	reviewed	Tyrosine-protein kinase HCK	526	No	No	Yes	No
Hcls1	HCLS1	P14317	HCLS1_HUMAN	reviewed	Hematopoietic lineage cell-specific protein	486	No	Yes	No	No
Hcn2	HCN2	Q9UL51	HCN2_HUMAN	reviewed	Potassium/sodium hyperpolarization-activated cyclic nucleotide-gated channel 2	889	No	Yes	No	No
Hdac1	HDAC1	Q13547	HDAC1_HUMAN	reviewed	Histone deacetylase 1	482	No	No	Yes	No
Hdac8	HDAC8	Q9BY41	HDAC8_HUMAN	reviewed	Histone deacetylase 8	377	No	No	Yes	No
Hdc	HDC	P19113	DCHS_HUMAN	reviewed	Histidine decarboxylase	662	Yes	No	No	No
Hdx	HDX	Q7Z353	HDX_HUMAN	reviewed	Highly divergent homeobox	690	No	Yes	No	No
Hecw2	HECW2	Q9P2P5	HECW2_HUMAN	reviewed	E3 ubiquitin-protein ligase HECW2	1572	No	Yes	No	No
Heph	HEPH	Q9BQS7	HEPH_HUMAN	reviewed	Hephaestin	1158	No	No	Yes	No
Hes1	HES1	Q14469	HES1_HUMAN	reviewed	Transcription factor HES-1	280	Yes	No	No	No
Hes3	HES3	Q5TGS1	HES3_HUMAN	reviewed	Transcription factor HES-3	186	No	No	Yes	No
Hes5	HES5	Q5TA89	HES5_HUMAN	reviewed	Transcription factor HES-5	166	No	No	Yes	No
Hexa	HEXA	P06865	HEXA_HUMAN	reviewed	Beta-hexosaminidase subunit alpha	529	No	No	Yes	No
Hexb	HEXB	P07686	HEXB_HUMAN	reviewed	Beta-hexosaminidase subunit beta	556	Yes	No	No	No
Higd1a	HIGD1A	Q9Y241	HIG1A_HUMAN	reviewed	HIG1 domain family member 1A, mitochondrial	93	No	No	Yes	No
Higd1b	HIGD1B	Q9P298	HIG1B_HUMAN	reviewed	HIG1 domain family member 1B	99	Yes	No	No	No
Hip1	HIP1	O00291	HIP1_HUMAN	reviewed	Huntingtin-interacting protein 1	1037	Yes	No	No	No
Hipk1	HIPK1	Q86Z02	HIPK1_HUMAN	reviewed	Homeodomain-interacting protein kinase 1	1210	Yes	No	No	No
Hipk4	HIPK4	Q8NE63	HIPK4_HUMAN	reviewed	Homeodomain-interacting protein kinase 4	616	No	No	Yes	No
Hirip3	HIRIP3	Q9BW71	HIRP3_HUMAN	reviewed	HIRA-interacting protein 3	556	Yes	No	No	No
Hk2	HK2	P52789	HXK2_HUMAN	reviewed	Hexokinase-2	917	No	No	Yes	No
Hlf	HLF	Q16534	HLF_HUMAN	reviewed	Hepatic leukemia factor	295	Yes	No	No	No
Hmgb1	HMGB1	P09429	HMGB1_HUMAN	reviewed	High mobility group protein B1	215	Yes	No	No	No
Hmgb2	HMGB2	P26583	HMGB2_HUMAN	reviewed	High mobility group protein B2	209	No	No	Yes	No
Hmgcr	HMGCR	P04035	HMDH_HUMAN	reviewed	3-hydroxy-3-methylglutaryl-coenzyme A reductase	888	No	No	Yes	No
Hmgcs1	HMGCS1	Q01581	HMCS1_HUMAN	reviewed	Hydroxymethylglutaryl-CoA synthase, cytoplasmic	520	No	No	Yes	No
Hmgcs2	HMGCS2	P54868	HMCS2_HUMAN	reviewed	Hydroxymethylglutaryl-CoA synthase, mitochondrial	508	No	Yes	Yes	No
Hmmr	HMMR	O75330	HMMR_HUMAN	reviewed	Hyaluronan mediated motility receptor	724	No	Yes	No	No
Hmox1	HMOX1	P09601	HMOX1_HUMAN	reviewed	Heme oxygenase 1	288	No	No	Yes	No
Hmox2	HMOX2	P30519	HMOX2_HUMAN	reviewed	Heme oxygenase 2	316	No	No	Yes	No
Hnrnpa3	HNRNPA3	P51991	ROA3_HUMAN	reviewed	Heterogeneous nuclear ribonucleoprotein A3	378	Yes	No	No	No
Hnrnpab	HNRNPAB	Q99729	ROAA_HUMAN	reviewed	Heterogeneous nuclear ribonucleoprotein A/B	332	Yes	No	No	No
Hnrnpd	HNRNPD	Q14103	HNRPD_HUMAN	reviewed	Heterogeneous nuclear ribonucleoprotein D0	355	Yes	No	No	No
Hnrnpdl	HNRNPDL	O14979	HNRDL_HUMAN	reviewed	Heterogeneous nuclear ribonucleoprotein D-like	420	Yes	No	No	No
Hnrnpf	HNRNPF	P52597	HNRPF_HUMAN	reviewed	Heterogeneous nuclear ribonucleoprotein F	415	Yes	No	Yes	No
Hnrnph1	HNRNPH1	P31943	HNRH1_HUMAN	reviewed	Heterogeneous nuclear ribonucleoprotein H	449	Yes	No	No	No
Hnrnpm	HNRNPM	P52272	HNRPM_HUMAN	reviewed	Heterogeneous nuclear ribonucleoprotein M	730	Yes	No	No	No
Hnrnpul2	HNRNPUL2	Q1KMD3	HNRL2_HUMAN	reviewed	Heterogeneous nuclear ribonucleoprotein U-like protein 2	747	Yes	No	No	No
Homer1	HOMER1	Q86YM7	HOME1_HUMAN	reviewed	Homer protein homolog 1	354	No	No	Yes	No
Homer3	HOMER3	Q9NSC5	HOME3_HUMAN	reviewed	Homer protein homolog 3	361	No	No	Yes	No
Hopx	HOPX	Q9BPY8	HOP_HUMAN	reviewed	Homeodomain-only protein	73	No	No	Yes	No
Hpca	HPCA	P84074	HPCA_HUMAN	reviewed	Neuron-specific calcium-binding protein hippocalcin	193	Yes	No	No	No
Hpcal4	HPCAL4	Q9UM19	HPCL4_HUMAN	reviewed	Hippocalcin-like protein 4	191	Yes	No	No	No
Hpgd	HPGD	P15428	PGDH_HUMAN	reviewed	15-hydroxyprostaglandin dehydrogenase	266	Yes	No	No	No
Hprt;Hprt1	HPRT1	P00492	HPRT_HUMAN	reviewed	Hypoxanthine-guanine phosphoribosyltransferase	218	Yes	No	Yes	No
Hras	HRAS	P01112	RASH_HUMAN	reviewed	GTPase HRas	189	No	No	Yes	No
Hrct1	HRCT1	Q6UXD1	HRCT1_HUMAN	reviewed	Histidine-rich carboxyl terminus protein 1	115	No	Yes	No	No
Hs2st1	HS2ST1	Q7LGA3	HS2ST_HUMAN	reviewed	Heparan sulfate 2-O-sulfotransferase 1	356	Yes	No	No	No
Hs3st2	HS3ST2	Q9Y278	HS3S2_HUMAN	reviewed	Heparan sulfate glucosamine 3-O-sulfotransferase 2	367	No	No	Yes	No
Hsd11b1	HSD11B1	P28845	DHI1_HUMAN	reviewed	Corticosteroid 11-beta-dehydrogenase isozyme 1	292	Yes	No	Yes	No
Hsd17b11	HSD17B11	Q8NBQ5	DHB11_HUMAN	reviewed	Estradiol 17-beta-dehydrogenase 11	300	No	No	Yes	No
Hsd17b13	HSD17B13	Q7Z5P4	DHB13_HUMAN	reviewed	17-beta-hydroxysteroid dehydrogenase 13	300	No	No	Yes	No
Hsd17b4	HSD17B4	P51659	DHB4_HUMAN	reviewed	Peroxisomal multifunctional enzyme type 2	736	No	No	Yes	No
Hsp90aa1	HSP90AA1	P07900	HS90A_HUMAN	reviewed	Heat shock protein HSP 90-alpha	732	Yes	No	No	No
Hspa12a	HSPA12A	O43301	HS12A_HUMAN	reviewed	Heat shock 70 kDa protein 12A	675	Yes	No	No	No
Hspa1b	HSPA1A	P0DMV8	HS71A_HUMAN	reviewed	Heat shock 70 kDa protein 1A	641	Yes	No	No	No
Hspa1b	HSPA1B	P0DMV9	HS71B_HUMAN	reviewed	Heat shock 70 kDa protein 1B	641	Yes	No	No	No
Hspa2	HSPA2	P54652	HSP72_HUMAN	reviewed	Heat shock-related 70 kDa protein 2	639	Yes	No	Yes	No
Hspa5	HSPA5	P11021	BIP_HUMAN	reviewed	Endoplasmic reticulum chaperone BiP	654	Yes	No	No	No
Hspa8	HSPA8	P11142	HSP7C_HUMAN	reviewed	Heat shock cognate 71 kDa protein	646	Yes	No	No	No
Hspb1	HSPB1	P04792	HSPB1_HUMAN	reviewed	Heat shock protein beta-1	205	Yes	No	No	No
Hspb6	HSPB6	O14558	HSPB6_HUMAN	reviewed	Heat shock protein beta-6	160	Yes	No	No	No
Hspb8	HSPB8	Q9UJY1	HSPB8_HUMAN	reviewed	Heat shock protein beta-8	196	No	No	Yes	No
Hspd1	HSPD1	P10809	CH60_HUMAN	reviewed	60 kDa heat shock protein, mitochondrial	573	Yes	No	No	No
Hsph1	HSPH1	Q92598	HS105_HUMAN	reviewed	Heat shock protein 105 kDa	858	Yes	No	Yes	No
Htatsf1	HTATSF1	O43719	HTSF1_HUMAN	reviewed	HIV Tat-specific factor 1	755	Yes	No	No	No
Htr2a	HTR2A	P28223	5HT2A_HUMAN	reviewed	5-hydroxytryptamine receptor 2A	471	No	No	Yes	No
Htr2c	HTR2C	P28335	5HT2C_HUMAN	reviewed	5-hydroxytryptamine receptor 2C	458	Yes	No	No	No
Htr5a	HTR5A	P47898	5HT5A_HUMAN	reviewed	5-hydroxytryptamine receptor 5A	357	No	No	Yes	No
Htra1	HTRA1	Q92743	HTRA1_HUMAN	reviewed	Serine protease HTRA1	480	No	Yes	No	No
Iars	IARS1	P41252	SYIC_HUMAN	reviewed	Isoleucine--tRNA ligase, cytoplasmic	1262	Yes	No	No	No
Icam1	ICAM1	P05362	ICAM1_HUMAN	reviewed	Intercellular adhesion molecule 1	532	No	No	Yes	No
Icam5	ICAM5	Q9UMF0	ICAM5_HUMAN	reviewed	Intercellular adhesion molecule 5	924	Yes	No	No	No
Id1	ID1	P41134	ID1_HUMAN	reviewed	DNA-binding protein inhibitor ID-1	155	Yes	Yes	Yes	No
Id2	ID2	Q02363	ID2_HUMAN	reviewed	DNA-binding protein inhibitor ID-2	134	Yes	No	Yes	No
Id3	ID3	Q02535	ID3_HUMAN	reviewed	DNA-binding protein inhibitor ID-3	119	No	Yes	Yes	No
Id4	ID4	P47928	ID4_HUMAN	reviewed	DNA-binding protein inhibitor ID-4	161	Yes	No	No	No
Idh1	IDH1	O75874	IDHC_HUMAN	reviewed	Isocitrate dehydrogenase [NADP], cytoplasmic	414	No	No	Yes	No
Idh2	IDH2	P48735	IDHP_HUMAN	reviewed	Isocitrate dehydrogenase [NADP], mitochondrial	452	Yes	No	Yes	No
Idh3b	IDH3B	O43837	IDH3B_HUMAN	reviewed	Isocitrate dehydrogenase [NAD] subunit beta, mitochondrial	385	No	No	Yes	No
Idh3g	IDH3G	P51553	IDH3G_HUMAN	reviewed	Isocitrate dehydrogenase [NAD] subunit gamma, mitochondrial	393	Yes	No	No	No
Ier2	IER2	Q9BTL4	IER2_HUMAN	reviewed	Immediate early response gene 2 protein	223	Yes	No	No	No
Ier3	IER3	P46695	IEX1_HUMAN	reviewed	Radiation-inducible immediate-early gene IEX-1	156	Yes	No	No	No
Ifi30	IFI30	P13284	GILT_HUMAN	reviewed	Gamma-interferon-inducible lysosomal thiol reductase	250	Yes	No	Yes	No
ifitm2;ifitm3	IFITM1	P13164	IFM1_HUMAN	reviewed	Interferon-induced transmembrane protein 1	125	Yes	No	Yes	No
ifitm2;ifitm3	IFITM2	Q01629	IFM2_HUMAN	reviewed	Interferon-induced transmembrane protein 2	132	Yes	No	Yes	No
ifitm2;ifitm3	IFITM3	Q01628	IFM3_HUMAN	reviewed	Interferon-induced transmembrane protein 3	133	Yes	No	Yes	No
Ifrd1	IFRD1	O00458	IFRD1_HUMAN	reviewed	Interferon-related developmental regulator 1	451	Yes	No	No	No
Ift20	IFT20	Q8IY31	IFT20_HUMAN	reviewed	Intraflagellar transport protein 20 homolog	132	Yes	No	No	No
Ift43	IFT43	Q96FT9	IFT43_HUMAN	reviewed	Intraflagellar transport protein 43 homolog	208	Yes	No	No	No
Ift57	IFT57	Q9NWB7	IFT57_HUMAN	reviewed	Intraflagellar transport protein 57 homolog	429	Yes	No	No	No
Ift88	IFT88	Q13099	IFT88_HUMAN	reviewed	Intraflagellar transport protein 88 homolog	824	Yes	No	No	No
Igf1	IGF1	P05019	IGF1_HUMAN	reviewed	Insulin-like growth factor I	195	No	Yes	Yes	No
Igf1r	IGF1R	P08069	IGF1R_HUMAN	reviewed	Insulin-like growth factor 1 receptor	1367	Yes	No	No	No
Igf2	IGF2	P01344	IGF2_HUMAN	reviewed	Insulin-like growth factor II	180	Yes	No	No	No
Igfbp2	IGFBP2	P18065	IBP2_HUMAN	reviewed	Insulin-like growth factor-binding protein 2	325	Yes	Yes	No	No
Igfbp3	IGFBP3	P17936	IBP3_HUMAN	reviewed	Insulin-like growth factor-binding protein 3	291	No	Yes	No	No
Igfbp4	IGFBP4	P22692	IBP4_HUMAN	reviewed	Insulin-like growth factor-binding protein 4	258	No	Yes	Yes	No
Igfbp5	IGFBP5	P24593	IBP5_HUMAN	reviewed	Insulin-like growth factor-binding protein 5	272	No	Yes	Yes	No
Igfbp7	IGFBP7	Q16270	IBP7_HUMAN	reviewed	Insulin-like growth factor-binding protein 7	282	Yes	No	No	No
Igsf1	IGSF1	Q8N6C5	IGSF1_HUMAN	reviewed	Immunoglobulin superfamily member 1	1336	No	No	Yes	No
Igsf10	IGSF10	Q6WRI0	IGS10_HUMAN	reviewed	Immunoglobulin superfamily member 10	2623	No	Yes	No	No
Igsf11	IGSF11	Q5DX21	IGS11_HUMAN	reviewed	Immunoglobulin superfamily member 11	431	No	No	Yes	No
Igsf3	IGSF3	O75054	IGSF3_HUMAN	reviewed	Immunoglobulin superfamily member 3	1194	No	Yes	No	No
Igsf8	IGSF8	Q969P0	IGSF8_HUMAN	reviewed	Immunoglobulin superfamily member 8	613	Yes	No	No	No
Igsf9b	IGSF9B	Q9UPX0	TUTLB_HUMAN	reviewed	Protein turtle homolog B	1349	No	No	Yes	No
Ikbip	IKBIP	Q70UQ0	IKIP_HUMAN	reviewed	Inhibitor of nuclear factor kappa-B kinase-interacting protein	350	No	No	Yes	No
Ikbke	IKBKE	Q14164	IKKE_HUMAN	reviewed	Inhibitor of nuclear factor kappa-B kinase subunit epsilon	716	Yes	No	No	No
NA	IL10	P22301	IL10_HUMAN	reviewed	Interleukin-10	178	No	No	No	Yes
Il10ra	IL10RA	Q13651	I10R1_HUMAN	reviewed	Interleukin-10 receptor subunit alpha	578	Yes	No	No	No
Il11ra1	IL11RA	Q14626	I11RA_HUMAN	reviewed	Interleukin-11 receptor subunit alpha	422	No	No	Yes	No
Il17ra	IL17RA	Q96F46	I17RA_HUMAN	reviewed	Interleukin-17 receptor A	866	No	Yes	No	No
Il17rd	IL17RD	Q8NFM7	I17RD_HUMAN	reviewed	Interleukin-17 receptor D	739	Yes	No	No	No
Il1b	IL1B	P01584	IL1B_HUMAN	reviewed	Interleukin-1 beta	269	Yes	No	No	No
Il4r	IL4R	P24394	IL4RA_HUMAN	reviewed	Interleukin-4 receptor subunit alpha	825	No	No	Yes	No
Il6	IL6	P05231	IL6_HUMAN	reviewed	Interleukin-6	212	No	Yes	No	Yes
Ildr2	ILDR2	Q71H61	ILDR2_HUMAN	reviewed	Immunoglobulin-like domain-containing receptor 2	639	Yes	Yes	No	No
Ilk	ILK	Q13418	ILK_HUMAN	reviewed	Integrin-linked protein kinase	452	Yes	No	No	No
Impa2	IMPA2	O14732	IMPA2_HUMAN	reviewed	Inositol monophosphatase 2	288	No	No	Yes	No
Inf2	INF2	Q27J81	INF2_HUMAN	reviewed	Inverted formin-2	1249	Yes	No	No	No
Ing2	ING2	Q9H160	ING2_HUMAN	reviewed	Inhibitor of growth protein 2	280	Yes	No	No	No
Inhba	INHBA	P08476	INHBA_HUMAN	reviewed	Inhibin beta A chain	426	Yes	No	No	No
Inhbb	INHBB	P09529	INHBB_HUMAN	reviewed	Inhibin beta B chain	407	No	Yes	No	No
Ino80c	INO80C	Q6PI98	IN80C_HUMAN	reviewed	INO80 complex subunit C	192	No	Yes	No	No
Inpp4b	INPP4B	O15327	INP4B_HUMAN	reviewed	Inositol polyphosphate 4-phosphatase type II	924	No	No	Yes	No
Inpp5f	INPP5F	Q9Y2H2	SAC2_HUMAN	reviewed	Phosphatidylinositide phosphatase SAC2	1132	Yes	No	No	No
Inpp5j	INPP5J	Q15735	PI5PA_HUMAN	reviewed	Phosphatidylinositol 4,5-bisphosphate 5-phosphatase A	1006	No	No	Yes	No
Insyn1	INSYN1	Q2T9L4	INSY1_HUMAN	reviewed	Inhibitory synaptic factor 1	293	No	No	Yes	No
Ipcef1	IPCEF1	Q8WWN9	ICEF1_HUMAN	reviewed	Interactor protein for cytohesin exchange factors 1	437	No	No	Yes	No
Ipo11	IPO11	Q9UI26	IPO11_HUMAN	reviewed	Importin-11	975	Yes	No	No	No
Ipo4	IPO4	Q8TEX9	IPO4_HUMAN	reviewed	Importin-4	1081	No	Yes	No	No
Ipo7	IPO7	O95373	IPO7_HUMAN	reviewed	Importin-7	1038	Yes	No	No	No
Ipo8	IPO8	O15397	IPO8_HUMAN	reviewed	Importin-8	1037	Yes	No	No	No
Iqca	IQCA1	Q86XH1	DRC11_HUMAN	reviewed	Dynein regulatory complex protein 11	822	Yes	No	No	No
Iqcb1	IQCB1	Q15051	IQCB1_HUMAN	reviewed	IQ calmodulin-binding motif-containing protein 1	598	Yes	No	No	No
Iqcd	IQCD	Q96DY2	DRC10_HUMAN	reviewed	Dynein regulatory complex protein 10	449	Yes	No	No	No
Iqcg	IQCG	Q9H095	DRC9_HUMAN	reviewed	Dynein regulatory complex protein 9	443	Yes	No	No	No
Schip1	IQCJ-SCHIP1	B3KU38	IQIP1_HUMAN	reviewed	IQCJ-SCHIP1 readthrough transcript protein	563	Yes	No	No	No
Irf2bpl	IRF2BPL	Q9H1B7	I2BPL_HUMAN	reviewed	Probable E3 ubiquitin-protein ligase IRF2BPL	796	Yes	No	No	No
Irf8	IRF8	Q02556	IRF8_HUMAN	reviewed	Interferon regulatory factor 8	426	Yes	Yes	No	No
Irgm	IRGM	A1A4Y4	IRGM_HUMAN	reviewed	Immunity-related GTPase family M protein	181	No	No	Yes	No
Irs2	IRS2	Q9Y4H2	IRS2_HUMAN	reviewed	Insulin receptor substrate 2	1338	Yes	No	No	No
Isca2	ISCA2	Q86U28	ISCA2_HUMAN	reviewed	Iron-sulfur cluster assembly 2 homolog, mitochondrial	154	Yes	No	No	No
Iscu	ISCU	Q9H1K1	ISCU_HUMAN	reviewed	Iron-sulfur cluster assembly enzyme ISCU, mitochondrial	167	Yes	No	No	No
Isg15	ISG15	P05161	ISG15_HUMAN	reviewed	Ubiquitin-like protein ISG15	165	Yes	No	No	No
Islr	ISLR	O14498	ISLR_HUMAN	reviewed	Immunoglobulin superfamily containing leucine-rich repeat protein	428	No	Yes	No	No
Islr2	ISLR2	Q6UXK2	ISLR2_HUMAN	reviewed	Immunoglobulin superfamily containing leucine-rich repeat protein 2	745	No	Yes	No	No
Ism1	ISM1	B1AKI9	ISM1_HUMAN	reviewed	Isthmin-1	464	Yes	Yes	No	No
Isyna1	ISYNA1	Q9NPH2	INO1_HUMAN	reviewed	Inositol-3-phosphate synthase 1	558	Yes	No	No	No
Itch	ITCH	Q96J02	ITCH_HUMAN	reviewed	E3 ubiquitin-protein ligase Itchy homolog	903	Yes	No	No	No
Itga3	ITGA3	P26006	ITA3_HUMAN	reviewed	Integrin alpha-3	1051	Yes	No	No	No
Itga7	ITGA7	Q13683	ITA7_HUMAN	reviewed	Integrin alpha-7 [Cleaved into: Integrin alpha-7 heavy chain; Integrin alpha-7 light chain; Integrin alpha-7 70 kDa form]	1181	No	No	Yes	No
Itga8	ITGA8	P53708	ITA8_HUMAN	reviewed	Integrin alpha-8 [Cleaved into: Integrin alpha-8 heavy chain; Integrin alpha-8 light chain]	1063	Yes	No	No	No
Itga9	ITGA9	Q13797	ITA9_HUMAN	reviewed	Integrin alpha-9	1035	Yes	No	No	No
Itgav	ITGAV	P06756	ITAV_HUMAN	reviewed	Integrin alpha-V	1048	Yes	No	No	No
Itgb1	ITGB1	P05556	ITB1_HUMAN	reviewed	Integrin beta-1	798	Yes	No	No	No
Itgb1bp1	ITGB1BP1	O14713	ITBP1_HUMAN	reviewed	Integrin beta-1-binding protein 1	200	Yes	No	No	No
Itgb2	ITGB2	P05107	ITB2_HUMAN	reviewed	Integrin beta-2	769	Yes	No	No	No
Itgb3	ITGB3	P05106	ITB3_HUMAN	reviewed	Integrin beta-3	788	No	Yes	No	No
Itih3	ITIH3	Q06033	ITIH3_HUMAN	reviewed	Inter-alpha-trypsin inhibitor heavy chain H3	890	Yes	No	Yes	No
Itm2a	ITM2A	O43736	ITM2A_HUMAN	reviewed	Integral membrane protein 2A	263	Yes	Yes	No	No
Itm2b	ITM2B	Q9Y287	ITM2B_HUMAN	reviewed	Integral membrane protein 2B	266	Yes	No	Yes	No
Itm2c	ITM2C	Q9NQX7	ITM2C_HUMAN	reviewed	Integral membrane protein 2C	267	Yes	No	Yes	No
Itpka	ITPKA	P23677	IP3KA_HUMAN	reviewed	Inositol-trisphosphate 3-kinase A	461	No	No	Yes	No
Itpkb	ITPKB	P27987	IP3KB_HUMAN	reviewed	Inositol-trisphosphate 3-kinase B	946	No	No	Yes	No
Itpkc	ITPKC	Q96DU7	IP3KC_HUMAN	reviewed	Inositol-trisphosphate 3-kinase C	683	No	No	Yes	No
Itpr1	ITPR1	Q14643	ITPR1_HUMAN	reviewed	Inositol 1,4,5-trisphosphate receptor type 1	2758	Yes	No	No	No
Itpr2	ITPR2	Q14571	ITPR2_HUMAN	reviewed	Inositol 1,4,5-trisphosphate receptor type 2	2701	Yes	No	No	No
Itpr3	ITPR3	Q14573	ITPR3_HUMAN	reviewed	Inositol 1,4,5-trisphosphate receptor type 3	2671	No	Yes	No	No
Itsn2	ITSN2	Q9NZM3	ITSN2_HUMAN	reviewed	Intersectin-2	1697	Yes	No	No	No
Ivd	IVD	P26440	IVD_HUMAN	reviewed	Isovaleryl-CoA dehydrogenase, mitochondrial	426	No	No	Yes	No
Ivns1abp	IVNS1ABP	Q9Y6Y0	NS1BP_HUMAN	reviewed	Influenza virus NS1A-binding protein	642	Yes	No	No	No
Jak2	JAK2	O60674	JAK2_HUMAN	reviewed	Tyrosine-protein kinase JAK2	1132	Yes	No	No	No
Jakmip1	JAKMIP1	Q96N16	JKIP1_HUMAN	reviewed	Janus kinase and microtubule-interacting protein 1	626	No	No	Yes	No
Jam2	JAM2	P57087	JAM2_HUMAN	reviewed	Junctional adhesion molecule B	298	Yes	No	No	No
Jam3	JAM3	Q9BX67	JAM3_HUMAN	reviewed	Junctional adhesion molecule C	310	Yes	No	Yes	No
Jdp2	JDP2	Q8WYK2	JDP2_HUMAN	reviewed	Jun dimerization protein 2	163	No	No	Yes	No
Josd1	JOSD1	Q15040	JOS1_HUMAN	reviewed	Josephin-1	202	No	No	Yes	No
Jph1	JPH1	Q9HDC5	JPH1_HUMAN	reviewed	Junctophilin-1	661	Yes	No	No	No
Jpt2	JPT2	Q9H910	JUPI2_HUMAN	reviewed	Jupiter microtubule associated homolog 2	190	No	No	Yes	No
Jun	JUN	P05412	JUN_HUMAN	reviewed	Transcription factor AP-1	331	Yes	No	Yes	No
Junb	JUNB	P17275	JUNB_HUMAN	reviewed	Transcription factor jun-B	347	Yes	No	No	No
Jund	JUND	P17535	JUND_HUMAN	reviewed	Transcription factor jun-D	347	Yes	Yes	No	No
Jup	JUP	P14923	PLAK_HUMAN	reviewed	Junction plakoglobin	745	No	No	Yes	No
Kalrn	KALRN	O60229	KALRN_HUMAN	reviewed	Kalirin	2986	Yes	No	Yes	No
Kank2	KANK2	Q63ZY3	KANK2_HUMAN	reviewed	KN motif and ankyrin repeat domain-containing protein 2	851	No	No	Yes	No
Kank4	KANK4	Q5T7N3	KANK4_HUMAN	reviewed	KN motif and ankyrin repeat domain-containing protein 4	995	No	Yes	No	No
Kat7	KAT7	O95251	KAT7_HUMAN	reviewed	Histone acetyltransferase KAT7	611	Yes	No	No	No
Kazn	KAZN	Q674X7	KAZRN_HUMAN	reviewed	Kazrin	775	Yes	No	No	No
Kbtbd11	KBTBD11	O94819	KBTBB_HUMAN	reviewed	Kelch repeat and BTB domain-containing protein 11	623	Yes	Yes	No	No
Kcna1	KCNA1	Q09470	KCNA1_HUMAN	reviewed	Potassium voltage-gated channel subfamily A member 1	495	No	No	Yes	No
Kcna2	KCNA2	P16389	KCNA2_HUMAN	reviewed	Potassium voltage-gated channel subfamily A member 2	499	No	No	Yes	No
Kcnab2	KCNAB2	Q13303	KCAB2_HUMAN	reviewed	Voltage-gated potassium channel subunit beta-2	367	Yes	No	Yes	No
Kcnab3	KCNAB3	O43448	KCAB3_HUMAN	reviewed	Voltage-gated potassium channel subunit beta-3	404	No	No	Yes	No
Kcnc2	KCNC2	Q96PR1	KCNC2_HUMAN	reviewed	Potassium voltage-gated channel subfamily C member 2	638	No	No	Yes	No
Kcne2	KCNE2	Q9Y6J6	KCNE2_HUMAN	reviewed	Potassium voltage-gated channel subfamily E member 2	123	Yes	No	No	No
Kcne3	KCNE3	Q9Y6H6	KCNE3_HUMAN	reviewed	Potassium voltage-gated channel subfamily E member 3	103	No	Yes	No	No
Kcnh1	KCNH1	O95259	KCNH1_HUMAN	reviewed	Potassium voltage-gated channel subfamily H member 1	989	Yes	No	Yes	No
Kcnh5	KCNH5	Q8NCM2	KCNH5_HUMAN	reviewed	Potassium voltage-gated channel subfamily H member 5	988	No	No	Yes	No
Kcnip2	KCNIP2	Q9NS61	KCIP2_HUMAN	reviewed	Kv channel-interacting protein 2	270	No	No	Yes	No
Kcnip3	KCNIP3	Q9Y2W7	CSEN_HUMAN	reviewed	Calsenilin	256	No	No	Yes	No
Kcnj10	KCNJ10	P78508	KCJ10_HUMAN	reviewed	ATP-sensitive inward rectifier potassium channel 10	379	Yes	No	No	No
Kcnj11	KCNJ11	Q14654	KCJ11_HUMAN	reviewed	ATP-sensitive inward rectifier potassium channel 11	390	No	No	Yes	No
Kcnj13	KCNJ13	O60928	KCJ13_HUMAN	reviewed	Inward rectifier potassium channel 13	360	Yes	No	No	No
Kcnj15	KCNJ15	Q99712	KCJ15_HUMAN	reviewed	ATP-sensitive inward rectifier potassium channel 15	375	No	Yes	No	No
Kcnj2	KCNJ2	P63252	KCNJ2_HUMAN	reviewed	Inward rectifier potassium channel 2	427	No	Yes	No	No
Kcnj3	KCNJ3	P48549	KCNJ3_HUMAN	reviewed	G protein-activated inward rectifier potassium channel 1	501	No	No	Yes	No
Kcnj9	KCNJ9	Q92806	KCNJ9_HUMAN	reviewed	G protein-activated inward rectifier potassium channel 3	393	No	No	Yes	No
Kcnk1	KCNK1	O00180	KCNK1_HUMAN	reviewed	Potassium channel subfamily K member 1	336	No	No	Yes	No
Kcnk12	KCNK12	Q9HB15	KCNKC_HUMAN	reviewed	Potassium channel subfamily K member 12	430	No	No	Yes	No
Kcnk2	KCNK2	O95069	KCNK2_HUMAN	reviewed	Potassium channel subfamily K member 2	426	No	No	Yes	No
Kcnk3	KCNK3	O14649	KCNK3_HUMAN	reviewed	Potassium channel subfamily K member 3	394	No	No	Yes	No
Kcnk4	KCNK4	Q9NYG8	KCNK4_HUMAN	reviewed	Potassium channel subfamily K member 4	393	No	No	Yes	No
Kcnk9	KCNK9	Q9NPC2	KCNK9_HUMAN	reviewed	Potassium channel subfamily K member 9	374	No	No	Yes	No
Kcnma1	KCNMA1	Q12791	KCMA1_HUMAN	reviewed	Calcium-activated potassium channel subunit alpha-1	1236	No	No	Yes	No
Kcnn1	KCNN1	Q92952	KCNN1_HUMAN	reviewed	Small conductance calcium-activated potassium channel protein 1	543	No	No	Yes	No
Kcnn2	KCNN2	Q9H2S1	KCNN2_HUMAN	reviewed	Small conductance calcium-activated potassium channel protein 2	579	No	No	Yes	No
Kcnq1	KCNQ1	P51787	KCNQ1_HUMAN	reviewed	Potassium voltage-gated channel subfamily KQT member 1	676	No	Yes	No	No
Kcnq4	KCNQ4	P56696	KCNQ4_HUMAN	reviewed	Potassium voltage-gated channel subfamily KQT member 4	695	No	Yes	No	No
Kcns1	KCNS1	Q96KK3	KCNS1_HUMAN	reviewed	Potassium voltage-gated channel subfamily S member 1	526	No	No	Yes	No
Kcns2	KCNS2	Q9ULS6	KCNS2_HUMAN	reviewed	Potassium voltage-gated channel subfamily S member 2	477	No	No	Yes	No
Kcns3	KCNS3	Q9BQ31	KCNS3_HUMAN	reviewed	Potassium voltage-gated channel subfamily S member 3	491	No	No	Yes	No
Kcnt2	KCNT2	Q6UVM3	KCNT2_HUMAN	reviewed	Potassium channel subfamily T member 2	1135	No	No	Yes	No
Kcnv1	KCNV1	Q6PIU1	KCNV1_HUMAN	reviewed	Potassium voltage-gated channel subfamily V member 1	500	No	No	Yes	No
Kcp	KCP	Q6ZWJ8	KCP_HUMAN	reviewed	Kielin/chordin-like protein	1568	No	Yes	No	No
Kctd12	KCTD12	Q96CX2	KCD12_HUMAN	reviewed	BTB/POZ domain-containing protein KCTD12	325	Yes	No	No	No
Kctd6	KCTD6	Q8NC69	KCTD6_HUMAN	reviewed	BTB/POZ domain-containing protein KCTD6	237	Yes	No	No	No
Kdelr2	KDELR2	P33947	ERD22_HUMAN	reviewed	ER lumen protein-retaining receptor 2	212	Yes	No	No	No
Kdelr3	KDELR3	O43731	ERD23_HUMAN	reviewed	ER lumen protein-retaining receptor 3	214	No	Yes	No	No
Khdrbs2	KHDRBS2	Q5VWX1	KHDR2_HUMAN	reviewed	KH domain-containing, RNA-binding, signal transduction-associated protein 2	349	No	No	Yes	No
Khk	KHK	P50053	KHK_HUMAN	reviewed	Ketohexokinase	298	Yes	No	No	No
Kif11	KIF11	P52732	KIF11_HUMAN	reviewed	Kinesin-like protein KIF11	1056	No	Yes	No	No
Kif15	KIF15	Q9NS87	KIF15_HUMAN	reviewed	Kinesin-like protein KIF15	1388	No	Yes	No	No
Kif16b	KIF16B	Q96L93	KI16B_HUMAN	reviewed	Kinesin-like protein KIF16B	1317	Yes	No	No	No
Kif1a	KIF1A	Q12756	KIF1A_HUMAN	reviewed	Kinesin-like protein KIF1A	1690	Yes	No	No	No
Kif1b	KIF1B	O60333	KIF1B_HUMAN	reviewed	Kinesin-like protein KIF1B	1816	Yes	No	No	No
Kif20b	KIF20B	Q96Q89	KI20B_HUMAN	reviewed	Kinesin-like protein KIF20B	1820	No	Yes	No	No
Kif21b	KIF21B	O75037	KI21B_HUMAN	reviewed	Kinesin-like protein KIF21B	1637	No	No	Yes	No
Kif3a	KIF3A	Q9Y496	KIF3A_HUMAN	reviewed	Kinesin-like protein KIF3A	699	Yes	No	No	No
Kif5a	KIF5A	Q12840	KIF5A_HUMAN	reviewed	Kinesin heavy chain isoform 5A	1032	Yes	No	No	No
Kif6	KIF6	Q6ZMV9	KIF6_HUMAN	reviewed	Kinesin-like protein KIF6	814	Yes	No	No	No
Kirrel1	KIRREL1	Q96J84	KIRR1_HUMAN	reviewed	Kin of IRRE-like protein 1	757	No	No	Yes	No
Kit	KIT	P10721	KIT_HUMAN	reviewed	Mast/stem cell growth factor receptor Kit	976	No	Yes	No	No
Kl	KL	Q9UEF7	KLOT_HUMAN	reviewed	Klotho	1012	Yes	No	No	No
Klf10	KLF10	Q13118	KLF10_HUMAN	reviewed	Krueppel-like factor 10	480	No	No	Yes	No
Klf13	KLF13	Q9Y2Y9	KLF13_HUMAN	reviewed	Krueppel-like factor 13	288	Yes	No	No	No
Klf2	KLF2	Q9Y5W3	KLF2_HUMAN	reviewed	Krueppel-like factor 2	355	Yes	No	No	No
Klf4	KLF4	O43474	KLF4_HUMAN	reviewed	Krueppel-like factor 4	513	Yes	No	No	No
Klf6	KLF6	Q99612	KLF6_HUMAN	reviewed	Krueppel-like factor 6	283	Yes	No	No	No
Klf9	KLF9	Q13886	KLF9_HUMAN	reviewed	Krueppel-like factor 9	244	Yes	No	No	No
Klhdc1	KLHDC1	Q8N7A1	KLDC1_HUMAN	reviewed	Kelch domain-containing protein 1	406	No	Yes	No	No
Klhdc3	KLHDC3	Q9BQ90	KLDC3_HUMAN	reviewed	Kelch domain-containing protein 3	382	No	No	Yes	No
Klhdc8b	KLHDC8B	Q8IXV7	KLD8B_HUMAN	reviewed	Kelch domain-containing protein 8B	354	No	No	Yes	No
Klhl17	KLHL17	Q6TDP4	KLH17_HUMAN	reviewed	Kelch-like protein 17	642	No	No	Yes	No
Klhl2	KLHL2	O95198	KLHL2_HUMAN	reviewed	Kelch-like protein 2	593	Yes	No	No	No
Klhl20	KLHL20	Q9Y2M5	KLH20_HUMAN	reviewed	Kelch-like protein 20	609	No	No	Yes	No
Klhl22	KLHL22	Q53GT1	KLH22_HUMAN	reviewed	Kelch-like protein 22	634	No	No	Yes	No
Klhl23	KLHL23	Q8NBE8	KLH23_HUMAN	reviewed	Kelch-like protein 23	558	Yes	No	No	No
Klhl6	KLHL6	Q8WZ60	KLHL6_HUMAN	reviewed	Kelch-like protein 6	621	Yes	No	No	No
Klk6	KLK6	Q92876	KLK6_HUMAN	reviewed	Kallikrein-6	244	Yes	No	No	No
Klk8	KLK8	O60259	KLK8_HUMAN	reviewed	Kallikrein-8	260	No	Yes	No	No
Kndc1	KNDC1	Q76NI1	KNDC1_HUMAN	reviewed	Kinase non-catalytic C-lobe domain-containing protein 1	1749	Yes	No	No	No
Kras	KRAS	P01116	RASK_HUMAN	reviewed	GTPase KRas	189	No	No	Yes	No
Krcc1	KRCC1	Q9NPI7	KRCC1_HUMAN	reviewed	Lysine-rich coiled-coil protein 1	259	No	No	Yes	No
Krr1	KRR1	Q13601	KRR1_HUMAN	reviewed	KRR1 small subunit processome component homolog	381	Yes	No	No	No
Krt15	KRT15	P19012	K1C15_HUMAN	reviewed	Keratin, type I cytoskeletal 15	456	Yes	No	No	No
Krt222	KRT222	Q8N1A0	KT222_HUMAN	reviewed	Keratin-like protein KRT222	295	No	Yes	No	No
Lag3	LAG3	P18627	LAG3_HUMAN	reviewed	Lymphocyte activation gene 3 protein	525	No	No	Yes	No
Lama3	LAMA3	Q16787	LAMA3_HUMAN	reviewed	Laminin subunit alpha-3	3333	No	Yes	No	No
Lama5	LAMA5	O15230	LAMA5_HUMAN	reviewed	Laminin subunit alpha-5	3695	Yes	No	No	No
Lamb1	LAMB1	P07942	LAMB1_HUMAN	reviewed	Laminin subunit beta-1	1786	Yes	Yes	No	No
Lamp1	LAMP1	P11279	LAMP1_HUMAN	reviewed	Lysosome-associated membrane glycoprotein 1	417	No	No	Yes	No
Lamp2	LAMP2	P13473	LAMP2_HUMAN	reviewed	Lysosome-associated membrane glycoprotein 2	410	Yes	No	Yes	No
Lamp5	LAMP5	Q9UJQ1	LAMP5_HUMAN	reviewed	Lysosome-associated membrane glycoprotein 5	280	No	No	Yes	No
Lancl1	LANCL1	O43813	LANC1_HUMAN	reviewed	Glutathione S-transferase LANCL1	399	Yes	No	Yes	No
Lap3	LAP3	P28838	AMPL_HUMAN	reviewed	Cytosol aminopeptidase	519	No	No	Yes	No
Laptm4a	LAPTM4A	Q15012	LAP4A_HUMAN	reviewed	Lysosomal-associated transmembrane protein 4A	233	Yes	No	Yes	No
Larp4	LARP4	Q71RC2	LARP4_HUMAN	reviewed	La-related protein 4	724	Yes	No	No	No
Lars2	LARS2	Q15031	SYLM_HUMAN	reviewed	Probable leucine--tRNA ligase, mitochondrial	903	No	Yes	No	No
Lbh	LBH	Q53QV2	LBH_HUMAN	reviewed	Protein LBH	105	Yes	No	No	No
Lbp	LBP	P18428	LBP_HUMAN	reviewed	Lipopolysaccharide-binding protein	481	No	Yes	No	No
Lca5	LCA5	Q86VQ0	LCA5_HUMAN	reviewed	Lebercilin	697	Yes	No	Yes	No
Lcat	LCAT	P04180	LCAT_HUMAN	reviewed	Phosphatidylcholine-sterol acyltransferase	440	No	No	Yes	No
Lcn2	LCN2	P80188	NGAL_HUMAN	reviewed	Neutrophil gelatinase-associated lipocalin	198	No	Yes	Yes	Yes
Lcp2	LCP2	Q13094	LCP2_HUMAN	reviewed	Lymphocyte cytosolic protein 2	533	No	Yes	No	No
Ldb2	LDB2	O43679	LDB2_HUMAN	reviewed	LIM domain-binding protein 2	373	Yes	No	No	No
Ldhb	LDHB	P07195	LDHB_HUMAN	reviewed	L-lactate dehydrogenase B chain	334	Yes	No	No	No
Ldlr	LDLR	P01130	LDLR_HUMAN	reviewed	Low-density lipoprotein receptor	860	No	Yes	No	No
Ldlrap1	LDLRAP1	Q5SW96	ARH_HUMAN	reviewed	Low density lipoprotein receptor adapter protein 1	308	No	No	Yes	No
Leo1	LEO1	Q8WVC0	LEO1_HUMAN	reviewed	RNA polymerase-associated protein LEO1	666	No	No	Yes	No
Leprot	LEPROT	O15243	OBRG_HUMAN	reviewed	Leptin receptor gene-related protein	131	No	No	Yes	No
Leprotl1	LEPROTL1	O95214	LERL1_HUMAN	reviewed	Leptin receptor overlapping transcript-like 1	131	No	No	Yes	No
Lfng	LFNG	Q8NES3	LFNG_HUMAN	reviewed	Beta-1,3-N-acetylglucosaminyltransferase lunatic fringe	379	No	Yes	No	No
Lgals1	LGALS1	P09382	LEG1_HUMAN	reviewed	Galectin-1	135	Yes	Yes	Yes	No
Lgals3	LGALS3	P17931	LEG3_HUMAN	reviewed	Galectin-3	250	No	No	Yes	No
Lgals3bp	LGALS3BP	Q08380	LG3BP_HUMAN	reviewed	Galectin-3-binding protein	585	No	No	Yes	No
Lgi1	LGI1	O95970	LGI1_HUMAN	reviewed	Leucine-rich glioma-inactivated protein 1	557	No	No	Yes	No
Lgi3	LGI3	Q8N145	LGI3_HUMAN	reviewed	Leucine-rich repeat LGI family member 3	548	Yes	No	No	No
Lgi4	LGI4	Q8N135	LGI4_HUMAN	reviewed	Leucine-rich repeat LGI family member 4	537	Yes	No	No	No
Lgmn	LGMN	Q99538	LGMN_HUMAN	reviewed	Legumain	433	Yes	No	No	No
Lgr5	LGR5	O75473	LGR5_HUMAN	reviewed	Leucine-rich repeat-containing G-protein coupled receptor 5	907	No	No	Yes	No
Lhfpl5	LHFPL5	Q8TAF8	LHPL5_HUMAN	reviewed	LHFPL tetraspan subfamily member 5 protein	219	No	No	Yes	No
Lhpp	LHPP	Q9H008	LHPP_HUMAN	reviewed	Phospholysine phosphohistidine inorganic pyrophosphate phosphatase	270	No	No	Yes	No
Lhx2	LHX2	P50458	LHX2_HUMAN	reviewed	LIM/homeobox protein Lhx2	406	Yes	No	No	No
Lhx6	LHX6	Q9UPM6	LHX6_HUMAN	reviewed	LIM/homeobox protein Lhx6	363	No	Yes	No	No
Limd1	LIMD1	Q9UGP4	LIMD1_HUMAN	reviewed	LIM domain-containing protein 1	676	No	No	Yes	No
Limd2	LIMD2	Q9BT23	LIMD2_HUMAN	reviewed	LIM domain-containing protein 2	127	No	No	Yes	No
Lims2	LIMS2	Q7Z4I7	LIMS2_HUMAN	reviewed	LIM and senescent cell antigen-like-containing domain protein 2	341	No	Yes	No	No
Lin54	LIN54	Q6MZP7	LIN54_HUMAN	reviewed	Protein lin-54 homolog	749	No	No	Yes	No
Lin7b	LIN7B	Q9HAP6	LIN7B_HUMAN	reviewed	Protein lin-7 homolog B	207	No	No	Yes	No
Lingo1	LINGO1	Q96FE5	LIGO1_HUMAN	reviewed	Leucine-rich repeat and immunoglobulin-like domain-containing nogo receptor-interacting protein 1	620	Yes	No	No	No
Litaf	LITAF	Q99732	LITAF_HUMAN	reviewed	Lipopolysaccharide-induced tumor necrosis factor-alpha factor	161	Yes	Yes	Yes	No
Lix1l	LIX1L	Q8IVB5	LIX1L_HUMAN	reviewed	LIX1-like protein	337	No	No	Yes	No
Llgl1	LLGL1	Q15334	L2GL1_HUMAN	reviewed	Lethal(2) giant larvae protein homolog 1	1064	Yes	No	No	No
Lman1	LMAN1	P49257	LMAN1_HUMAN	reviewed	Protein ERGIC-53	510	Yes	No	No	No
Lman2	LMAN2	Q12907	LMAN2_HUMAN	reviewed	Vesicular integral-membrane protein VIP36	356	Yes	No	No	No
Lmf2	LMF2	Q9BU23	LMF2_HUMAN	reviewed	Lipase maturation factor 2	707	No	No	Yes	No
Lmna	LMNA	P02545	LMNA_HUMAN	reviewed	Prelamin-A/C [Cleaved into: Lamin-A/C	664	Yes	No	No	No
Lmo3	LMO3	Q8TAP4	LMO3_HUMAN	reviewed	LIM domain only protein 3	145	Yes	No	No	No
Lmo4	LMO4	P61968	LMO4_HUMAN	reviewed	LIM domain transcription factor LMO4	165	Yes	No	No	No
Lox	LOX	P28300	LYOX_HUMAN	reviewed	Protein-lysine 6-oxidase	417	No	Yes	No	No
Loxl2	LOXL2	Q9Y4K0	LOXL2_HUMAN	reviewed	Lysyl oxidase homolog 2	774	No	Yes	No	No
Lpar1	LPAR1	Q92633	LPAR1_HUMAN	reviewed	Lysophosphatidic acid receptor 1	364	Yes	No	Yes	No
Lpcat2	LPCAT2	Q7L5N7	PCAT2_HUMAN	reviewed	Lysophosphatidylcholine acyltransferase 2	544	Yes	No	No	No
Lpcat3	LPCAT3	Q6P1A2	MBOA5_HUMAN	reviewed	Lysophospholipid acyltransferase 5	487	No	No	Yes	No
Lpin2	LPIN2	Q92539	LPIN2_HUMAN	reviewed	Phosphatidate phosphatase LPIN2	896	Yes	No	No	No
Lpl	LPL	P06858	LIPL_HUMAN	reviewed	Lipoprotein lipase	475	Yes	No	No	No
Lrfn5	LRFN5	Q96NI6	LRFN5_HUMAN	reviewed	Leucine-rich repeat and fibronectin type-III domain-containing protein 5	719	No	No	Yes	No
Lrig1	LRIG1	Q96JA1	LRIG1_HUMAN	reviewed	Leucine-rich repeats and immunoglobulin-like domains protein 1	1093	Yes	No	No	No
Lrp1	LRP1	Q07954	LRP1_HUMAN	reviewed	Prolow-density lipoprotein receptor-related protein 1	4544	Yes	No	No	No
Lrp11	LRP11	Q86VZ4	LRP11_HUMAN	reviewed	Low-density lipoprotein receptor-related protein 11	500	Yes	No	No	No
Lrp3	LRP3	O75074	LRP3_HUMAN	reviewed	Low-density lipoprotein receptor-related protein 3	770	No	No	Yes	No
Lrp4	LRP4	O75096	LRP4_HUMAN	reviewed	Low-density lipoprotein receptor-related protein 4	1905	No	No	Yes	No
Lrpap1	LRPAP1	P30533	AMRP_HUMAN	reviewed	Alpha-2-macroglobulin receptor-associated protein	357	Yes	No	No	No
Lrrc1	LRRC1	Q9BTT6	LRRC1_HUMAN	reviewed	Leucine-rich repeat-containing protein 1	524	Yes	No	No	No
Grm1	LRRC15	Q8TF66	LRC15_HUMAN	reviewed	Leucine-rich repeat-containing protein 15	581	No	No	Yes	No
Lrrc18	LRRC18	Q8N456	LRC18_HUMAN	reviewed	Leucine-rich repeat-containing protein 18	261	Yes	No	No	No
Lrrc23	LRRC23	Q53EV4	LRC23_HUMAN	reviewed	Leucine-rich repeat-containing protein 23	343	Yes	No	No	No
Lrrc32	LRRC32	Q14392	LRC32_HUMAN	reviewed	Transforming growth factor beta activator LRRC32	662	No	Yes	No	No
Lrrc36	LRRC36	Q1X8D7	LRC36_HUMAN	reviewed	Leucine-rich repeat-containing protein 36	754	Yes	No	No	No
Lrrc4	LRRC4	Q9HBW1	LRRC4_HUMAN	reviewed	Leucine-rich repeat-containing protein 4	653	No	No	Yes	No
Lrrc46	LRRC46	Q96FV0	LRC46_HUMAN	reviewed	Leucine-rich repeat-containing protein 46	321	Yes	No	No	No
Lrrc58	LRRC58	Q96CX6	LRC58_HUMAN	reviewed	Leucine-rich repeat-containing protein 58	371	Yes	No	No	No
Lrrc59	LRRC59	Q96AG4	LRC59_HUMAN	reviewed	Leucine-rich repeat-containing protein 59	307	No	No	Yes	No
Lrrc71	LRRC71	Q8N4P6	LRC71_HUMAN	reviewed	Leucine-rich repeat-containing protein 71	559	Yes	No	No	No
Lrrc73	LRRC73	Q5JTD7	LRC73_HUMAN	reviewed	Leucine-rich repeat-containing protein 73	316	No	No	Yes	No
Lrrc8c	LRRC8C	Q8TDW0	LRC8C_HUMAN	reviewed	Volume-regulated anion channel subunit LRRC8C	803	No	No	Yes	No
Lrrc8d	LRRC8D	Q7L1W4	LRC8D_HUMAN	reviewed	Volume-regulated anion channel subunit LRRC8D	858	No	Yes	No	No
Lrrn1	LRRN1	Q6UXK5	LRRN1_HUMAN	reviewed	Leucine-rich repeat neuronal protein 1	716	Yes	No	No	No
Lrrn3	LRRN3	Q9H3W5	LRRN3_HUMAN	reviewed	Leucine-rich repeat neuronal protein 3	708	No	Yes	No	No
Lrrtm1	LRRTM1	Q86UE6	LRRT1_HUMAN	reviewed	Leucine-rich repeat transmembrane neuronal protein 1	522	Yes	No	Yes	No
Lrrtm2	LRRTM2	O43300	LRRT2_HUMAN	reviewed	Leucine-rich repeat transmembrane neuronal protein 2	516	No	No	Yes	No
Lrrtm3	LRRTM3	Q86VH5	LRRT3_HUMAN	reviewed	Leucine-rich repeat transmembrane neuronal protein 3	581	No	No	Yes	No
Lrrtm4	LRRTM4	Q86VH4	LRRT4_HUMAN	reviewed	Leucine-rich repeat transmembrane neuronal protein 4	590	No	No	Yes	No
Lsm14b	LSM14B	Q9BX40	LS14B_HUMAN	reviewed	Protein LSM14 homolog B	385	Yes	No	No	No
Ltbp4	LTBP4	Q8N2S1	LTBP4_HUMAN	reviewed	Latent-transforming growth factor beta-binding protein 4	1624	No	Yes	No	No
Ltbr	LTBR	P36941	TNR3_HUMAN	reviewed	Tumor necrosis factor receptor superfamily member 3	435	Yes	No	No	No
Ltc4s	LTC4S	Q16873	LTC4S_HUMAN	reviewed	Leukotriene C4 synthase	150	Yes	No	No	No
Luc7l3	LUC7L3	O95232	LC7L3_HUMAN	reviewed	Luc7-like protein 3	432	Yes	No	No	No
Lum	LUM	P51884	LUM_HUMAN	reviewed	Lumican	338	No	Yes	Yes	No
Lurap1l	LURAP1L	Q8IV03	LUR1L_HUMAN	reviewed	Leucine rich adaptor protein 1-like	231	No	No	Yes	No
Luzp1	LUZP1	Q86V48	LUZP1_HUMAN	reviewed	Leucine zipper protein 1	1076	Yes	No	No	No
Lxn	LXN	Q9BS40	LXN_HUMAN	reviewed	Latexin	222	No	No	Yes	No
Ly6e	LY6E	Q16553	LY6E_HUMAN	reviewed	Lymphocyte antigen 6E	131	Yes	No	No	No
Ly6h	LY6H	O94772	LY6H_HUMAN	reviewed	Lymphocyte antigen 6H	140	Yes	No	No	No
Lyl1	LYL1	P12980	LYL1_HUMAN	reviewed	Protein lyl-1	280	No	No	Yes	No
Lyn	LYN	P07948	LYN_HUMAN	reviewed	Tyrosine-protein kinase Lyn	512	No	No	Yes	No
Lynx1	LYNX1	P0DP58	LYNX1_HUMAN	reviewed	Ly-6/neurotoxin-like protein 1	116	Yes	No	No	No
Lypd1	LYPD1	Q8N2G4	LYPD1_HUMAN	reviewed	Ly6/PLAUR domain-containing protein 1	141	Yes	No	No	No
Lypla2	LYPLA2	O95372	LYPA2_HUMAN	reviewed	Acyl-protein thioesterase 2	231	Yes	No	Yes	No
Lysmd1	LYSMD1	Q96S90	LYSM1_HUMAN	reviewed	LysM and putative peptidoglycan-binding domain-containing protein 1	227	No	No	Yes	No
Lyzl4	LYZL4	Q96KX0	LYZL4_HUMAN	reviewed	Lysozyme-like protein 4	146	No	No	Yes	No
Lzts1	LZTS1	Q9Y250	LZTS1_HUMAN	reviewed	Leucine zipper putative tumor suppressor 1	596	No	No	Yes	No
D1Ertd622e	MACIR	Q96GV9	MACIR_HUMAN	reviewed	Macrophage immunometabolism regulator	206	Yes	No	No	No
Madd	MADD	Q8WXG6	MADD_HUMAN	reviewed	MAP kinase-activating death domain protein	1647	No	No	Yes	No
Mafb	MAFB	Q9Y5Q3	MAFB_HUMAN	reviewed	Transcription factor MafB	323	Yes	No	Yes	No
Mag	MAG	P20916	MAG_HUMAN	reviewed	Myelin-associated glycoprotein	626	Yes	No	Yes	No
Magee1	MAGEE1	Q9HCI5	MAGE1_HUMAN	reviewed	Melanoma-associated antigen E1	957	Yes	No	Yes	No
Magi1	MAGI1	Q96QZ7	MAGI1_HUMAN	reviewed	Membrane-associated guanylate kinase, WW and PDZ domain-containing protein 1	1491	Yes	No	No	No
Magix	MAGIX	Q9H6Y5	MAGIX_HUMAN	reviewed	PDZ domain-containing protein MAGIX	334	No	Yes	No	No
Mak	MAK	P20794	MAK_HUMAN	reviewed	Serine/threonine-protein kinase MAK	623	Yes	No	No	No
Mal	MAL	P21145	MAL_HUMAN	reviewed	Myelin and lymphocyte protein	153	Yes	No	Yes	No
Mall	MALL	Q13021	MALL_HUMAN	reviewed	MAL-like protein	153	No	Yes	No	No
Man1a	MAN1A1	P33908	MA1A1_HUMAN	reviewed	Mannosyl-oligosaccharide 1,2-alpha-mannosidase IA	653	Yes	No	No	No
Man2b1	MAN2B1	O00754	MA2B1_HUMAN	reviewed	Lysosomal alpha-mannosidase	1011	Yes	No	No	No
Manf	MANF	P55145	MANF_HUMAN	reviewed	Mesencephalic astrocyte-derived neurotrophic factor	182	Yes	No	No	No
Maob	MAOB	P27338	AOFB_HUMAN	reviewed	Amine oxidase [flavin-containing] B	520	No	No	Yes	No
Map1b	MAP1B	P46821	MAP1B_HUMAN	reviewed	Microtubule-associated protein 1B	2468	No	Yes	No	No
Map1lc3b	MAP1LC3B	Q9GZQ8	MLP3B_HUMAN	reviewed	Microtubule-associated proteins 1A/1B light chain 3B	125	Yes	No	No	No
Map1lc3b	MAP1LC3B2	A6NCE7	MP3B2_HUMAN	reviewed	Microtubule-associated proteins 1A/1B light chain 3 beta 2	125	Yes	No	No	No
Map2	MAP2	P11137	MTAP2_HUMAN	reviewed	Microtubule-associated protein 2	1827	Yes	No	No	No
Map3k11	MAP3K11	Q16584	M3K11_HUMAN	reviewed	Mitogen-activated protein kinase kinase kinase 11	847	No	No	Yes	No
Map3k8	MAP3K8	P41279	M3K8_HUMAN	reviewed	Mitogen-activated protein kinase kinase kinase 8	467	Yes	No	No	No
Map4	MAP4	P27816	MAP4_HUMAN	reviewed	Microtubule-associated protein 4	1152	Yes	No	No	No
Map4k2	MAP4K2	Q12851	M4K2_HUMAN	reviewed	Mitogen-activated protein kinase kinase kinase kinase 2	820	Yes	No	No	No
Map7d1	MAP7D1	Q3KQU3	MA7D1_HUMAN	reviewed	MAP7 domain-containing protein 1	841	Yes	No	No	No
Map7d2	MAP7D2	Q96T17	MA7D2_HUMAN	reviewed	MAP7 domain-containing protein 2	732	Yes	No	No	No
Map9	MAP9	Q49MG5	MAP9_HUMAN	reviewed	Microtubule-associated protein 9	647	Yes	No	No	No
Mapk10	MAPK10	P53779	MK10_HUMAN	reviewed	Mitogen-activated protein kinase 10	464	Yes	No	Yes	No
Mapk11	MAPK11	Q15759	MK11_HUMAN	reviewed	Mitogen-activated protein kinase 11	364	No	Yes	No	No
Mapk15	MAPK15	Q8TD08	MK15_HUMAN	reviewed	Mitogen-activated protein kinase 15	544	Yes	No	No	No
Mapk8ip1	MAPK8IP1	Q9UQF2	JIP1_HUMAN	reviewed	C-Jun-amino-terminal kinase-interacting protein 1	711	Yes	No	No	No
Mapk8ip3	MAPK8IP3	Q9UPT6	JIP3_HUMAN	reviewed	C-Jun-amino-terminal kinase-interacting protein 3	1336	No	No	Yes	No
Mapk9	MAPK9	P45984	MK09_HUMAN	reviewed	Mitogen-activated protein kinase 9	424	Yes	No	No	No
Mapkapk3	MAPKAPK3	Q16644	MAPK3_HUMAN	reviewed	MAP kinase-activated protein kinase 3	382	No	No	Yes	No
Marcks	MARCKS	P29966	MARCS_HUMAN	reviewed	Myristoylated alanine-rich C-kinase substrate	332	Yes	No	No	No
Marcksl1	MARCKSL1	P49006	MRP_HUMAN	reviewed	MARCKS-related protein	195	Yes	Yes	Yes	No
Mark1	MARK1	Q9P0L2	MARK1_HUMAN	reviewed	Serine/threonine-protein kinase MARK1	795	No	No	Yes	No
Mark2	MARK2	Q7KZI7	MARK2_HUMAN	reviewed	Serine/threonine-protein kinase MARK2	788	Yes	No	No	No
Marveld2	MARVELD2	Q8N4S9	MALD2_HUMAN	reviewed	MARVEL domain-containing protein 2	558	No	Yes	No	No
Marveld3	MARVELD3	Q96A59	MALD3_HUMAN	reviewed	MARVEL domain-containing protein 3	401	Yes	No	No	No
Mas1	MAS1	P04201	MAS_HUMAN	reviewed	Proto-oncogene Mas	325	No	No	Yes	No
MAST1	MAST1	Q9Y2H9	MAST1_HUMAN	reviewed	Microtubule-associated serine/threonine-protein kinase 1	1570	No	No	Yes	No
Mastl	MASTL	Q96GX5	GWL_HUMAN	reviewed	Serine/threonine-protein kinase greatwall	879	No	Yes	No	No
Mat2b	MAT2B	Q9NZL9	MAT2B_HUMAN	reviewed	Methionine adenosyltransferase 2 subunit beta	334	No	No	Yes	No
Matk	MATK	P42679	MATK_HUMAN	reviewed	Megakaryocyte-associated tyrosine-protein kinase	507	Yes	No	No	No
Mavs	MAVS	Q7Z434	MAVS_HUMAN	reviewed	Mitochondrial antiviral-signaling protein	540	No	No	Yes	No
Mblac1	MBLAC1	A4D2B0	MBLC1_HUMAN	reviewed	Metallo-beta-lactamase domain-containing protein 1	266	No	No	Yes	No
Mboat1	MBOAT1	Q6ZNC8	MBOA1_HUMAN	reviewed	Lysophospholipid acyltransferase 1	495	No	Yes	No	No
Mbp	MBP	P02686	MBP_HUMAN	reviewed	Myelin basic protein	304	Yes	No	No	Yes
Mcam	MCAM	P43121	MUC18_HUMAN	reviewed	Cell surface glycoprotein MUC18	646	No	Yes	Yes	No
Mccc2	MCCC2	Q9HCC0	MCCB_HUMAN	reviewed	Methylcrotonoyl-CoA carboxylase beta chain, mitochondrial	563	No	No	Yes	No
Mcee	MCEE	Q96PE7	MCEE_HUMAN	reviewed	Methylmalonyl-CoA epimerase, mitochondrial	176	Yes	No	No	No
Mchr1	MCHR1	Q99705	MCHR1_HUMAN	reviewed	Melanin-concentrating hormone receptor 1	422	No	No	Yes	No
Mcl1	MCL1	Q07820	MCL1_HUMAN	reviewed	Induced myeloid leukemia cell differentiation protein Mcl-1	350	Yes	No	No	No
Mcm5	MCM5	P33992	MCM5_HUMAN	reviewed	DNA replication licensing factor MCM5	734	No	Yes	No	No
Mcmbp	MCMBP	Q9BTE3	MCMBP_HUMAN	reviewed	Mini-chromosome maintenance complex-binding protein	642	No	No	Yes	No
Mdh1	MDH1	P40925	MDHC_HUMAN	reviewed	Malate dehydrogenase, cytoplasmic	334	Yes	No	Yes	No
Mdh2	MDH2	P40926	MDHM_HUMAN	reviewed	Malate dehydrogenase, mitochondrial	338	Yes	No	No	No
Me1	ME1	P48163	MAOX_HUMAN	reviewed	NADP-dependent malic enzyme	572	Yes	No	No	No
Me3	ME3	Q16798	MAON_HUMAN	reviewed	NADP-dependent malic enzyme, mitochondrial	604	Yes	Yes	No	No
Mef2a	MEF2A	Q02078	MEF2A_HUMAN	reviewed	Myocyte-specific enhancer factor 2A	507	Yes	No	No	No
Mef2c	MEF2C	Q06413	MEF2C_HUMAN	reviewed	Myocyte-specific enhancer factor 2C	473	Yes	No	No	No
Megf10	MEGF10	Q96KG7	MEG10_HUMAN	reviewed	Multiple epidermal growth factor-like domains protein 10	1140	Yes	No	No	No
Megf6	MEGF6	O75095	MEGF6_HUMAN	reviewed	Multiple epidermal growth factor-like domains protein 6	1541	Yes	No	No	No
Meig1	MEIG1	Q5JSS6	MEIG1_HUMAN	reviewed	Meiosis expressed gene 1 protein homolog	88	Yes	No	No	No
Meox1	MEOX1	P50221	MEOX1_HUMAN	reviewed	Homeobox protein MOX-1	254	No	Yes	No	No
Mertk	MERTK	Q12866	MERTK_HUMAN	reviewed	Tyrosine-protein kinase Mer	999	Yes	No	No	No
Metap2	METAP2	P50579	MAP2_HUMAN	reviewed	Methionine aminopeptidase 2	478	Yes	No	No	No
Metrn	METRN	Q9UJH8	METRN_HUMAN	reviewed	Meteorin	293	No	No	Yes	No
Metrnl	METRNL	Q641Q3	METRL_HUMAN	reviewed	Meteorin-like protein	311	No	Yes	No	No
Mettl23	METTL23	Q86XA0	MET23_HUMAN	reviewed	Methyltransferase-like protein 23	190	No	No	Yes	No
Mfap3	MFAP3	P55082	MFAP3_HUMAN	reviewed	Microfibril-associated glycoprotein 3	362	No	No	Yes	No
Mfge8	MFGE8	Q08431	MFGM_HUMAN	reviewed	Lactadherin	387	Yes	No	No	No
Mfhas1	MFHAS1	Q9Y4C4	MFHA1_HUMAN	reviewed	Malignant fibrous histiocytoma-amplified sequence 1	1052	Yes	No	No	No
Mgat2	MGAT2	Q10469	MGAT2_HUMAN	reviewed	Alpha-1,6-mannosyl-glycoprotein 2-beta-N-acetylglucosaminyltransferase	447	Yes	No	No	No
Mgat3	MGAT3	Q09327	MGAT3_HUMAN	reviewed	Beta-1,4-mannosyl-glycoprotein 4-beta-N-acetylglucosaminyltransferase	533	No	No	Yes	No
Mgat5	MGAT5	Q09328	MGT5A_HUMAN	reviewed	Alpha-1,6-mannosylglycoprotein 6-beta-N-acetylglucosaminyltransferase A	741	No	Yes	Yes	No
Mgmt	MGMT	P16455	MGMT_HUMAN	reviewed	Methylated-DNA--protein-cysteine methyltransferase	207	No	No	Yes	No
Mgp	MGP	P08493	MGP_HUMAN	reviewed	Matrix Gla protein	103	Yes	No	No	No
Mgst1	MGST1	P10620	MGST1_HUMAN	reviewed	Microsomal glutathione S-transferase 1	155	Yes	No	Yes	No
Mgst3	MGST3	O14880	MGST3_HUMAN	reviewed	Microsomal glutathione S-transferase 3	152	Yes	No	No	No
Mia	MIA	Q16674	MIA_HUMAN	reviewed	Melanoma-derived growth regulatory protein	131	Yes	No	No	No
Mical1	MICAL1	Q8TDZ2	MICA1_HUMAN	reviewed	[F-actin]-monooxygenase MICAL1	1067	No	No	Yes	No
Mical2	MICAL2	O94851	MICA2_HUMAN	reviewed	[F-actin]-monooxygenase MICAL2	1124	No	Yes	Yes	No
Micu1	MICU1	Q9BPX6	MICU1_HUMAN	reviewed	Calcium uptake protein 1, mitochondrial	476	Yes	No	No	No
Mid1ip1	MID1IP1	Q9NPA3	M1IP1_HUMAN	reviewed	Mid1-interacting protein 1	183	Yes	No	Yes	No
Mief2	MIEF2	Q96C03	MID49_HUMAN	reviewed	Mitochondrial dynamics protein MID49	454	Yes	No	No	No
Mier1	MIER1	Q8N108	MIER1_HUMAN	reviewed	Mesoderm induction early response protein 1	512	Yes	No	No	No
Mif	MIF	P14174	MIF_HUMAN	reviewed	Macrophage migration inhibitory factor	115	Yes	No	No	No
Mif4gd	MIF4GD	A9UHW6	MI4GD_HUMAN	reviewed	MIF4G domain-containing protein	222	No	No	Yes	No
Mindy1	MINDY1	Q8N5J2	MINY1_HUMAN	reviewed	Ubiquitin carboxyl-terminal hydrolase MINDY-1	469	No	No	Yes	No
Mki67	MKI67	P46013	KI67_HUMAN	reviewed	Proliferation marker protein Ki-67	3256	No	Yes	No	No
Mkln1	MKLN1	Q9UL63	MKLN1_HUMAN	reviewed	Muskelin	735	Yes	No	No	No
Mlc1	MLC1	Q15049	MLC1_HUMAN	reviewed	Membrane protein MLC1	377	Yes	No	No	No
Mlf1	MLF1	P58340	MLF1_HUMAN	reviewed	Myeloid leukemia factor 1	268	Yes	No	No	No
Mlip	MLIP	Q5VWP3	MLIP_HUMAN	reviewed	Muscular LMNA-interacting protein	458	No	No	Yes	No
Mllt11	MLLT11	Q13015	AF1Q_HUMAN	reviewed	Protein AF1q	90	Yes	No	Yes	No
Mmd	MMD	Q15546	PAQRB_HUMAN	reviewed	Monocyte to macrophage differentiation factor	238	No	No	Yes	No
Mmd2	MMD2	Q8IY49	PAQRA_HUMAN	reviewed	Monocyte to macrophage differentiation factor 2	270	Yes	No	No	No
Mmel1	MMEL1	Q495T6	MMEL1_HUMAN	reviewed	Membrane metallo-endopeptidase-like 1	779	No	No	Yes	No
Mmp11	MMP11	P24347	MMP11_HUMAN	reviewed	Stromelysin-3	488	No	No	Yes	No
Mmp14	MMP14	P50281	MMP14_HUMAN	reviewed	Matrix metalloproteinase-14	582	No	Yes	Yes	No
NA	MMP9	P14780	MMP9_HUMAN	reviewed	Matrix metalloproteinase-9	707	No	No	No	Yes
Mns1	MNS1	Q8NEH6	MNS1_HUMAN	reviewed	Meiosis-specific nuclear structural protein 1	495	Yes	No	No	No
Mob3b	MOB3B	Q86TA1	MOB3B_HUMAN	reviewed	MOB kinase activator 3B	216	Yes	No	No	No
Mobp	MOBP	Q13875	MOBP_HUMAN	reviewed	Myelin-associated oligodendrocyte basic protein	183	Yes	No	No	No
Mog	MOG	Q16653	MOG_HUMAN	reviewed	Myelin-oligodendrocyte glycoprotein	247	Yes	No	No	No
Mpc2	MPC2	O95563	MPC2_HUMAN	reviewed	Mitochondrial pyruvate carrier 2	127	Yes	No	Yes	No
Mpdz	MPDZ	O75970	MPDZ_HUMAN	reviewed	Multiple PDZ domain protein	2070	Yes	No	No	No
Mphosph10	MPHOSPH10	O00566	MPP10_HUMAN	reviewed	U3 small nucleolar ribonucleoprotein protein MPP10	681	Yes	No	No	No
Mpp1	MPP1	Q00013	EM55_HUMAN	reviewed	55 kDa erythrocyte membrane protein	466	Yes	No	No	No
Mpp3	MPP3	Q13368	MPP3_HUMAN	reviewed	MAGUK p55 subfamily member 3	585	No	No	Yes	No
Mppe1	MPPE1	Q53F39	MPPE1_HUMAN	reviewed	Metallophosphoesterase 1	396	No	No	Yes	No
Mpped2	MPPED2	Q15777	MPPD2_HUMAN	reviewed	Metallophosphoesterase MPPED2	294	Yes	No	No	No
Mpv17l	MPV17L	Q2QL34	MP17L_HUMAN	reviewed	Mpv17-like protein	196	Yes	No	No	No
Mpzl1	MPZL1	O95297	MPZL1_HUMAN	reviewed	Myelin protein zero-like protein 1	269	No	No	Yes	No
Mro	MRO	Q9BYG7	MSTRO_HUMAN	reviewed	Protein maestro	248	Yes	No	No	No
Mrpl12	MRPL12	P52815	RM12_HUMAN	reviewed	39S ribosomal protein L12, mitochondrial	198	Yes	No	No	No
Mrpl18	MRPL18	Q9H0U6	RM18_HUMAN	reviewed	39S ribosomal protein L18, mitochondrial	180	Yes	No	No	No
Mrpl22	MRPL22	Q9NWU5	RM22_HUMAN	reviewed	39S ribosomal protein L22, mitochondrial	206	Yes	No	No	No
Mrpl23	MRPL23	Q16540	RM23_HUMAN	reviewed	39S ribosomal protein L23, mitochondrial	153	Yes	No	No	No
Mrpl27	MRPL27	Q9P0M9	RM27_HUMAN	reviewed	39S ribosomal protein L27, mitochondrial	148	Yes	No	No	No
Mrpl28	MRPL28	Q13084	RM28_HUMAN	reviewed	39S ribosomal protein L28, mitochondrial	256	Yes	No	No	No
Mrpl48	MRPL48	Q96GC5	RM48_HUMAN	reviewed	39S ribosomal protein L48, mitochondrial	212	Yes	No	No	No
Mrpl49	MRPL49	Q13405	RM49_HUMAN	reviewed	39S ribosomal protein L49, mitochondrial	166	Yes	No	No	No
Mrpl52	MRPL52	Q86TS9	RM52_HUMAN	reviewed	39S ribosomal protein L52, mitochondrial	123	Yes	No	No	No
Mrps10	MRPS10	P82664	RT10_HUMAN	reviewed	28S ribosomal protein S10, mitochondrial	201	Yes	No	Yes	No
Mrps16	MRPS16	Q9Y3D3	RT16_HUMAN	reviewed	28S ribosomal protein S16, mitochondrial	137	Yes	No	No	No
Mrps21	MRPS21	P82921	RT21_HUMAN	reviewed	28S ribosomal protein S21, mitochondrial	87	Yes	No	No	No
Mrps6	MRPS6	P82932	RT06_HUMAN	reviewed	28S ribosomal protein S6, mitochondrial	125	Yes	No	No	No
Mrs2	MRS2	Q9HD23	MRS2_HUMAN	reviewed	Magnesium transporter MRS2 homolog, mitochondrial	443	Yes	No	Yes	No
Ms4a6c	MS4A6A	Q9H2W1	M4A6A_HUMAN	reviewed	Membrane-spanning 4-domains subfamily A member 6A	248	Yes	No	No	No
Ms4a6c	MS4A6E	Q96DS6	M4A6E_HUMAN	reviewed	Membrane-spanning 4-domains subfamily A member 6E	147	Yes	No	No	No
Msi2	MSI2	Q96DH6	MSI2H_HUMAN	reviewed	RNA-binding protein Musashi homolog 2	328	Yes	No	No	No
Msl3	MSL3	Q8N5Y2	MS3L1_HUMAN	reviewed	Male-specific lethal 3 homolog	521	Yes	No	No	No
Msn	MSN	P26038	MOES_HUMAN	reviewed	Moesin	577	Yes	Yes	No	No
Msx1	MSX1	P28360	MSX1_HUMAN	reviewed	Homeobox protein MSX-1	303	No	Yes	No	No
Mt1	MT1G	P13640	MT1G_HUMAN	reviewed	Metallothionein-1G	62	Yes	No	Yes	No
Mt2	MT2A	P02795	MT2_HUMAN	reviewed	Metallothionein-2	61	Yes	No	Yes	No
Mt3	MT3	P25713	MT3_HUMAN	reviewed	Metallothionein-3	68	Yes	No	Yes	No
Mtch1	MTCH1	Q9NZJ7	MTCH1_HUMAN	reviewed	Mitochondrial carrier homolog 1	389	Yes	No	No	No
mt-Co1	MT-CO1	P00395	COX1_HUMAN	reviewed	Cytochrome c oxidase subunit 1	513	Yes	No	No	No
mt-Cytb	MT-CYB	P00156	CYB_HUMAN	reviewed	Cytochrome b	380	Yes	No	No	No
Mtdh	MTDH	Q86UE4	LYRIC_HUMAN	reviewed	Protein LYRIC	582	Yes	No	No	No
Mterf2	MTERF2	Q49AM1	MTEF2_HUMAN	reviewed	Transcription termination factor 2, mitochondrial	385	No	No	Yes	No
Mterf4	MTERF4	Q7Z6M4	MTEF4_HUMAN	reviewed	Transcription termination factor 4, mitochondrial	381	No	No	Yes	No
Mtfp1	MTFP1	Q9UDX5	MTFP1_HUMAN	reviewed	Mitochondrial fission process protein 1	166	Yes	No	No	No
Mtfr1l	MTFR1L	Q9H019	MFR1L_HUMAN	reviewed	Mitochondrial fission regulator 1-like	292	Yes	No	No	No
Mthfd2	MTHFD2	P13995	MTDC_HUMAN	reviewed	Bifunctional methylenetetrahydrofolate dehydrogenase/cyclohydrolase, mitochondrial [Includes: NAD-dependent methylenetetrahydrofolate dehydrogenase	350	No	Yes	No	No
Mtif2	MTIF2	P46199	IF2M_HUMAN	reviewed	Translation initiation factor IF-2, mitochondrial	727	Yes	No	No	No
Mtmr12	MTMR12	Q9C0I1	MTMRC_HUMAN	reviewed	Myotubularin-related protein 12	747	No	No	Yes	No
Mtmr6	MTMR6	Q9Y217	MTMR6_HUMAN	reviewed	Myotubularin-related protein 6	621	Yes	No	No	No
mt-Nd1	MT-ND1	P03886	NU1M_HUMAN	reviewed	NADH-ubiquinone oxidoreductase chain 1	318	Yes	No	No	No
mt-Nd2	MT-ND2	P03891	NU2M_HUMAN	reviewed	NADH-ubiquinone oxidoreductase chain 2	347	Yes	No	No	No
mt-Nd3	MT-ND3	P03897	NU3M_HUMAN	reviewed	NADH-ubiquinone oxidoreductase chain 3	115	Yes	No	No	No
mt-Nd4	MT-ND4	P03905	NU4M_HUMAN	reviewed	NADH-ubiquinone oxidoreductase chain 4	459	Yes	No	No	No
mt-Nd5	MT-ND5	P03915	NU5M_HUMAN	reviewed	NADH-ubiquinone oxidoreductase chain 5	603	Yes	No	No	No
mt-Nd6	MT-ND6	P03923	NU6M_HUMAN	reviewed	NADH-ubiquinone oxidoreductase chain 6	174	Yes	No	No	No
Mtrr	MTRR	Q9UBK8	MTRR_HUMAN	reviewed	Methionine synthase reductase	698	No	No	Yes	No
Mtus1	MTUS1	Q9ULD2	MTUS1_HUMAN	reviewed	Microtubule-associated tumor suppressor 1	1270	No	No	Yes	No
Musk	MUSK	O15146	MUSK_HUMAN	reviewed	Muscle, skeletal receptor tyrosine-protein kinase	869	Yes	No	No	No
Mustn1	MUSTN1	Q8IVN3	MSTN1_HUMAN	reviewed	Musculoskeletal embryonic nuclear protein 1	82	Yes	No	No	No
Mvb12a	MVB12A	Q96EY5	MB12A_HUMAN	reviewed	Multivesicular body subunit 12A	273	No	No	Yes	No
Mvd	MVD	P53602	MVD1_HUMAN	reviewed	Diphosphomevalonate decarboxylase	400	No	No	Yes	No
Mxd4	MXD4	Q14582	MAD4_HUMAN	reviewed	Max dimerization protein 4	209	Yes	No	No	No
Mxra8	MXRA8	Q9BRK3	MXRA8_HUMAN	reviewed	Matrix remodeling-associated protein 8	442	No	No	Yes	No
Myadml2	MYADML2	A6NDP7	MADL2_HUMAN	reviewed	Myeloid-associated differentiation marker-like protein 2	307	No	No	Yes	No
Myb	MYB	P10242	MYB_HUMAN	reviewed	Transcriptional activator Myb	640	Yes	No	No	No
Myc	MYC	P01106	MYC_HUMAN	reviewed	Myc proto-oncogene protein	439	No	Yes	No	No
Myd88	MYD88	Q99836	MYD88_HUMAN	reviewed	Myeloid differentiation primary response protein MyD88	296	No	No	Yes	No
Myh10	MYH10	P35580	MYH10_HUMAN	reviewed	Myosin-10	1976	No	Yes	No	No
Myl6	MYL6	P60660	MYL6_HUMAN	reviewed	Myosin light polypeptide 6	151	Yes	No	No	No
Myl9	MYL9	P24844	MYL9_HUMAN	reviewed	Myosin regulatory light polypeptide 9	172	Yes	No	No	No
Mylip	MYLIP	Q8WY64	MYLIP_HUMAN	reviewed	E3 ubiquitin-protein ligase MYLIP	445	No	No	Yes	No
Mylpf	MYLPF	Q96A32	MLRS_HUMAN	reviewed	Myosin regulatory light chain 2, skeletal muscle isoform	169	No	Yes	No	No
Myo10	MYO10	Q9HD67	MYO10_HUMAN	reviewed	Unconventional myosin-X	2058	No	No	Yes	No
Myo16	MYO16	Q9Y6X6	MYO16_HUMAN	reviewed	Unconventional myosin-XVI	1858	No	No	Yes	No
Myo18a	MYO18A	Q92614	MY18A_HUMAN	reviewed	Unconventional myosin-XVIIIa	2054	No	No	Yes	No
Myo1b	MYO1B	O43795	MYO1B_HUMAN	reviewed	Unconventional myosin-Ib	1136	No	No	Yes	No
Myo1c	MYO1C	O00159	MYO1C_HUMAN	reviewed	Unconventional myosin-Ic	1063	No	No	Yes	No
Myo1d	MYO1D	O94832	MYO1D_HUMAN	reviewed	Unconventional myosin-Id	1006	No	No	Yes	No
Myo5b	MYO5B	Q9ULV0	MYO5B_HUMAN	reviewed	Unconventional myosin-Vb	1848	Yes	No	No	No
Myo7b	MYO7B	Q6PIF6	MYO7B_HUMAN	reviewed	Unconventional myosin-VIIb	2116	No	Yes	No	No
Myo9b	MYO9B	Q13459	MYO9B_HUMAN	reviewed	Unconventional myosin-IXb	2157	No	No	Yes	No
Myof	MYOF	Q9NZM1	MYOF_HUMAN	reviewed	Myoferlin	2061	No	Yes	No	No
Myt1l	MYT1L	Q9UL68	MYT1L_HUMAN	reviewed	Myelin transcription factor 1-like protein	1186	Yes	No	No	No
N4bp2l2	N4BP2L2	Q92802	N42L2_HUMAN	reviewed	NEDD4-binding protein 2-like 2	583	Yes	No	No	No
N4bp3	N4BP3	O15049	N4BP3_HUMAN	reviewed	NEDD4-binding protein 3	544	No	No	Yes	No
Naa20	NAA20	P61599	NAA20_HUMAN	reviewed	N-alpha-acetyltransferase 20	178	Yes	No	No	No
Naa25	NAA25	Q14CX7	NAA25_HUMAN	reviewed	N-alpha-acetyltransferase 25, NatB auxiliary subunit	972	No	No	Yes	No
Naaa	NAAA	Q02083	NAAA_HUMAN	reviewed	N-acylethanolamine-hydrolyzing acid amidase	359	No	No	Yes	No
Naga	NAGA	P17050	NAGAB_HUMAN	reviewed	Alpha-N-acetylgalactosaminidase	411	No	No	Yes	No
Nanp	NANP	Q8TBE9	NANP_HUMAN	reviewed	N-acylneuraminate-9-phosphatase	248	No	No	Yes	No
Nap1l2	NAP1L2	Q9ULW6	NP1L2_HUMAN	reviewed	Nucleosome assembly protein 1-like 2	460	Yes	No	No	No
Nap1l5	NAP1L5	Q96NT1	NP1L5_HUMAN	reviewed	Nucleosome assembly protein 1-like 5	182	Yes	No	Yes	No
Napa	NAPA	P54920	SNAA_HUMAN	reviewed	Alpha-soluble NSF attachment protein	295	No	No	Yes	No
Napb	NAPB	Q9H115	SNAB_HUMAN	reviewed	Beta-soluble NSF attachment protein	298	Yes	No	No	No
Napepld	NAPEPLD	Q6IQ20	NAPEP_HUMAN	reviewed	N-acyl-phosphatidylethanolamine-hydrolyzing phospholipase D	393	No	No	Yes	No
Napg	NAPG	Q99747	SNAG_HUMAN	reviewed	Gamma-soluble NSF attachment protein	312	Yes	No	No	No
Narf	NARF	Q9UHQ1	NARF_HUMAN	reviewed	Nuclear prelamin A recognition factor	456	No	No	Yes	No
Nars	NARS1	O43776	SYNC_HUMAN	reviewed	Asparagine--tRNA ligase, cytoplasmic	548	Yes	No	No	No
Nat14	NAT14	Q8WUY8	NAT14_HUMAN	reviewed	N-acetyltransferase 14	206	Yes	No	No	No
Nat8f3	NAT8	Q9UHE5	NAT8_HUMAN	reviewed	N-acetyltransferase 8	227	No	No	Yes	No
Nat8f3	NAT8B	Q9UHF3	NAT8B_HUMAN	reviewed	Putative N-acetyltransferase 8B	227	No	No	Yes	No
Nat8l	NAT8L	Q8N9F0	NAT8L_HUMAN	reviewed	N-acetylaspartate synthetase	302	Yes	No	Yes	No
Nbea	NBEA	Q8NFP9	NBEA_HUMAN	reviewed	Neurobeachin	2946	Yes	No	No	No
Nbl1	NBL1	P41271	NBL1_HUMAN	reviewed	Neuroblastoma suppressor of tumorigenicity 1	181	Yes	No	No	No
Nbn	NBN	O60934	NBN_HUMAN	reviewed	Nibrin	754	Yes	No	No	No
Ncald	NCALD	P61601	NCALD_HUMAN	reviewed	Neurocalcin-delta	193	Yes	No	Yes	No
Ncam1	NCAM1	P13591	NCAM1_HUMAN	reviewed	Neural cell adhesion molecule 1	858	Yes	No	No	No
Ncam2	NCAM2	O15394	NCAM2_HUMAN	reviewed	Neural cell adhesion molecule 2	837	Yes	No	No	No
Ncan	NCAN	O14594	NCAN_HUMAN	reviewed	Neurocan core protein	1321	Yes	No	No	No
Ncdn	NCDN	Q9UBB6	NCDN_HUMAN	reviewed	Neurochondrin	729	Yes	No	Yes	No
Nceh1	NCEH1	Q6PIU2	NCEH1_HUMAN	reviewed	Neutral cholesterol ester hydrolase 1	408	Yes	No	Yes	No
Ncf1	NCF1	P14598	NCF1_HUMAN	reviewed	Neutrophil cytosol factor 1	390	No	No	Yes	No
Ncf2	NCF2	P19878	NCF2_HUMAN	reviewed	Neutrophil cytosol factor 2	526	Yes	No	No	No
Nckap1	NCKAP1	Q9Y2A7	NCKP1_HUMAN	reviewed	Nck-associated protein 1	1128	Yes	No	No	No
Ncl	NCL	P19338	NUCL_HUMAN	reviewed	Nucleolin	710	Yes	No	No	No
Ncs1	NCS1	P62166	NCS1_HUMAN	reviewed	Neuronal calcium sensor 1	190	Yes	No	Yes	No
Ndc80	NDC80	O14777	NDC80_HUMAN	reviewed	Kinetochore protein NDC80 homolog	642	No	Yes	No	No
Ndel1	NDEL1	Q9GZM8	NDEL1_HUMAN	reviewed	Nuclear distribution protein nudE-like 1	345	No	No	Yes	No
Ndfip1	NDFIP1	Q9BT67	NFIP1_HUMAN	reviewed	NEDD4 family-interacting protein 1	221	Yes	No	No	No
Ndn	NDN	Q99608	NECD_HUMAN	reviewed	Necdin	321	Yes	No	No	No
Ndnf	NDNF	Q8TB73	NDNF_HUMAN	reviewed	Protein NDNF	568	No	Yes	No	No
Ndrg1	NDRG1	Q92597	NDRG1_HUMAN	reviewed	Protein NDRG1	394	No	No	Yes	No
Ndrg3	NDRG3	Q9UGV2	NDRG3_HUMAN	reviewed	Protein NDRG3	375	Yes	No	No	No
Ndrg4	NDRG4	Q9ULP0	NDRG4_HUMAN	reviewed	Protein NDRG4	352	Yes	No	No	No
Ndufa1	NDUFA1	O15239	NDUA1_HUMAN	reviewed	NADH dehydrogenase [ubiquinone] 1 alpha subcomplex subunit 1	70	Yes	No	No	No
Ndufa10	NDUFA10	O95299	NDUAA_HUMAN	reviewed	NADH dehydrogenase [ubiquinone] 1 alpha subcomplex subunit 10, mitochondrial	355	Yes	No	No	No
Ndufa11	NDUFA11	Q86Y39	NDUAB_HUMAN	reviewed	NADH dehydrogenase [ubiquinone] 1 alpha subcomplex subunit 11	141	Yes	No	No	No
Ndufa4	NDUFA4	O00483	NDUA4_HUMAN	reviewed	Cytochrome c oxidase subunit NDUFA4	81	Yes	No	No	No
Ndufa4l2	NDUFA4L2	Q9NRX3	NUA4L_HUMAN	reviewed	NADH dehydrogenase [ubiquinone] 1 alpha subcomplex subunit 4-like 2	87	No	Yes	No	No
Ndufa6	NDUFA6	P56556	NDUA6_HUMAN	reviewed	NADH dehydrogenase [ubiquinone] 1 alpha subcomplex subunit 6	128	Yes	No	No	No
Ndufab1	NDUFAB1	O14561	ACPM_HUMAN	reviewed	Acyl carrier protein, mitochondrial	156	Yes	No	No	No
Ndufaf5	NDUFAF5	Q5TEU4	NDUF5_HUMAN	reviewed	Arginine-hydroxylase NDUFAF5, mitochondrial	345	No	No	Yes	No
Ndufaf8	NDUFAF8	A1L188	NDUF8_HUMAN	reviewed	NADH dehydrogenase [ubiquinone] 1 alpha subcomplex assembly factor 8	74	No	Yes	No	No
Ndufb11	NDUFB11	Q9NX14	NDUBB_HUMAN	reviewed	NADH dehydrogenase [ubiquinone] 1 beta subcomplex subunit 11, mitochondrial	153	Yes	No	No	No
Ndufb5	NDUFB5	O43674	NDUB5_HUMAN	reviewed	NADH dehydrogenase [ubiquinone] 1 beta subcomplex subunit 5, mitochondrial	189	Yes	No	No	No
Ndufb6	NDUFB6	O95139	NDUB6_HUMAN	reviewed	NADH dehydrogenase [ubiquinone] 1 beta subcomplex subunit 6	128	Yes	No	No	No
Ndufb7	NDUFB7	P17568	NDUB7_HUMAN	reviewed	NADH dehydrogenase [ubiquinone] 1 beta subcomplex subunit 7	137	Yes	No	No	No
Ndufb8	NDUFB8	O95169	NDUB8_HUMAN	reviewed	NADH dehydrogenase [ubiquinone] 1 beta subcomplex subunit 8, mitochondrial	186	Yes	No	No	No
Ndufb9	NDUFB9	Q9Y6M9	NDUB9_HUMAN	reviewed	NADH dehydrogenase [ubiquinone] 1 beta subcomplex subunit 9	179	Yes	No	No	No
Ndufs1	NDUFS1	P28331	NDUS1_HUMAN	reviewed	NADH-ubiquinone oxidoreductase 75 kDa subunit, mitochondrial	727	Yes	No	No	No
Ndufs3	NDUFS3	O75489	NDUS3_HUMAN	reviewed	NADH dehydrogenase [ubiquinone] iron-sulfur protein 3, mitochondrial	264	Yes	No	No	No
Ndufs6	NDUFS6	O75380	NDUS6_HUMAN	reviewed	NADH dehydrogenase [ubiquinone] iron-sulfur protein 6, mitochondrial	124	Yes	No	No	No
Ndufs7	NDUFS7	O75251	NDUS7_HUMAN	reviewed	NADH dehydrogenase [ubiquinone] iron-sulfur protein 7, mitochondrial	213	Yes	No	No	No
Necab1	NECAB1	Q8N987	NECA1_HUMAN	reviewed	N-terminal EF-hand calcium-binding protein 1	351	No	No	Yes	No
Necab3	NECAB3	Q96P71	NECA3_HUMAN	reviewed	N-terminal EF-hand calcium-binding protein 3	396	Yes	No	No	No
Necap1	NECAP1	Q8NC96	NECP1_HUMAN	reviewed	Adaptin ear-binding coat-associated protein 1	275	No	No	Yes	No
Necap2	NECAP2	Q9NVZ3	NECP2_HUMAN	reviewed	Adaptin ear-binding coat-associated protein 2	263	No	No	Yes	No
NA	NEFH	P12036	NFH_HUMAN	reviewed	Neurofilament heavy polypeptide	1026	No	No	No	Yes
Nefl	NEFL	P07196	NFL_HUMAN	reviewed	Neurofilament light polypeptide	543	Yes	No	Yes	Yes
NA	NEFM	P07197	NFM_HUMAN	reviewed	Neurofilament medium polypeptide	916	No	No	No	Yes
Negr1	NEGR1	Q7Z3B1	NEGR1_HUMAN	reviewed	Neuronal growth regulator 1	354	Yes	No	No	No
Nek1	NEK1	Q96PY6	NEK1_HUMAN	reviewed	Serine/threonine-protein kinase Nek1	1258	Yes	No	No	No
Nek6	NEK6	Q9HC98	NEK6_HUMAN	reviewed	Serine/threonine-protein kinase Nek6	313	Yes	Yes	Yes	No
Nek7	NEK7	Q8TDX7	NEK7_HUMAN	reviewed	Serine/threonine-protein kinase Nek7	302	Yes	No	Yes	No
Nek8	NEK8	Q86SG6	NEK8_HUMAN	reviewed	Serine/threonine-protein kinase Nek8	692	No	No	Yes	No
Nell2	NELL2	Q99435	NELL2_HUMAN	reviewed	Protein kinase C-binding protein NELL2	816	Yes	No	No	No
Nemp2	NEMP2	A6NFY4	NEMP2_HUMAN	reviewed	Nuclear envelope integral membrane protein 2	417	No	No	Yes	No
Nenf	NENF	Q9UMX5	NENF_HUMAN	reviewed	Neudesin	172	Yes	No	No	No
Neo1	NEO1	Q92859	NEO1_HUMAN	reviewed	Neogenin	1461	Yes	No	No	No
Nes	NES	P48681	NEST_HUMAN	reviewed	Nestin	1621	Yes	No	No	No
Neurod2	NEUROD2	Q15784	NDF2_HUMAN	reviewed	Neurogenic differentiation factor 2	382	Yes	No	No	No
Neurod6	NEUROD6	Q96NK8	NDF6_HUMAN	reviewed	Neurogenic differentiation factor 6	337	Yes	No	No	No
Nf2	NF2	P35240	MERL_HUMAN	reviewed	Merlin	595	Yes	No	No	No
Nfat5	NFAT5	O94916	NFAT5_HUMAN	reviewed	Nuclear factor of activated T-cells 5	1531	Yes	No	Yes	No
Nfatc1	NFATC1	O95644	NFAC1_HUMAN	reviewed	Nuclear factor of activated T-cells, cytoplasmic 1	943	Yes	No	No	No
Nfe2l2	NFE2L2	Q16236	NF2L2_HUMAN	reviewed	Nuclear factor erythroid 2-related factor 2	605	No	No	Yes	No
Nfia	NFIA	Q12857	NFIA_HUMAN	reviewed	Nuclear factor 1 A-type	509	Yes	No	No	No
Nfil3	NFIL3	Q16649	NFIL3_HUMAN	reviewed	Nuclear factor interleukin-3-regulated protein	462	No	Yes	No	No
Nfix	NFIX	Q14938	NFIX_HUMAN	reviewed	Nuclear factor 1 X-type	502	Yes	No	No	No
Nfkb1	NFKB1	P19838	NFKB1_HUMAN	reviewed	Nuclear factor NF-kappa-B p105 subunit	968	Yes	No	No	No
Nfyb	NFYB	P25208	NFYB_HUMAN	reviewed	Nuclear transcription factor Y subunit beta	207	Yes	No	No	No
Ngdn	NGDN	Q8NEJ9	NGDN_HUMAN	reviewed	Neuroguidin	315	Yes	No	No	No
Ngf	NGF	P01138	NGF_HUMAN	reviewed	Beta-nerve growth factor	241	No	No	Yes	No
Ngrn	NGRN	Q9NPE2	NGRN_HUMAN	reviewed	Neugrin	291	Yes	No	No	No
Niban2	NIBAN2	Q96TA1	NIBA2_HUMAN	reviewed	Protein Niban 2	746	No	No	Yes	No
Nicn1	NICN1	Q9BSH3	NICN1_HUMAN	reviewed	Nicolin-1	213	Yes	No	No	No
Nid1	NID1	P14543	NID1_HUMAN	reviewed	Nidogen-1	1247	No	Yes	No	No
Nifk	NIFK	Q9BYG3	MK67I_HUMAN	reviewed	MKI67 FHA domain-interacting nucleolar phosphoprotein	293	No	No	Yes	No
Nin	NIN	Q8N4C6	NIN_HUMAN	reviewed	Ninein	2090	Yes	No	No	No
Ninj1	NINJ1	Q92982	NINJ1_HUMAN	reviewed	Ninjurin-1	152	No	No	Yes	No
Ninj2	NINJ2	Q9NZG7	NINJ2_HUMAN	reviewed	Ninjurin-2	142	No	No	Yes	No
Nit1	NIT1	Q86X76	NIT1_HUMAN	reviewed	Deaminated glutathione amidase	327	Yes	No	No	No
Nit2	NIT2	Q9NQR4	NIT2_HUMAN	reviewed	Omega-amidase NIT2	276	No	No	Yes	No
Nkain4	NKAIN4	Q8IVV8	NKAI4_HUMAN	reviewed	Sodium/potassium-transporting ATPase subunit beta-1-interacting protein 4	208	Yes	No	No	No
Nkiras1	NKIRAS1	Q9NYS0	KBRS1_HUMAN	reviewed	NF-kappa-B inhibitor-interacting Ras-like protein 1	192	Yes	No	No	No
Nlk	NLK	Q9UBE8	NLK_HUMAN	reviewed	Serine/threonine-protein kinase NLK	527	No	No	Yes	No
Nln	NLN	Q9BYT8	NEUL_HUMAN	reviewed	Neurolysin, mitochondrial	704	Yes	No	No	No
Nlrp3	NLRP3	Q96P20	NLRP3_HUMAN	reviewed	NACHT, LRR and PYD domains-containing protein 3	1036	Yes	No	Yes	No
Nme8	NME8	Q8N427	TXND3_HUMAN	reviewed	Thioredoxin domain-containing protein 3	588	Yes	No	No	No
Nmt1	NMT1	P30419	NMT1_HUMAN	reviewed	Glycylpeptide N-tetradecanoyltransferase 1	496	Yes	No	No	No
Nnat	NNAT	Q16517	NNAT_HUMAN	reviewed	Neuronatin	81	Yes	Yes	Yes	No
Nnt	NNT	Q13423	NNTM_HUMAN	reviewed	NAD(P) transhydrogenase, mitochondrial	1086	Yes	No	No	No
Noct	NOCT	Q9UK39	NOCT_HUMAN	reviewed	Nocturnin	431	No	No	Yes	No
Nol7	NOL7	Q9UMY1	NOL7_HUMAN	reviewed	Nucleolar protein 7	257	Yes	No	No	No
Nostrin	NOSTRIN	Q8IVI9	NOSTN_HUMAN	reviewed	Nostrin	506	Yes	No	No	No
Notch1	NOTCH1	P46531	NOTC1_HUMAN	reviewed	Neurogenic locus notch homolog protein 1	2555	No	No	Yes	No
Notum	NOTUM	Q6P988	NOTUM_HUMAN	reviewed	Palmitoleoyl-protein carboxylesterase NOTUM	496	No	Yes	No	No
Nox4	NOX4	Q9NPH5	NOX4_HUMAN	reviewed	NADPH oxidase 4	578	No	Yes	No	No
Npas3	NPAS3	Q8IXF0	NPAS3_HUMAN	reviewed	Neuronal PAS domain-containing protein 3	933	Yes	No	No	No
Npc1	NPC1	O15118	NPC1_HUMAN	reviewed	NPC intracellular cholesterol transporter 1	1278	Yes	No	No	No
Npc2	NPC2	P61916	NPC2_HUMAN	reviewed	NPC intracellular cholesterol transporter 2	151	Yes	No	No	No
Nphp3	NPHP3	Q7Z494	NPHP3_HUMAN	reviewed	Nephrocystin-3	1330	Yes	No	No	No
Nppa	NPPA	P01160	ANF_HUMAN	reviewed	Natriuretic peptides A	151	No	No	Yes	No
Npr1	NPR1	P16066	ANPRA_HUMAN	reviewed	Atrial natriuretic peptide receptor 1	1061	No	No	Yes	No
Npr2	NPR2	P20594	ANPRB_HUMAN	reviewed	Atrial natriuretic peptide receptor 2	1047	No	No	Yes	No
Npr3	NPR3	P17342	ANPRC_HUMAN	reviewed	Atrial natriuretic peptide receptor 3	541	Yes	No	No	No
Nptn	NPTN	Q9Y639	NPTN_HUMAN	reviewed	Neuroplastin	398	Yes	No	Yes	No
Nptx1	NPTX1	Q15818	NPTX1_HUMAN	reviewed	Neuronal pentraxin-1	432	Yes	No	No	No
Nptxr	NPTXR	O95502	NPTXR_HUMAN	reviewed	Neuronal pentraxin receptor	500	Yes	No	No	No
Npy	NPY	P01303	NPY_HUMAN	reviewed	Pro-neuropeptide Y [Cleaved into: Neuropeptide Y	97	Yes	No	Yes	No
Npy5r	NPY5R	Q15761	NPY5R_HUMAN	reviewed	Neuropeptide Y receptor type 5	445	No	No	Yes	No
Nqo1	NQO1	P15559	NQO1_HUMAN	reviewed	NAD(P)H dehydrogenase [quinone] 1	274	No	No	Yes	No
Nr2f1	NR2F1	P10589	COT1_HUMAN	reviewed	COUP transcription factor 1	423	Yes	No	No	No
Nr2f2	NR2F2	P24468	COT2_HUMAN	reviewed	COUP transcription factor 2	414	No	No	Yes	No
Nr2f6	NR2F6	P10588	NR2F6_HUMAN	reviewed	Nuclear receptor subfamily 2 group F member 6	404	Yes	No	No	No
Nr3c1	NR3C1	P04150	GCR_HUMAN	reviewed	Glucocorticoid receptor	777	Yes	No	No	No
Nr4a1	NR4A1	P22736	NR4A1_HUMAN	reviewed	Nuclear receptor subfamily 4 group A member 1	598	Yes	No	No	No
Nr4a3	NR4A3	Q92570	NR4A3_HUMAN	reviewed	Nuclear receptor subfamily 4 group A member 3	626	No	No	Yes	No
Nrbp2	NRBP2	Q9NSY0	NRBP2_HUMAN	reviewed	Nuclear receptor-binding protein 2	501	Yes	No	No	No
Nrep	NREP	Q16612	NREP_HUMAN	reviewed	Neuronal regeneration-related protein	68	No	No	Yes	No
Nrgn	NRGN	Q92686	NEUG_HUMAN	reviewed	Neurogranin	78	Yes	No	No	No
Nrn1	NRN1	Q9NPD7	NRN1_HUMAN	reviewed	Neuritin	142	Yes	No	No	No
Nrp2	NRP2	O60462	NRP2_HUMAN	reviewed	Neuropilin-2	931	No	No	Yes	No
Nrros	NRROS	Q86YC3	LRC33_HUMAN	reviewed	Transforming growth factor beta activator LRRC33	692	No	No	Yes	No
Nrxn2	NRXN2	Q9P2S2	NRX2A_HUMAN	reviewed	Neurexin-2	1712	Yes	No	No	No
Nrxn3	NRXN3	Q9Y4C0	NRX3A_HUMAN	reviewed	Neurexin-3	1643	Yes	No	No	No
Nsf	NSF	P46459	NSF_HUMAN	reviewed	Vesicle-fusing ATPase	744	Yes	No	No	No
Nsg1	NSG1	P42857	NSG1_HUMAN	reviewed	Neuronal vesicle trafficking-associated protein 1	185	No	No	Yes	No
Nsg2	NSG2	Q9Y328	NSG2_HUMAN	reviewed	Neuronal vesicle trafficking-associated protein 2	171	Yes	No	No	No
Nsmce1	NSMCE1	Q8WV22	NSE1_HUMAN	reviewed	Non-structural maintenance of chromosomes element 1 homolog	266	No	No	Yes	No
Nt5c	NT5C	Q8TCD5	NT5C_HUMAN	reviewed	5'(3')-deoxyribonucleotidase, cytosolic type	201	Yes	No	No	No
Nt5c2	NT5C2	P49902	5NTC_HUMAN	reviewed	Cytosolic purine 5'-nucleotidase	561	Yes	No	No	No
Nt5dc3	NT5DC3	Q86UY8	NT5D3_HUMAN	reviewed	5'-nucleotidase domain-containing protein 3	548	Yes	No	No	No
Nt5e	NT5E	P21589	5NTD_HUMAN	reviewed	5'-nucleotidase	574	No	Yes	No	No
Ntf3	NTF3	P20783	NTF3_HUMAN	reviewed	Neurotrophin-3	257	Yes	No	No	No
Ntrk3	NTRK3	Q16288	NTRK3_HUMAN	reviewed	NT-3 growth factor receptor	839	Yes	No	No	No
Nuak2	NUAK2	Q9H093	NUAK2_HUMAN	reviewed	NUAK family SNF1-like kinase 2	628	No	No	Yes	No
Nucks1	NUCKS1	Q9H1E3	NUCKS_HUMAN	reviewed	Nuclear ubiquitous casein and cyclin-dependent kinase substrate 1	243	Yes	No	No	No
Nudc	NUDC	Q9Y266	NUDC_HUMAN	reviewed	Nuclear migration protein nudC	331	Yes	No	No	No
Nudt12	NUDT12	Q9BQG2	NUD12_HUMAN	reviewed	NAD-capped RNA hydrolase NUDT12	462	No	Yes	No	No
Nudt3	NUDT3	O95989	NUDT3_HUMAN	reviewed	Diphosphoinositol polyphosphate phosphohydrolase 1	172	Yes	No	No	No
Nudt4	NUDT4	Q9NZJ9	NUDT4_HUMAN	reviewed	Diphosphoinositol polyphosphate phosphohydrolase 2	180	Yes	No	Yes	No
Nudt4	NUDT4B	A0A024RBG1	NUD4B_HUMAN	reviewed	Diphosphoinositol polyphosphate phosphohydrolase NUDT4B	181	Yes	No	Yes	No
Nuf2	NUF2	Q9BZD4	NUF2_HUMAN	reviewed	Kinetochore protein Nuf2	464	Yes	No	No	No
Nup85	NUP85	Q9BW27	NUP85_HUMAN	reviewed	Nuclear pore complex protein Nup85	656	No	No	Yes	No
Nupr1	NUPR1	O60356	NUPR1_HUMAN	reviewed	Nuclear protein 1	82	Yes	No	No	No
Nus1	NUS1	Q96E22	NGBR_HUMAN	reviewed	Dehydrodolichyl diphosphate synthase complex subunit NUS1	293	Yes	Yes	No	No
Nxpe4	NXPE4	Q6UWF7	NXPE4_HUMAN	reviewed	NXPE family member 4	544	Yes	No	No	No
Nyap1	NYAP1	Q6ZVC0	NYAP1_HUMAN	reviewed	Neuronal tyrosine-phosphorylated phosphoinositide-3-kinase adapter 1	841	Yes	No	No	No
Oaf	OAF	Q86UD1	OAF_HUMAN	reviewed	Out at first protein homolog	273	No	Yes	Yes	No
Oard1	OARD1	Q9Y530	OARD1_HUMAN	reviewed	ADP-ribose glycohydrolase OARD1	152	Yes	No	No	No
Oat	OAT	P04181	OAT_HUMAN	reviewed	Ornithine aminotransferase, mitochondrial	439	Yes	No	No	No
Ociad1	OCIAD1	Q9NX40	OCAD1_HUMAN	reviewed	OCIA domain-containing protein 1	245	Yes	No	No	No
Ociad2	OCIAD2	Q56VL3	OCAD2_HUMAN	reviewed	OCIA domain-containing protein 2	154	Yes	No	No	No
Ocrl	OCRL	Q01968	OCRL_HUMAN	reviewed	Inositol polyphosphate 5-phosphatase OCRL	901	No	No	Yes	No
Ccdc114	CCDC114	Q96M63	ODAD1_HUMAN	reviewed	Outer dynein arm-docking complex subunit 1	670	No	No	Yes	No
Ttc25	TTC25	Q96NG3	ODAD4_HUMAN	reviewed	Outer dynein arm-docking complex subunit 4	672	Yes	No	No	No
Odc1	ODC1	P11926	DCOR_HUMAN	reviewed	Ornithine decarboxylase	461	Yes	No	No	No
Odf2	ODF2	Q5BJF6	ODFP2_HUMAN	reviewed	Outer dense fiber protein 2	829	Yes	No	No	No
Odf3b	ODF3B	A8MYP8	ODF3B_HUMAN	reviewed	Outer dense fiber protein 3B	253	Yes	No	No	No
Ogfod3	OGFOD3	Q6PK18	OGFD3_HUMAN	reviewed	2-oxoglutarate and iron-dependent oxygenase domain-containing protein 3	319	No	No	Yes	No
Ogt	OGT	O15294	OGT1_HUMAN	reviewed	UDP-N-acetylglucosamine--peptide N-acetylglucosaminyltransferase 110 kDa subunit	1046	Yes	No	No	No
Ola1	OLA1	Q9NTK5	OLA1_HUMAN	reviewed	Obg-like ATPase 1	396	Yes	No	No	No
Olfm1	OLFM1	Q99784	NOE1_HUMAN	reviewed	Noelin	485	Yes	No	No	No
Olfm2	OLFM2	O95897	NOE2_HUMAN	reviewed	Noelin-2	454	No	No	Yes	No
Olfm3	OLFM3	Q96PB7	NOE3_HUMAN	reviewed	Noelin-3	478	No	No	Yes	No
Olig1	OLIG1	Q8TAK6	OLIG1_HUMAN	reviewed	Oligodendrocyte transcription factor 1	271	Yes	No	No	No
Omg	OMG	P23515	OMGP_HUMAN	reviewed	Oligodendrocyte-myelin glycoprotein	440	Yes	No	No	No
Opalin	OPALIN	Q96PE5	OPALI_HUMAN	reviewed	Opalin	141	Yes	No	No	No
Oplah	OPLAH	O14841	OPLA_HUMAN	reviewed	5-oxoprolinase	1288	Yes	No	Yes	No
Oprl1	OPRL1	P41146	OPRX_HUMAN	reviewed	Nociceptin receptor	370	No	No	Yes	No
Osbpl1a	OSBPL1A	Q9BXW6	OSBL1_HUMAN	reviewed	Oxysterol-binding protein-related protein 1	950	Yes	No	No	No
Osbpl6	OSBPL6	Q9BZF3	OSBL6_HUMAN	reviewed	Oxysterol-binding protein-related protein 6	934	Yes	No	No	No
Osgep	OSGEP	Q9NPF4	OSGEP_HUMAN	reviewed	Probable tRNA N6-adenosine threonylcarbamoyltransferase	335	No	No	Yes	No
Osmr	OSMR	Q99650	OSMR_HUMAN	reviewed	Oncostatin-M-specific receptor subunit beta	979	Yes	No	No	No
Ostm1	OSTM1	Q86WC4	OSTM1_HUMAN	reviewed	Osteopetrosis-associated transmembrane protein 1	334	Yes	No	No	No
Otub2	OTUB2	Q96DC9	OTUB2_HUMAN	reviewed	Ubiquitin thioesterase OTUB2	234	Yes	No	No	No
P2rx4	P2RX4	Q99571	P2RX4_HUMAN	reviewed	P2X purinoceptor 4	388	No	No	Yes	No
P2rx6	P2RX6	O15547	P2RX6_HUMAN	reviewed	P2X purinoceptor 6	441	No	No	Yes	No
P2rx7	P2RX7	Q99572	P2RX7_HUMAN	reviewed	P2X purinoceptor 7	595	No	No	Yes	No
P2ry12	P2RY12	Q9H244	P2Y12_HUMAN	reviewed	P2Y purinoceptor 12	342	Yes	No	Yes	No
P2ry14	P2RY14	Q15391	P2Y14_HUMAN	reviewed	P2Y purinoceptor 14	338	Yes	No	No	No
P2ry6	P2RY6	Q15077	P2RY6_HUMAN	reviewed	P2Y purinoceptor 6	328	No	No	Yes	No
P4hb	P4HB	P07237	PDIA1_HUMAN	reviewed	Protein disulfide-isomerase	508	No	No	Yes	No
Pabpc1	PABPC1	P11940	PABP1_HUMAN	reviewed	Polyadenylate-binding protein 1	636	No	No	Yes	No
Pacc1	PACC1	Q9H813	PACC1_HUMAN	reviewed	Proton-activated chloride channel	350	No	No	Yes	No
Paf1	PAF1	Q8N7H5	PAF1_HUMAN	reviewed	RNA polymerase II-associated factor 1 homolog	531	Yes	No	No	No
Pagr1a	PAGR1	Q9BTK6	PAGR1_HUMAN	reviewed	PAXIP1-associated glutamate-rich protein 1	254	Yes	No	No	No
Paics	PAICS	P22234	PUR6_HUMAN	reviewed	Multifunctional protein ADE2 [Includes: Phosphoribosylaminoimidazole-succinocarboxamide synthase	425	No	No	Yes	No
Paip2	PAIP2	Q9BPZ3	PAIP2_HUMAN	reviewed	Polyadenylate-binding protein-interacting protein 2	127	Yes	No	No	No
Pak1	PAK1	Q13153	PAK1_HUMAN	reviewed	Serine/threonine-protein kinase PAK 1	545	No	No	Yes	No
Pak3	PAK3	O75914	PAK3_HUMAN	reviewed	Serine/threonine-protein kinase PAK 3	559	Yes	No	No	No
Palm	PALM	O75781	PALM_HUMAN	reviewed	Paralemmin-1	387	No	Yes	No	No
Mpp6	MPP6	Q9NZW5	PALS2_HUMAN	reviewed	Protein PALS2	540	No	Yes	No	No
Panx1	PANX1	Q96RD7	PANX1_HUMAN	reviewed	Pannexin-1	426	No	No	Yes	No
Paqr5	PAQR5	Q9NXK6	PAQR5_HUMAN	reviewed	Membrane progestin receptor gamma	330	Yes	No	No	No
Paqr7	PAQR7	Q86WK9	PAQR7_HUMAN	reviewed	Membrane progestin receptor alpha	346	Yes	No	No	No
Pard3	PARD3	Q8TEW0	PARD3_HUMAN	reviewed	Partitioning defective 3 homolog	1356	No	No	Yes	No
Parm1	PARM1	Q6UWI2	PARM1_HUMAN	reviewed	Prostate androgen-regulated mucin-like protein 1	310	Yes	No	No	No
Parp6	PARP6	Q2NL67	PARP6_HUMAN	reviewed	Protein mono-ADP-ribosyltransferase PARP6	630	Yes	No	No	No
Patj	PATJ	Q8NI35	INADL_HUMAN	reviewed	InaD-like protein	1801	No	No	Yes	No
Pawr	PAWR	Q96IZ0	PAWR_HUMAN	reviewed	PRKC apoptosis WT1 regulator protein	340	Yes	Yes	No	No
Pax6	PAX6	P26367	PAX6_HUMAN	reviewed	Paired box protein Pax-6	422	No	No	Yes	No
Pbrm1	PBRM1	Q86U86	PB1_HUMAN	reviewed	Protein polybromo-1	1689	Yes	No	No	No
Pbxip1	PBXIP1	Q96AQ6	PBIP1_HUMAN	reviewed	Pre-B-cell leukemia transcription factor-interacting protein 1	731	No	No	Yes	No
Pcbp1	PCBP1	Q15365	PCBP1_HUMAN	reviewed	Poly(rC)-binding protein 1	356	Yes	No	No	No
Pcbp2	PCBP2	Q15366	PCBP2_HUMAN	reviewed	Poly(rC)-binding protein 2	365	Yes	No	No	No
Pcdh20	PCDH20	Q8N6Y1	PCD20_HUMAN	reviewed	Protocadherin-20	951	Yes	No	No	No
Pcdh8	PCDH8	O95206	PCDH8_HUMAN	reviewed	Protocadherin-8	1070	Yes	No	No	No
Pcmt1	PCMT1	P22061	PIMT_HUMAN	reviewed	Protein-L-isoaspartate	227	Yes	No	No	No
Pcna	PCNA	P12004	PCNA_HUMAN	reviewed	Proliferating cell nuclear antigen	261	Yes	No	Yes	No
Pcolce	PCOLCE	Q15113	PCOC1_HUMAN	reviewed	Procollagen C-endopeptidase enhancer 1	449	No	Yes	Yes	No
Pcp4	PCP4	P48539	PCP4_HUMAN	reviewed	Calmodulin regulator protein PCP4	62	No	No	Yes	No
Pcsk1	PCSK1	P29120	NEC1_HUMAN	reviewed	Neuroendocrine convertase 1	753	No	No	Yes	No
Pcsk1n	PCSK1N	Q9UHG2	PCS1N_HUMAN	reviewed	ProSAAS	260	Yes	No	No	No
Pcsk2	PCSK2	P16519	NEC2_HUMAN	reviewed	Neuroendocrine convertase 2	638	No	No	Yes	No
Pcsk5	PCSK5	Q92824	PCSK5_HUMAN	reviewed	Proprotein convertase subtilisin/kexin type 5	1860	Yes	No	Yes	No
Pdap1	PDAP1	Q13442	HAP28_HUMAN	reviewed	28 kDa heat- and acid-stable phosphoprotein	181	Yes	No	No	No
Pdcd4	PDCD4	Q53EL6	PDCD4_HUMAN	reviewed	Programmed cell death protein 4	469	Yes	No	No	No
Pde10a	PDE10A	Q9Y233	PDE10_HUMAN	reviewed	cAMP and cAMP-inhibited cGMP 3',5'-cyclic phosphodiesterase 10A	779	Yes	No	Yes	No
Pde1a	PDE1A	P54750	PDE1A_HUMAN	reviewed	Calcium/calmodulin-dependent 3',5'-cyclic nucleotide phosphodiesterase 1A	535	Yes	Yes	No	No
Pde4b	PDE4B	Q07343	PDE4B_HUMAN	reviewed	cAMP-specific 3',5'-cyclic phosphodiesterase 4B	736	No	No	Yes	No
Pde4d	PDE4D	Q08499	PDE4D_HUMAN	reviewed	cAMP-specific 3',5'-cyclic phosphodiesterase 4D	809	No	No	Yes	No
Pdgfd	PDGFD	Q9GZP0	PDGFD_HUMAN	reviewed	Platelet-derived growth factor D	370	No	Yes	No	No
Pdgfrb	PDGFRB	P09619	PGFRB_HUMAN	reviewed	Platelet-derived growth factor receptor beta	1106	No	No	Yes	No
Pdhb	PDHB	P11177	ODPB_HUMAN	reviewed	Pyruvate dehydrogenase E1 component subunit beta, mitochondrial	359	No	No	Yes	No
Pdia3	PDIA3	P30101	PDIA3_HUMAN	reviewed	Protein disulfide-isomerase A3	505	Yes	No	No	No
Pdia6	PDIA6	Q15084	PDIA6_HUMAN	reviewed	Protein disulfide-isomerase A6	440	Yes	No	No	No
Pdlim1	PDLIM1	O00151	PDLI1_HUMAN	reviewed	PDZ and LIM domain protein 1	329	No	Yes	No	No
Pdlim2	PDLIM2	Q96JY6	PDLI2_HUMAN	reviewed	PDZ and LIM domain protein 2	352	Yes	No	No	No
Pdlim4	PDLIM4	P50479	PDLI4_HUMAN	reviewed	PDZ and LIM domain protein 4	330	Yes	No	No	No
Pdlim5	PDLIM5	Q96HC4	PDLI5_HUMAN	reviewed	PDZ and LIM domain protein 5	596	No	No	Yes	No
Pdpk1	PDPK1	O15530	PDPK1_HUMAN	reviewed	3-phosphoinositide-dependent protein kinase 1	556	No	No	Yes	No
Pdpn	PDPN	Q86YL7	PDPN_HUMAN	reviewed	Podoplanin	162	Yes	No	No	No
Pdxk	PDXK	O00764	PDXK_HUMAN	reviewed	Pyridoxal kinase	312	Yes	No	No	No
Pdzk1	PDZK1	Q5T2W1	NHRF3_HUMAN	reviewed	Na(+)/H(+) exchange regulatory cofactor NHE-RF3	519	No	No	Yes	No
Pea15;Pea15a	PEA15	Q15121	PEA15_HUMAN	reviewed	Astrocytic phosphoprotein PEA-15	130	Yes	No	Yes	No
Penk	PENK	P01210	PENK_HUMAN	reviewed	Proenkephalin-A [Cleaved into: Synenkephalin; Met-enkephalin	267	Yes	Yes	Yes	No
Per2	PER2	O15055	PER2_HUMAN	reviewed	Period circadian protein homolog 2	1255	No	No	Yes	No
Pes1	PES1	O00541	PESC_HUMAN	reviewed	Pescadillo homolog	588	No	No	Yes	No
Pex11g	PEX11G	Q96HA9	PX11C_HUMAN	reviewed	Peroxisomal membrane protein 11C	241	Yes	No	No	No
Pex16	PEX16	Q9Y5Y5	PEX16_HUMAN	reviewed	Peroxisomal membrane protein PEX16	336	Yes	No	No	No
Pex5	PEX5	P50542	PEX5_HUMAN	reviewed	Peroxisomal targeting signal 1 receptor	639	No	No	Yes	No
Pfdn2	PFDN2	Q9UHV9	PFD2_HUMAN	reviewed	Prefoldin subunit 2	154	Yes	No	Yes	No
Pfkfb2	PFKFB2	O60825	F262_HUMAN	reviewed	6-phosphofructo-2-kinase/fructose-2,6-bisphosphatase 2	505	No	No	Yes	No
Pfkfb3	PFKFB3	Q16875	F263_HUMAN	reviewed	6-phosphofructo-2-kinase/fructose-2,6-bisphosphatase 3	520	No	No	Yes	No
Pfkl	PFKL	P17858	PFKAL_HUMAN	reviewed	ATP-dependent 6-phosphofructokinase, liver type	780	Yes	No	No	No
Pfkp	PFKP	Q01813	PFKAP_HUMAN	reviewed	ATP-dependent 6-phosphofructokinase, platelet type	784	Yes	Yes	No	No
Pfn1	PFN1	P07737	PROF1_HUMAN	reviewed	Profilin-1	140	Yes	No	Yes	No
Pfn2	PFN2	P35080	PROF2_HUMAN	reviewed	Profilin-2	140	Yes	No	Yes	No
Pgam1	PGAM1	P18669	PGAM1_HUMAN	reviewed	Phosphoglycerate mutase 1	254	No	No	Yes	No
Tmem246	PGAP4	Q9BRR3	PGAP4_HUMAN	reviewed	Post-GPI attachment to proteins factor 4	403	Yes	No	No	No
Pgf	PGF	P49763	PLGF_HUMAN	reviewed	Placenta growth factor	221	No	Yes	No	No
Pgls	PGLS	O95336	6PGL_HUMAN	reviewed	6-phosphogluconolactonase	258	Yes	No	No	No
Pglyrp1	PGLYRP1	O75594	PGRP1_HUMAN	reviewed	Peptidoglycan recognition protein 1	196	No	Yes	No	No
Pgm2l1	PGM2L1	Q6PCE3	PGM2L_HUMAN	reviewed	Glucose 1,6-bisphosphate synthase	622	No	Yes	No	No
Pgp	PGP	A6NDG6	PGP_HUMAN	reviewed	Glycerol-3-phosphate phosphatase	321	Yes	No	No	No
[truncated: 1,132 more rows]

## Sheet: Supplementary Table 2
Supplementary Table S2. The 420-target protein list and information on the MRM-MS analyses.
Gene Name	Entry	Entry Name	Protein Name	Peptide Sequence	Precursor Charge	Product Charge	Ion type	Light Precursor Mz	light Product Mz	heavy Precursor Mz	heavy Product Mz	Collison Energy	Retention Time	AuDIT, CV(%)	AuDIT, P	Skewness	Astrocyte	Endothelial	Ependymal	Microglia	Neuron	Oligodendrocyte	Blood-Brain Barrier
A2M	P01023	A2MG_HUMAN	Alpha-2-macroglobulin	FEVQVTVPK	2	1	y6	523.798	671.409	527.805	679.423		36.0196	6.04421	0.722371	-0.0185166	No	No	No	No	No	No	No
ABL1	P00519	ABL1_HUMAN	Tyrosine-protein kinase ABL1	LKPAPPPPPAASAGK	3	1	b5	466.942	507.329	469.613	507.329		25.703	6.10814	0.617359	-0.960473	No	No	No	No	No	No	No
ACACB	O00763	ACACB_HUMAN	Acetyl-CoA carboxylase 2	IPAPVEK	2	1	y6	377.229	640.366	381.236	648.381		24.0204	8.68272	0.0543228	-1.49484	No	No	No	No	No	No	Yes
ACOT7	O00154	BACH_HUMAN	Cytosolic acyl coenzyme A thioester hydrolase	QEQEEEGR	2	1	y4	502.718	490.226	507.722	500.234		12.6589	3.47745	0.30996	-0.895342	Yes	No	No	No	No	No	Yes
ACP5	P13686	PPA5_HUMAN	Tartrate-resistant acid phosphatase type 5	FHYGTEDSLGGFAYVEISSK	3	1	y6	736.348	662.372	739.019	670.386		43.498	17.7128	0.467349	-1.04181	No	No	No	No	No	No	No
ACTA2	P62736	ACTA_HUMAN	Actin, aortic smooth muscle	MCEEEDSTALVCDNGSGLCK	3	2	y13	758.971	697.824	761.642	701.831		45.1331	4.89975	0.0596778	-0.988269	No	No	Yes	No	No	No	No
ACTB	P60709	ACTB_HUMAN	Actin, cytoplasmic 1	MDDDIAALVVDNGSGMCK	3	1	b7	637.615	732.287	640.286	732.287		43.5201	17.8791	0.000121911	0.304161	No	No	Yes	No	No	No	No
ACTR3B	Q9P1U1	ARP3B_HUMAN	Actin-related protein 3B	FMEQVVFK	2	1	y3	514.268	393.25	518.275	401.264		37.285	5.0812	0.119049	-1.08762	Yes	No	No	No	No	No	No
ADAM9	Q13443	ADAM9_HUMAN	Disintegrin and metalloproteinase domain-containing protein 9	EVPIYANR	2	1	b2	481.259	229.118	486.263	229.118		27.4918	4.81021	0.102549	0.225626	No	No	No	No	No	Yes	No
ADGRE1	Q14246	AGRE1_HUMAN	Adhesion G protein-coupled receptor E1	TEYLDIESK	2	1	b2	549.272	231.098	553.279	231.098		31.7531	3.65367	0.014504	-0.719959	No	No	No	No	No	No	No
AGA	P20933	ASPG_HUMAN	Aspartylglucosaminidase	TGHIAAGTSTNGIK	3	1	y6	443.237	619.341	445.908	627.355		23.0997	3.42693	0.238494	-0.73344	No	No	No	No	No	No	No
AGT	P01019	ANGT_HUMAN	Angiotensinogen	DPTFIPAPIQAK	2	1	b4	649.361	461.203	653.368	461.203		39.0871	6.18651	0.285387	0.778839	No	No	No	No	No	No	No
AKR1B10	O60218	AK1BA_HUMAN	Aldo-keto reductase family 1 member B10	ALGVSNFSHFQIEK	3	1	y5	526.275	664.366	528.947	672.381		39.3343	7.62994	0.0808506	-0.98764	No	No	No	No	No	No	Yes
ALAD	P13716	HEM2_HUMAN	Delta-aminolevulinic acid dehydratase	LAEVALAYAK	2	1	y6	524.805	636.372	528.813	644.386		34.434	3.68406	0.00561744	-0.0652491	No	No	Yes	No	No	No	No
ALCAM	Q13740	CD166_HUMAN	CD166 antigen	EGDNITLK	2	1	y4	445.235	474.329	449.242	482.343		25.3335	6.35947	0.194166	0.559877	No	No	No	No	No	No	Yes
ALDH18A1	P54886	P5CS_HUMAN	Delta-1-pyrroline-5-carboxylate synthase	DEILLANK	2	1	y5	458.261	558.361	462.268	566.375		29.8318	2.14624	0.00667025	-0.690442	No	No	No	No	No	No	Yes
ALDH6A1	Q02252	MMSA_HUMAN	Methylmalonate-semialdehyde dehydrogenase [acylating], mitochondrial	QGIQFYTQLK	2	1	y5	613.332	652.366	617.34	660.381		37.8669	5.02287	0.528179	-0.69429	No	No	Yes	No	No	No	No
ALDH7A1	P49419	AL7A1_HUMAN	Alpha-aminoadipic semialdehyde dehydrogenase	QIGDALR	2	2	y3	386.719	180.124	391.723	185.128		25.2858	6.7112	0.461389	0.205741	No	No	No	No	No	No	No
ALDOC	P09972	ALDOC_HUMAN	Fructose-bisphosphate aldolase C	ALQASALNAWR	3	1	y4	400.888	546.278	404.224	556.287		37.0473	2.24877	0.329101	-0.933784	No	No	Yes	No	Yes	Yes	No
ALPL	P05186	PPBT_HUMAN	Alkaline phosphatase, tissue-nonspecific isozyme	SVGIVTTTR	2	1	y4	467.272	478.262	472.276	488.27		26.3749	5.93584	0.0549012	-0.103579	No	No	No	No	No	No	Yes
AMPH	P49418	AMPH_HUMAN	Amphiphysin	GYLAAIK	2	1	b2	368.224	221.092	372.231	221.092		30.259	3.26549	0.377339	0.563599	Yes	No	No	No	No	No	No
ANG	P03950	ANGI_HUMAN	Angiogenin	DINTFIHGNK	3	1	b2	386.868	229.118	389.54	229.118		31.9448	8.48518	0.636665	-0.861451	No	No	Yes	No	No	No	No
ANGPT2	O15123	ANGP2_HUMAN	Angiopoietin-2	HIIQLQSIK	2	1	b2	540.332	251.15	544.339	251.15		31.2429	6.26283	0.556047	-0.737386	No	No	No	No	No	No	Yes
ANK2	Q01484	ANK2_HUMAN	Ankyrin-2	LDEDAAFEK	2	1	y8	519.243	924.395	523.25	932.409		27.9362	3.03672	0.0133089	-0.231059	No	No	No	No	No	Yes	Yes
ANLN	Q9NQW6	ANLN_HUMAN	Anillin	LNQVLVDIR	2	1	y4	535.322	502.298	540.326	512.307		36.187	3.44863	0.463182	-0.812232	No	No	No	No	No	No	Yes
ANTXR1	Q9H6X2	ANTR1_HUMAN	Anthrax toxin receptor 1	LDALWVLLR	2	1	b3	549.837	300.155	554.841	300.155		51.6127	0.701524	0.79538	-1.16695	No	No	Yes	No	No	No	No
ANXA1	P04083	ANXA1_HUMAN	Annexin A1	TPAQFDADELR	2	1	b8	631.804	846.363	636.808	846.363		37.0637	5.31093	0.121296	-1.14669	No	No	No	No	No	No	No
ANXA5	P08758	ANXA5_HUMAN	Annexin A5	LYDAYELK	2	1	y2	507.761	260.197	511.768	268.211		32.5514	1.54942	0.0232859	-0.219944	No	No	Yes	No	No	No	No
AP2A1	O95782	AP2A1_HUMAN	AP-2 complex subunit alpha-1	DFLTPPLLSVR	2	1	y7	629.364	781.493	634.368	791.501		48.8936	3.67795	0.0828028	-0.873233	No	No	No	No	Yes	No	No
APLP1	P51693	APLP1_HUMAN	Amyloid-like protein 1	LVETHATR	3	1	y3	309.507	347.204	312.843	357.212		15.0861	2.04454	0.00736301	-0.812826	No	No	No	No	Yes	No	No
APOE	P02649	APOE_HUMAN	Apolipoprotein E	LGPLVEQGR	2	1	y4	484.78	489.242	489.784	499.25		28.8601	4.62099	0.51567	-0.544407	No	No	Yes	No	No	No	Yes
APRT	P07741	APT_HUMAN	Adenine phosphoribosyltransferase	GFLFGPSLAQELGLGCVLIR	3	2	y16	716.394	841.967	719.73	846.971		54.1144	3.48938	0.527464	-0.654429	No	No	No	No	No	No	Yes
AQP4	P55087	AQP4_HUMAN	Aquaporin-4	ENIMVAFK	2	1	y4	476.252	464.287	480.259	472.301		36.6013	3.59723	0.0124189	-1.02737	Yes	No	Yes	No	No	No	No
ARID1A	O14497	ARI1A_HUMAN	AT-rich interactive domain-containing protein 1A	YLAFTEEK	2	1	y5	500.753	653.314	504.76	661.328		31.5955	6.8914	0.362712	-1.40412	No	No	No	No	Yes	No	No
ARSB	P15848	ARSB_HUMAN	Arylsulfatase B	GVGFVASPLLK	2	1	y6	544.329	628.403	548.336	636.417		41.4178	3.36252	0.403075	-1.1842	No	No	No	No	Yes	No	No
ASAH1	Q13510	ASAH1_HUMAN	Acid ceramidase	WHELMLDK	3	1	y2	357.848	262.14	360.519	270.154		32.9068	11.7537	0.144325	-0.840543	No	No	No	No	No	No	No
ASPA	P45381	ACY2_HUMAN	Aspartoacylase	ADILDQMR	2	1	b3	481.242	300.155	486.246	300.155		33.9066	4.36699	0.0292333	0.364852	No	No	No	No	No	Yes	No
ATP1B2	P14415	AT1B2_HUMAN	Sodium/potassium-transporting ATPase subunit beta-2	YYEQPDNGVLNYPK	3	1	b4	567.27	584.235	569.942	584.235		34.8548	10.2476	0.298056	-0.849285	Yes	No	No	No	No	Yes	No
ATRN	O75882	ATRN_HUMAN	Attractin	CTWLIEGQPNR	2	1	y6	687.335	700.337	692.339	710.346		35.6421	2.29918	0.162037	-0.492393	No	No	Yes	No	No	No	No
AXIN2	Q9Y2T1	AXIN2_HUMAN	Axin-2	ASPDSPLTR	2	1	y5	472.246	573.335	477.25	583.344		24.7452	4.59135	0.546282	-0.631674	No	No	Yes	No	No	No	No
B2M	P61769	B2MG_HUMAN	Beta-2-microglobulin	IQVYSR	2	1	b2	383.216	242.15	388.22	242.15		24.1327	3.11537	0.00175321	0.274404	Yes	Yes	No	No	No	No	No
BASP1	P80723	BASP1_HUMAN	Brain acid soluble protein 1	ETPAATEAPSSTPK	2	2	y12	693.841	578.796	697.848	582.803		24.0392	10.0594	0.0887819	-0.665611	No	No	No	Yes	Yes	Yes	No
BCHE	P06276	CHLE_HUMAN	Cholinesterase	AEEILSR	2	1	b2	409.224	201.087	414.228	201.087		25.067	4.32312	0.522161	-0.634594	No	No	No	No	No	No	Yes
BCL2L1	Q07817	B2CL1_HUMAN	Bcl-2-like protein 1	EAGDEFELR	2	1	y3	533.246	417.246	538.25	427.254		31.4274	5.95276	0.593124	-1.17066	No	No	No	No	No	No	Yes
BCL3	P20749	BCL3_HUMAN	B-cell lymphoma 3 protein	ALLDSAAPGTLDLEAR	2	1	y11	806.931	1113.59	811.935	1123.6		41.2383	2.90962	0.042406	-0.69906	No	No	No	No	No	No	Yes
BCR	P11274	BCR_HUMAN	Breakpoint cluster region protein	LEQEVNQER	2	1	y6	572.783	774.374	577.787	784.382		22.227	2.94821	0.264786	-1.07045	No	No	No	No	No	No	Yes
BDNF	P23560	BDNF_HUMAN	Brain-derived neurotrophic factor	THGTLESVNGPK	3	1	y6	413.882	601.33	416.554	609.345		23.3168	12.6244	0.32553	-1.22768	Yes	No	No	No	Yes	No	No
BMP6	P22004	BMP6_HUMAN	Bone morphogenetic protein 6	DSDLFLLDTR	2	1	b3	597.804	318.093	602.808	318.093		43.1764	2.75126	0.357183	-1.27007	No	No	No	No	No	No	No
C4A	P0C0L4	CO4A_HUMAN	Complement C4-A	ANSFLGEK	2	1	y6	433.224	680.361	437.231	688.376		26.7201	4.87596	0.269649	-0.897035	No	No	Yes	No	No	Yes	Yes
CA2	P00918	CAH2_HUMAN	Carbonic anhydrase 2	SADFTNFDPR	2	1	y6	585.265	749.358	590.269	759.366		33.8235	4.51273	0.527578	0.606952	No	No	Yes	No	No	No	No
CADM2	Q8N3J6	CADM2_HUMAN	Cell adhesion molecule 2	ELNILFLNK	2	1	y5	552.327	634.392	556.334	642.406		45.5188	1.98751	0.73148	-0.722035	No	No	Yes	No	No	No	No
CALR	P27797	CALR_HUMAN	Calreticulin	QIDNPDYK	2	1	y4	496.738	522.256	500.745	530.27		23.3527	4.49392	0.243219	-1.12828	No	No	Yes	No	No	Yes	No
CAMK2A	Q9UQM7	KCC2A_HUMAN	Calcium/calmodulin-dependent protein kinase type II subunit alpha	ITAAEALK	2	1	y6	408.745	602.351	412.752	610.365		26.6255	8.34816	0.140556	-1.10581	Yes	No	No	No	Yes	No	No
CAMK2G	Q13555	KCC2G_HUMAN	Calcium/calmodulin-dependent protein kinase type II subunit gamma	TSQSEETR	2	1	b2	469.215	189.087	474.219	189.087		12.3134	4.01743	0.040533	-0.552398	No	No	No	No	No	No	No
CBLN2	Q8IUK8	CBLN2_HUMAN	Cerebellin-2	GIYSFSFHVVK	3	2	y9	428.564	557.29	431.236	561.297		40.0539	1.10366	0.124812	-0.243598	No	No	No	No	No	No	No
CBS	P35520	CBS_HUMAN	Cystathionine beta-synthase	LTDTLGR	2	1	y5	388.219	561.299	393.223	571.307		24.5893	4.40411	0.00815983	-1.18306	No	No	No	No	No	No	No
CCDC80	Q76M96	CCD80_HUMAN	Coiled-coil domain-containing protein 80	FPSGSSSPNILASFAGK	2	1	y10	833.925	1017.57	837.932	1025.59		44.5027	3.41722	0.422602	-0.869496	No	No	No	No	No	No	No
CCK	P06307	CCKN_HUMAN	Cholecystokinin	NLQNLDPSHR	3	1	y4	398.539	496.263	401.875	506.271		26.0658	4.93455	9.52268e-06	-1.04623	Yes	No	No	No	Yes	No	No
CCL2	P13500	CCL2_HUMAN	C-C motif chemokine 2	WVQDSMDHLDK	3	1	b2	458.543	286.155	461.215	286.155		30.6951	2.80568	0.115517	-1.27122	No	No	No	No	No	No	Yes
CCN1	O00622	CCN1_HUMAN	CCN family member 1	NNELIAVGK	2	1	y5	479.272	487.324	483.279	495.338		29.0001	3.08036	0.0207891	0.82821	No	No	No	No	No	No	Yes
CD109	Q6YHK3	CD109_HUMAN	CD109 antigen	INYTVPQSGTFK	2	1	b2	677.854	228.134	681.861	228.134		33.4532	4.42715	0.517956	-1.13403	No	No	Yes	No	No	No	Yes
CD14	P08571	CD14_HUMAN	Monocyte differentiation antigen CD14	ELTLEDLK	2	1	y4	480.766	504.266	484.773	512.281		36.4866	2.71868	0.100185	-0.355371	No	No	No	Yes	No	No	Yes
CD4	P01730	CD4_HUMAN	T-cell surface glycoprotein CD4	SLWDQGNFPLIIK	3	1	y5	510.949	583.418	513.62	591.432		50.401	4.79934	0.707487	-1.25229	No	No	No	No	No	No	No
CD44	P16070	CD44_HUMAN	CD44 antigen	DHPTTSTLTSSNR	2	1	b2	708.839	253.093	713.843	253.093		23.24	4.02766	0.672003	-0.555281	Yes	No	No	No	No	No	No
CD47	Q08722	CD47_HUMAN	Leukocyte surface antigen CD47	FVASNQK	2	1	b2	397.214	247.144	401.221	247.144		15.0739	1.04839	0.0857716	-0.424709	No	No	No	No	No	No	No
CD74	P04233	HG2A_HUMAN	HLA class II histocompatibility antigen gamma chain	CQEEVSHIPAVHPGSFRPK	3	2	y14	725.697	765.42	728.368	769.428		37.3368	0.527171	0.0597332	0.477686	No	No	No	Yes	No	No	Yes
CDC42	P60953	CDC42_HUMAN	Cell division control protein 42 homolog	NVFDEAILAALEPPEPK	2	1	y9	926.988	951.515	930.995	959.529		51.8121	2.62824	0.000967998	0.354193	No	No	No	No	No	Yes	No
CDH11	P55287	CAD11_HUMAN	Cadherin-11	VLDVNDNAPK	2	1	y6	542.785	658.315	546.792	666.33		26.3627	4.1454	0.331552	-0.704776	No	No	No	No	Yes	No	No
CDH13	P55290	CAD13_HUMAN	Cadherin-13	INNTHALVSLLQNLNK	3	1	y6	598.007	729.425	600.679	737.44		45.4009	3.4973	0.00214517	-0.83279	No	No	No	No	No	No	Yes
CDH2	P19022	CADH2_HUMAN	Cadherin-2	LSDPANWLK	2	1	y2	522.28	260.197	526.287	268.211		38.8365	2.73161	0.0928046	-0.487608	Yes	No	No	No	No	No	No
CDK4	P11802	CDK4_HUMAN	Cyclin-dependent kinase 4	DPHSGHFVALK	3	2	y6	403.212	357.718	405.884	361.726		25.6674	12.4213	0.345759	-0.966453	No	No	No	No	No	No	No
CFL1	P23528	COF1_HUMAN	Cofilin-1	NIILEEGK	2	1	y4	458.261	462.219	462.268	470.234		29.0555	2.99222	0.510075	-1.15024	Yes	No	No	Yes	Yes	Yes	No
CHDH	Q8NE62	CHDH_HUMAN	Choline dehydrogenase, mitochondrial	VLFEGTR	2	1	b2	411.229	213.16	416.234	213.16		28.7645	4.95118	0.477268	-1.30766	No	No	No	No	No	No	No
CHGA	P10645	CMGA_HUMAN	Chromogranin-A	ELQDLALQGAK	2	1	y6	593.327	587.351	597.334	595.365		32.929	3.74328	0.00187292	0.0992802	No	No	No	No	Yes	No	No
CKB	P12277	KCRB_HUMAN	Creatine kinase B-type	FSEVLK	2	1	y4	361.708	488.308	365.715	496.322		27.6251	3.51254	0.343927	-0.545156	No	No	Yes	No	No	No	No
CLCN5	P51795	CLCN5_HUMAN	H(+)/Cl(-) exchange transporter 5	EGIYDAHIR	3	1	y3	358.517	425.262	361.853	435.27		28.0734	14.6399	0.000660649	-0.453054	No	No	No	No	No	No	No
CLEC3B	P05452	TETN_HUMAN	Tetranectin	LDTLAQEVALLK	2	1	y8	657.387	871.525	661.394	879.539		45.437	1.63861	2.25916e-05	-0.183838	No	No	Yes	No	No	No	No
CLSTN1	O94985	CSTN1_HUMAN	Calsyntenin-1	HGPFGR	2	1	y5	335.675	533.283	340.679	543.291		18.1338	1.85065	0.718399	0.347751	No	No	Yes	No	No	No	No
CLTB	P09497	CLCB_HUMAN	Clathrin light chain B	LQELDAASK	2	1	y6	487.761	604.33	491.768	612.344		24.967	2.53135	0.0533155	-0.513758	Yes	No	No	No	Yes	No	No
CLU	P10909	CLUS_HUMAN	Clusterin	TLLSNLEEAK	2	1	y6	559.309	703.362	563.316	711.376		37.5574	3.28065	0.534005	-0.599878	No	No	Yes	No	No	No	No
CNDP1	Q96KN2	CNDP1_HUMAN	Beta-Ala-His dipeptidase	ALEQDLPVNIK	2	1	b2	620.351	185.128	624.358	185.128		37.3767	4.51484	0.983909	-0.339794	No	No	No	No	No	No	No
COL11A1	P12107	COBA1_HUMAN	Collagen alpha-1(XI) chain	GEDGEIGPR	2	1	y3	465.22	329.193	470.224	339.201		22.67	7.7197	0.347154	-1.16885	No	No	No	No	No	No	No
COL14A1	Q05707	COEA1_HUMAN	Collagen alpha-1(XIV) chain	TLFLGVTNLQAK	2	1	y8	652.882	830.473	656.889	838.487		42.1545	3.007	0.0240719	0.0573311	No	No	No	No	No	No	Yes
COL18A1	P39060	COIA1_HUMAN	Collagen alpha-1(XVIII) chain	ADDILASPPR	2	1	y4	527.78	456.257	532.784	466.265		30.1817	3.93631	0.0159152	-0.159482	No	No	No	No	No	No	Yes
COL1A1	P02452	CO1A1_HUMAN	Collagen alpha-1(I) chain	NWYISK	2	1	y2	405.711	234.145	409.718	242.159		30.1868	8.27363	0.0284925	-0.990226	No	No	No	No	No	No	Yes
COL1A2	P08123	CO1A2_HUMAN	Collagen alpha-2(I) chain	GETGPSGPVGPAGAVGPR	3	1	y4	521.602	428.262	524.938	438.27		29.7117	8.0336	0.51893	-1.21606	No	No	No	No	No	No	Yes
COL3A1	P02461	CO3A1_HUMAN	Collagen alpha-1(III) chain	GRPGLPGAAGAR	3	1	y4	360.54	374.215	363.877	384.223		24.4215	4.71313	0.529911	-0.249831	No	No	No	No	No	No	Yes
COL4A1	P02462	CO4A1_HUMAN	Collagen alpha-1(IV) chain	GEPGLPGPEGPPGLK	2	1	y10	701.372	948.515	705.379	956.529		35.2348	7.23038	0.00748899	-1.08304	No	Yes	Yes	No	No	No	No
COL5A1	P20908	CO5A1_HUMAN	Collagen alpha-1(V) chain	DAQLSAPTK	2	1	y3	465.748	345.213	469.755	353.227		23.544	4.2413	0.862119	-1.2082	No	No	No	No	No	No	Yes
COL5A2	P05997	CO5A2_HUMAN	Collagen alpha-2(V) chain	EASQNITYICK	2	1	y5	663.822	684.339	667.829	692.353		28.6436	5.38085	0.0670449	-0.450646	No	No	No	No	No	No	Yes
COL6A1	P12109	CO6A1_HUMAN	Collagen alpha-1(VI) chain	VAVVQYSGTGQQRPER	3	2	y13	592.311	753.376	595.647	758.381		26.5254	3.99111	0.187335	-0.141022	No	No	No	No	No	No	Yes
COL6A2	P12110	CO6A2_HUMAN	Collagen alpha-2(VI) chain	LFAVAPNQNLK	2	1	y6	607.848	713.394	611.855	721.408		34.5971	4.35812	0.0228564	-1.44698	No	No	No	No	No	No	Yes
COMT	P21964	COMT_HUMAN	Catechol O-methyltransferase	LLSPGAR	2	1	y5	357.219	487.262	362.223	497.271		23.7808	5.95658	9.22766e-05	-1.23143	No	No	No	No	No	No	No
COTL1	Q14019	COTL1_HUMAN	Coactosin-like protein	FALITWIGENVSGLQR	3	1	b4	601.997	445.281	605.333	445.281		52.157	10.128	0.436126	-1.12096	No	No	No	No	Yes	No	No
CPN1	P15169	CBPN_HUMAN	Carboxypeptidase N catalytic chain	VYSIGR	2	1	y4	347.698	432.257	352.702	442.265		24.7203	8.82431	0.131975	-0.681269	No	No	Yes	No	No	No	No
CRB2	Q5IJ48	CRUM2_HUMAN	Protein crumbs homolog 2	DSEAWLLR	2	1	y3	495.256	401.287	500.26	411.295		38.1569	2.52266	0.563161	-1.14211	No	No	Yes	No	No	No	No
CRH	P06850	CRF_HUMAN	Corticoliberin	SEEPPISLDLTFHLLR	3	1	y4	623.004	538.346	626.34	548.354		50.3998	7.61547	0.24663	-1.49538	No	No	No	No	No	No	No
CRYM	Q14894	CRYM_HUMAN	Ketimine reductase mu-crystallin	TVVPVTK	2	1	b2	372.237	201.123	376.244	201.123		23.8587	3.19457	0.488472	-0.541279	Yes	No	No	No	Yes	No	No
CRYZ	Q08257	QOR_HUMAN	Quinone oxidoreductase	VAEAHENIIHGSGATGK	3	2	y14	564.288	696.355	566.96	700.362		23.7232	3.60632	0.00135467	-1.11149	No	No	No	No	No	No	No
CSF1	P09603	CSF1_HUMAN	Macrophage colony-stimulating factor 1	NVFNETK	2	1	b2	426.217	214.119	430.224	214.119		24.3377	4.36204	0.0054596	-0.439055	No	No	No	No	No	No	No
CST3	P01034	CYTC_HUMAN	Cystatin-C	ALDFAVGEYNK	2	1	b3	613.806	300.155	617.813	300.155		36.5112	1.66381	0.396656	0.130101	No	Yes	Yes	Yes	Yes	No	No
CTBS	Q01459	DIAC_HUMAN	Di-N-acetylchitobiase	APYYNYK	2	1	y5	459.721	750.346	463.729	758.36		25.9321	9.43267	0.795773	-0.503717	No	No	No	No	No	No	No
CTF1	Q16619	CTF1_HUMAN	Cardiotrophin-1	QTHSLAHLLTK	3	2	y8	416.907	441.774	419.578	445.781		27.8803	15.8787	0.679871	-1.07367	No	No	No	No	No	No	No
CTNNB1	P35222	CTNB1_HUMAN	Catenin beta-1	LHYGLPVVVK	3	1	y3	375.566	345.25	378.237	353.264		36.3703	7.7829	0.0840523	-0.846172	No	No	No	No	Yes	No	No
CTSB	P07858	CATB_HUMAN	Cathepsin B	EQWPQCPTIK	2	1	b4	643.814	541.241	647.821	541.241		32.1154	4.45365	0.587854	-0.310705	No	No	Yes	Yes	Yes	No	No
CTSK	P43235	CATK_HUMAN	Cathepsin K	NSWGENWGNK	2	1	y3	596.263	318.177	600.27	326.191		30.8138	6.37804	0.620864	-1.15961	No	No	No	No	No	No	No
CXCL10	P02778	CXL10_HUMAN	C-X-C motif chemokine 10	LEIIPASQFCPR	2	1	y6	715.877	794.361	720.881	804.37		41.1064	5.80005	0.698078	-1.31029	No	No	No	No	No	No	Yes
CXCL8	P10145	IL8_HUMAN	Interleukin-8	ENWVQR	2	1	y3	416.209	402.246	421.213	412.254		23.867	9.72527	0.0410974	-0.5882	Not Applicable	Not Applicable	Not Applicable	Not Applicable	Not Applicable	Not Applicable	Not Applicable
CXCR4	P61073	CXCR4_HUMAN	C-X-C chemokine receptor type 4	YLAIVHATNSQRPR	3	2	y9	542.634	533.779	545.97	538.783		27.2864	6.33177	0.114191	-1.09159	No	No	No	No	No	No	No
CYB5R3	P00387	NB5R3_HUMAN	NADH-cytochrome b5 reductase 3	EIISHDTR	3	2	y5	324.17	308.146	327.506	313.15		20.2441	3.42509	0.763618	-0.877494	No	No	No	No	No	No	No
CYBA	P13498	CY24A_HUMAN	Cytochrome b-245 light chain	ERPQIGGTIK	3	1	y5	366.88	475.287	369.552	483.302		24.7424	6.26722	0.18896	-0.265633	No	No	Yes	Yes	No	No	No
CYP2D6	P10635	CP2D6_HUMAN	Cytochrome P450 2D6	SQGVFLAR	2	1	y2	439.248	246.156	444.252	256.164		29.4895	8.30128	0.733305	-0.836806	No	No	No	No	No	No	No
DBH	P09172	DOPO_HUMAN	Dopamine beta-hydroxylase	TPEGLTLLFK	2	1	b2	559.826	199.108	563.834	199.108		45.5461	2.37344	0.648224	-0.323655	No	No	No	No	No	No	Yes
DBI	P07108	ACBP_HUMAN	Acyl-CoA-binding protein	WDAWNELK	2	1	y6	531.256	760.399	535.263	768.413		39.197	3.25663	0.407226	-1.22346	No	No	Yes	No	Yes	No	No
DBN1	Q16643	DREB_HUMAN	Drebrin	EQQIEEHR	3	1	y2	356.84	312.178	360.177	322.186		14.8332	2.93933	0.0480432	-1.47031	No	No	No	No	No	No	Yes
DCHS1	Q96JQ0	PCD16_HUMAN	Protocadherin-16	ALDPDSGVNSR	3	1	b4	377.519	397.208	380.855	397.208		24.5222	22.5142	0.125013	-0.197459	No	No	Yes	No	No	No	No
DDAH1	O94760	DDAH1_HUMAN	N(G),N(G)-dimethylarginine dimethylaminohydrolase 1	GHVLLHR	3	1	b2	277.836	195.088	281.173	195.088		17.7879	4.82493	0.29957	-0.294607	Yes	No	No	No	No	No	No
DDR1	Q08345	DDR1_HUMAN	Epithelial discoidin domain-containing receptor 1	LHLVALVGTQGR	2	1	y8	632.38	801.458	637.384	811.466		35.6602	4.02642	0.00360671	0.378002	Yes	No	Yes	No	No	No	No
DLAT	P10515	ODP2_HUMAN	Dihydrolipoyllysine-residue acetyltransferase component of pyruvate dehydrogenase complex, mitochondrial	DIDSFVPSK	2	1	y6	504.256	664.366	508.263	672.381		33.7065	6.81538	0.0790864	-0.899224	No	No	No	No	No	No	No
DMD	P11532	DMD_HUMAN	Dystrophin	DAELIAEAK	2	1	b2	480.256	187.071	484.263	187.071		28.2928	2.52865	0.000492212	-0.261453	No	No	Yes	No	No	No	No
DNER	Q8NFT8	DNER_HUMAN	Delta and Notch-like epidermal growth factor-related receptor	SIDSEFSNAIASIR	2	1	y8	755.381	831.468	760.385	841.477		45.8149	5.93507	0.0347081	-1.23163	No	No	Yes	No	No	No	No
DPP4	P27487	DPP4_HUMAN	Dipeptidyl peptidase 4	LGTFEVEDQIEAAR	3	1	y4	526.598	446.236	529.934	456.244		39.2066	8.09378	0.432999	-1.10253	No	No	No	No	No	No	Yes
DPP7	Q9UHL4	DPP2_HUMAN	Dipeptidyl peptidase 2	GALLVFAEHR	3	2	y6	371.545	379.701	374.881	384.705		35.946	6.84288	0.560009	-1.49713	No	No	No	No	No	No	No
DPYSL5	Q9BPU6	DPYL5_HUMAN	Dihydropyrimidinase-related protein 5	ILAPPGGR	2	1	b2	390.74	227.175	395.744	227.175		25.82	4.51942	0.0273981	-0.844802	No	No	No	No	No	No	No
DSP	P15924	DESP_HUMAN	Desmoplakin	QEAFSIR	2	1	y3	425.725	375.235	430.729	385.243		28.9982	4.51168	0.0490577	-1.09824	No	No	No	No	No	No	Yes
DTYMK	P23919	KTHY_HUMAN	Thymidylate kinase	VLSEDAIR	2	1	y5	451.751	603.31	456.755	613.318		27.2954	2.59328	0.482063	-1.20256	No	No	No	No	No	No	No
ECH1	Q13011	ECH1_HUMAN	Delta(3,5)-Delta(2,4)-dienoyl-CoA isomerase, mitochondrial	AVVISGAGK	2	1	y5	401.245	419.225	405.252	427.239		23.4452	5.98623	0.331651	-0.596611	No	No	No	No	No	No	No
ECI2	O75521	ECI2_HUMAN	Enoyl-CoA delta isomerase 2	LHAVNAEECNVLQGR	3	1	y4	570.618	473.283	573.954	483.291		30.8182	4.85938	0.274782	-1.08424	No	No	Yes	No	No	No	No
EFEMP1	Q12805	FBLN3_HUMAN	EGF-containing fibulin-like extracellular matrix protein 1	ADQVCINLR	2	1	y5	544.779	675.361	549.784	685.369		31.4882	8.50403	0.0773632	-0.108684	No	No	No	No	No	No	Yes
EGFR	P00533	EGFR_HUMAN	Epidermal growth factor receptor	TDLHAFENLEIIR	3	1	y4	524.279	530.33	527.615	540.338		43.7418	4.50247	0.468001	-0.125297	No	No	No	No	No	No	Yes
EGR1	P18146	EGR1_HUMAN	Early growth response protein 1	AFATQSGSQDLK	2	1	y7	626.812	734.368	630.819	742.382		25.8879	1.55862	0.132875	-1.42034	No	No	No	Yes	No	Yes	No
EIF4G1	Q04637	IF4G1_HUMAN	Eukaryotic translation initiation factor 4 gamma 1	EAVGDLLDAFK	2	1	y8	589.309	878.462	593.316	886.476		46.512	2.1483	0.000833631	-0.955528	Yes	Yes	No	No	No	Yes	No
ELN	P15502	ELN_HUMAN	Elastin	FPGVGVLPGVPTGAGVKPK	3	1	b9	593.017	824.467	595.689	824.467		41.2718	4.75101	0.227643	-0.866705	No	No	No	No	No	No	Yes
ENO1	P06733	ENOA_HUMAN	Alpha-enolase	AVEHINK	2	1	b2	405.727	171.113	409.734	171.113		13.5957	3.88838	0.000291539	-1.12098	No	No	No	Yes	No	No	No
ENO2	P09104	ENOG_HUMAN	Gamma-enolase	LGAEVYHTLK	3	2	y7	377.545	445.243	380.216	449.25		28.739	8.8598	0.520098	-1.43152	Yes	No	No	No	No	No	No
ENPP2	Q13822	ENPP2_HUMAN	Ectonucleotide pyrophosphatase/phosphodiesterase family member 2	SYPEILTLK	2	1	y7	532.305	813.508	536.312	821.522		39.9594	1.75755	0.106422	0.417606	Yes	No	Yes	No	No	No	No
EPHA7	Q15375	EPHA7_HUMAN	Ephrin type-A receptor 7	FEQIVGILDK	2	1	b2	581.329	277.118	585.336	277.118		41.2905	3.22061	0.534859	-1.39426	No	No	No	No	No	No	No
EXT1	Q16394	EXT1_HUMAN	Exostosin-1	LLLQIPSTIR	2	1	y5	577.369	573.335	582.373	583.344		44.1416	4.27559	0.430085	-0.805516	No	No	Yes	No	No	No	No
F12	P00748	FA12_HUMAN	Coagulation factor XII	VVGGLVALR	2	1	y4	442.29	458.309	447.294	468.317		34.811	4.96365	0.665521	0.122907	No	No	No	No	No	No	No
F5	P12259	FA5_HUMAN	Coagulation factor V	EDGILGPIIR	2	1	y6	541.814	668.445	546.818	678.454		40.6597	6.7744	0.0787916	-0.293505	No	No	No	No	No	No	Yes
FABP7	O15540	FABP7_HUMAN	Fatty acid-binding protein, brain	MVMTLTFGDVVAVR	2	1	y7	769.907	715.41	774.911	725.418		49.0463	5.84709	0.101965	-0.274827	No	No	No	No	No	No	No
FBLN1	P23142	FBLN1_HUMAN	Fibulin-1	TGYYFDGISR	2	1	y6	589.777	694.352	594.782	704.36		35.3509	7.33852	0.525276	-0.0435572	No	No	No	No	No	No	Yes
FBXW7	Q969H0	FBXW7_HUMAN	F-box/WD repeat-containing protein 7	GNPSSSQVDEEQMNR	3	1	b8	559.909	757.348	563.245	757.348		24.469	14.8902	0.573982	-0.0696187	No	No	No	No	Yes	No	No
FGF18	O76093	FGF18_HUMAN	Fibroblast growth factor 18	VLENNYTALMSAK	2	1	y9	727.371	998.498	731.379	1006.51		36.9935	12.34	0.58567	-0.478704	No	No	Yes	No	No	No	No
FLNA	P21333	FLNA_HUMAN	Filamin-A	LDVQFSGLTK	2	1	y5	554.306	505.298	558.313	513.312		37.4786	7.89787	0.0864303	-0.362021	No	No	Yes	No	No	No	No
FLOT1	O75955	FLOT1_HUMAN	Flotillin-1	QQIEEQR	2	1	y2	465.736	303.178	470.74	313.186		15.905	2.93828	0.00336981	-0.936768	No	No	No	No	Yes	No	No
FMOD	Q06828	FMOD_HUMAN	Fibromodulin	IPPVNTNLENLYLQGNR	3	2	b11	652.35	603.33	655.686	603.33		42.6362	4.74505	0.384485	-0.635097	No	No	No	No	No	No	Yes
FN1	P02751	FINC_HUMAN	Fibronectin	IYLYTLNDNAR	2	1	y8	678.351	966.464	683.355	976.472		37.413	5.58176	0.743654	-1.22509	No	No	No	No	No	No	Yes
FOLR1	P15328	FOLR1_HUMAN	Folate receptor alpha	EKPGPEDK	2	2	b2	450.227	129.576	454.234	129.576		12.6617	6.06095	0.0211101	-0.696843	No	No	Yes	No	No	No	No
FOXO1	Q12778	FOXO1_HUMAN	Forkhead box protein O1	LPSDLDGMFIER	2	1	y7	696.845	867.403	701.849	877.411		43.4654	1.85227	0.0161134	-1.243	No	No	Yes	No	No	No	No
FSTL1	Q12841	FSTL1_HUMAN	Follistatin-related protein 1	LSFQEFLK	2	1	y5	506.279	664.366	510.286	672.381		44.5199	3.86177	0.354937	-1.19415	No	No	No	No	No	No	Yes
GAD2	Q05329	DCE2_HUMAN	Glutamate decarboxylase 2	HVDVFK	2	1	b3	372.706	352.162	376.713	352.162		23.4614	8.52279	0.0332497	0.225927	No	No	No	No	No	No	No
GFAP	P14136	GFAP_HUMAN	Glial fibrillary acidic protein	HLQEYQDLLNVK	3	1	y6	500.6	701.419	503.271	709.433		36.8125	5.74828	0.357638	-1.46245	Yes	No	No	No	Yes	Yes	No
GJB6	O95452	CXB6_HUMAN	Gap junction beta-6 protein	DIEDIK	2	1	y2	366.692	260.197	370.699	268.211		25.144	3.91774	0.434727	-1.27682	No	No	No	No	No	No	Yes
GLOD4	Q9HC38	GLOD4_HUMAN	Glyoxalase domain-containing protein 4	SLPQSDPVLK	2	1	b2	542.306	201.123	546.313	201.123		29.7993	2.55179	0.597174	-0.819218	No	No	No	No	No	Yes	No
GLRX	P35754	GLRX1_HUMAN	Glutaredoxin-1	AQEILSQLPIK	2	1	b2	620.369	200.103	624.376	200.103		40.5733	6.31861	0.69084	-0.0641965	No	No	No	Yes	No	No	No
GLUL	P15104	GLNA_HUMAN	Glutamine synthetase	TLDSEPK	2	1	b2	395.203	215.139	399.21	215.139		17.4103	2.80095	0.555067	-0.651619	Yes	No	No	Yes	No	No	No
GNAI2	P04899	GNAI2_HUMAN	Guanine nucleotide-binding protein G(i) subunit alpha-2	LWADHGVQACFGR	2	2	y9	758.859	516.246	763.863	521.25		34.9073	6.44267	0.672274	-0.333354	Yes	Yes	No	No	No	No	No
GNAI3	P08754	GNAI3_HUMAN	Guanine nucleotide-binding protein G(i) subunit alpha-3	EYQLNDSASYYLNDLDR	3	1	y5	693.648	632.3	696.984	642.308		43.5011	5.71832	0.0362968	-0.143493	No	No	No	No	No	No	No
GNG5	P63218	GBG5_HUMAN	Guanine nucleotide-binding protein G(I)/G(S)/G(O) subunit gamma-5	VSQAAADLK	2	1	b2	451.751	187.108	455.758	187.108		22.7993	2.78521	0.515898	-0.607235	No	No	No	No	No	No	No
GOT1	P17174	AATC_HUMAN	Aspartate aminotransferase, cytoplasmic	LTADFR	2	1	y2	361.695	322.187	366.699	332.196		26.8173	4.8066	0.0269422	-1.227	Yes	No	No	Yes	No	No	Yes
GPC1	P35052	GPC1_HUMAN	Glypican-1	SHAELETALR	3	1	y2	376.2	288.203	379.536	298.211		26.6543	21.9263	0.000663616	-1.48727	No	No	No	No	Yes	No	No
GPR37	O15354	GPR37_HUMAN	Prosaposin receptor GPR37	ISPDLPDTIYVLALTYDSAR	3	1	y8	741.723	896.447	745.059	906.455		53.0389	4.58522	0.460729	-1.09158	No	No	No	No	No	No	No
GPT	P24298	ALAT1_HUMAN	Alanine aminotransferase 1	LLVAGEGHTR	3	2	y7	351.533	364.178	354.869	369.182		23.8308	3.33952	0.255373	-0.856365	No	No	No	No	No	No	No
GSN	P06396	GELS_HUMAN	Gelsolin	HVVPNEVVVQR	3	1	y4	425.91	501.314	429.247	511.323		27.4077	4.87624	0.487199	-0.787079	No	No	No	No	No	Yes	No
GSTM2	P28161	GSTM2_HUMAN	Glutathione S-transferase Mu 2	QPWFLGDK	2	1	y4	495.756	432.245	499.763	440.259		38.7269	1.97108	0.152497	-0.923879	No	No	No	No	No	No	Yes
GSTM3	P21266	GSTM3_HUMAN	Glutathione S-transferase Mu 3	MPINNK	2	1	y3	358.692	375.199	362.699	383.213		23.4753	18.732	0.339417	-0.33333	Yes	No	No	No	No	No	No
GSTO1	P78417	GSTO1_HUMAN	Glutathione S-transferase omega-1	EDYAGLK	2	1	y3	398.198	317.218	402.205	325.233		24.5605	3.46112	0.13778	-0.409863	No	No	No	Yes	No	No	No
GUK1	Q16774	KGUA_HUMAN	Guanylate kinase	DYYFVTR	2	1	y5	482.232	685.367	487.236	695.375		33.6448	2.10377	0.224763	-0.382811	Yes	No	No	No	No	Yes	No
HADH	Q16836	HCDH_HUMAN	Hydroxyacyl-coenzyme A dehydrogenase, mitochondrial	LVEVIK	2	1	y4	350.734	488.308	354.741	496.322		28.4231	7.46595	0.0212881	-1.20768	No	No	No	No	No	No	No
HAPLN1	P10915	HPLN1_HUMAN	Hyaluronan and proteoglycan link protein 1	LYGVYCFR	2	1	y5	539.263	744.35	544.267	754.358		37.5293	9.14076	0.398885	-0.136411	No	No	No	No	No	No	No
HARS1	P12081	HARS1_HUMAN	Histidine--tRNA ligase, cytoplasmic	LVSELWDAGIK	2	1	y6	615.84	689.362	619.847	697.376		41.7274	6.95864	0.0962472	-0.930118	No	No	Yes	No	No	No	No
HBA1	P69905	HBA_HUMAN	Hemoglobin subunit alpha	VGAHAGEYGAEALER	3	1	y4	510.583	488.283	513.919	498.291		28.3488	5.58249	0.78019	1.49205	No	Yes	No	No	No	No	No
HEXA	P06865	HEXA_HUMAN	Beta-hexosaminidase subunit alpha	ELELVTK	2	1	y2	416.245	248.16	420.252	256.175		29.4571	4.01901	0.0420051	-1.05381	No	No	No	No	No	No	No
HEXB	P07686	HEXB_HUMAN	Beta-hexosaminidase subunit beta	TLDAMAFNK	2	1	y4	505.752	479.261	509.76	487.275		32.8604	4.68916	0.0268244	-1.32088	No	No	No	Yes	No	No	No
HMOX1	P09601	HMOX1_HUMAN	Heme oxygenase 1	MERPQPDSMPQDLSEALK	3	2	y14	691.331	779.875	694.002	783.882		38.7019	8.91808	0.0323857	-1.35299	No	No	No	No	No	No	No
HRAS	P01112	RASH_HUMAN	GTPase HRas	SYGIPYIETSAK	2	1	b2	664.84	251.103	668.847	251.103		38.3793	6.26893	0.190398	-0.790387	No	No	No	No	No	No	No
HSD11B1	P28845	DHI1_HUMAN	Corticosteroid 11-beta-dehydrogenase isozyme 1	VIVTGASK	2	1	y2	387.74	234.145	391.747	242.159		21.5186	3.61207	0.266671	-0.379105	Yes	No	No	No	No	No	No
HSD17B11	Q8NBQ5	DHB11_HUMAN	Estradiol 17-beta-dehydrogenase 11	TFEVNVLAHFWTTK	3	2	y12	564.963	722.883	567.634	726.89		49.7001	6.0191	0.366667	-1.36447	No	No	No	No	No	No	No
HSPA2	P54652	HSP72_HUMAN	Heat shock-related 70 kDa protein 2	GQIQEIVLVGGSTR	3	1	y5	486.275	477.242	489.612	487.25		37.5764	4.83042	0.525491	0.484029	No	No	Yes	No	No	No	No
HSPA8	P11142	HSP7C_HUMAN	Heat shock cognate 71 kDa protein	GTLDPVEK	2	1	y4	429.732	472.277	433.739	480.291		25.2626	12.8491	0.109542	0.113845	No	Yes	No	Yes	No	No	No
HTR2C	P28335	5HT2C_HUMAN	5-hydroxytryptamine receptor 2C	VAATALSGR	2	1	y2	423.246	232.14	428.25	242.149		23.8073	5.30006	0.561806	-0.677425	No	No	Yes	No	No	No	No
IDH1	O75874	IDHC_HUMAN	Isocitrate dehydrogenase [NADP], cytoplasmic	VEITYTPSDGTQK	2	1	y9	719.857	996.463	723.864	1004.48		29.1157	4.32342	0.596433	-1.39211	No	No	No	No	No	No	No
IDH2	P48735	IDHP_HUMAN	Isocitrate dehydrogenase [NADP], mitochondrial	DLAGCIHGLSNVK	3	2	y10	461.906	542.782	464.578	546.789		36.0696	6.09941	0.549092	-0.815578	No	No	Yes	No	No	No	No
IFRD1	O00458	IFRD1_HUMAN	Interferon-related developmental regulator 1	GLIDLTLDK	2	1	y4	494.29	476.271	498.297	484.286		41.1373	2.40716	0.569959	-1.06852	Yes	No	No	Yes	No	No	No
IGF1	P05019	IGF1_HUMAN	Insulin-like growth factor I	GFYFNKPTGYGSSSR	3	2	y11	556.599	577.283	559.935	582.288		32.418	11.2575	0.0863494	-1.35186	No	No	No	No	No	No	Yes
IGF1R	P08069	IGF1R_HUMAN	Insulin-like growth factor 1 receptor	LNPGNYTAR	2	1	y5	503.259	624.31	508.263	634.318		25.4863	4.70043	0.504648	-1.24012	No	Yes	No	No	No	No	No
IGF2	P01344	IGF2_HUMAN	Insulin-like growth factor II	GFYFSRPASR	3	1	b2	396.537	205.097	399.873	205.097		30.5295	3.24005	0.0159335	-0.751687	No	No	Yes	No	No	No	No
IGFBP2	P18065	IBP2_HUMAN	Insulin-like growth factor-binding protein 2	LIQGAPTIR	2	1	y6	484.798	614.362	489.802	624.37		29.9923	9.38362	0.642042	0.0417034	Yes	No	Yes	No	No	No	Yes
IGFBP3	P17936	IBP3_HUMAN	Insulin-like growth factor-binding protein 3	FLNVLSPR	2	1	y4	473.279	472.288	478.284	482.296		37.8664	5.50565	0.4348	-0.983065	No	No	No	No	No	No	Yes
IGFBP5	P24593	IBP5_HUMAN	Insulin-like growth factor-binding protein 5	AVYLPNCDR	2	1	y5	554.266	661.272	559.27	671.281		28.6185	5.02672	0.139116	-0.323289	No	No	No	No	No	No	Yes
IGFBP7	Q16270	IBP7_HUMAN	Insulin-like growth factor-binding protein 7	TELLPGDR	2	1	b2	450.743	231.098	455.747	231.098		28.1421	4.22946	0.319764	-0.312002	No	Yes	No	No	No	No	No
IL10	P22301	IL10_HUMAN	Interleukin-10	ESLLEDFK	2	1	y4	490.75	538.251	494.757	546.265		38.5021	2.72948	0.110667	-0.42256	Not Applicable	Not Applicable	Not Applicable	Not Applicable	Not Applicable	Not Applicable	Not Applicable
IL1B	P01584	IL1B_HUMAN	Interleukin-1 beta	IPVALGLK	2	1	b4	405.776	381.25	409.783	381.25		35.7182	3.26242	0.15717	-0.778883	No	No	No	Yes	No	No	No
IL6	P05231	IL6_HUMAN	Interleukin-6	EALAENNLNLPK	2	1	y7	663.357	812.462	667.364	820.477		34.0844	5.79475	0.58379	-0.803466	No	No	No	No	No	No	Yes
ILK	Q13418	ILK_HUMAN	Integrin-linked protein kinase	WQGNDIVVK	2	1	y2	529.785	246.181	533.792	254.195		30.9382	3.59343	0.122972	-1.15864	No	No	Yes	No	No	Yes	No
INHBA	P08476	INHBA_HUMAN	Inhibin beta A chain	SELLLSEK	2	1	y5	459.761	589.356	463.768	597.37		30.5654	5.60709	0.295125	-1.43927	No	No	Yes	No	Yes	No	No
INHBB	P09529	INHBB_HUMAN	Inhibin beta B chain	SGWHTFPLTEAIQALFER	3	2	b14	701.693	770.383	705.03	770.383		54.0121	1.33799	0.41846	-1.2488	No	No	No	No	No	No	Yes
IPO7	O95373	IPO7_HUMAN	Importin-7	QAGVIYLK	2	1	y2	446.269	260.197	450.276	268.211		31.0005	4.60106	0.480854	-1.22013	No	No	Yes	No	No	No	No
IRF8	Q02556	IRF8_HUMAN	Interferon regulatory factor 8	DEVVQVFDTSQFFR	3	1	y6	572.946	785.394	576.282	795.402		49.0827	4.1132	0.479605	-0.975841	No	No	No	Yes	No	No	Yes
ISG15	P05161	ISG15_HUMAN	Ubiquitin-like protein ISG15	IGVHAFQQR	3	2	y6	352.53	393.704	355.866	398.708		26.4963	6.74712	0.00137806	-1.37273	No	Yes	No	No	No	No	No
ISLR	O14498	ISLR_HUMAN	Immunoglobulin superfamily containing leucine-rich repeat protein	TVAAGALASLSHLK	3	1	y7	446.93	755.441	449.601	763.455		38.9707	5.48547	0.0862121	-0.827892	No	No	No	No	No	No	Yes
ITGA3	P26006	ITA3_HUMAN	Integrin alpha-3	SQPSETER	2	2	y6	467.217	359.672	472.221	364.676		13.4647	1.44239	0.00825449	-1.41544	No	No	Yes	No	No	No	No
ITGB1	P05556	ITB1_HUMAN	Integrin beta-1	IGFGSFVEK	2	1	y8	492.263	870.436	496.271	878.45		38.3064	7.78186	0.290128	-0.926603	No	Yes	No	No	No	No	No
ITGB2	P05107	ITB2_HUMAN	Integrin beta-2	LTNNSNQFQTEVGK	3	1	y5	527.262	533.293	529.933	541.307		28.1349	14.9064	0.0366932	-1.45714	No	No	No	Yes	No	No	No
ITIH3	Q06033	ITIH3_HUMAN	Inter-alpha-trypsin inhibitor heavy chain H3	EVSFDVELPK	2	1	y6	581.803	700.388	585.81	708.402		40.4494	4.73595	0.032156	-0.151087	No	No	No	No	No	Yes	No
IVD	P26440	IVD_HUMAN	Isovaleryl-CoA dehydrogenase, mitochondrial	TDLAAVPASR	2	1	y4	500.775	430.241	505.779	440.249		27.2309	7.22104	0.695413	-0.94811	No	No	No	No	No	No	No
JAK2	O60674	JAK2_HUMAN	Tyrosine-protein kinase JAK2	LSDPGISITVLPK	2	1	b6	670.395	583.309	674.402	583.309		41.9294	3.19563	0.0955625	-0.788067	No	No	Yes	No	No	No	No
JAM3	Q9BX67	JAM3_HUMAN	Junctional adhesion molecule C	DDSGQYYCIASNDAGSAR	3	1	b6	650.603	666.237	653.939	666.237		31.5779	6.76312	0.346789	-1.16232	No	No	No	No	No	Yes	No
JUP	P14923	PLAK_HUMAN	Junction plakoglobin	LLNQPNQWPLVK	3	1	y4	483.945	456.318	486.617	464.332		41.2319	2.14041	0.277873	-1.30263	No	No	No	No	No	No	No
KALRN	O60229	KALRN_HUMAN	Kalirin	DLELDIIPASLSDR	2	1	y8	778.912	858.468	783.916	868.476		48.5057	4.5441	0.675247	-0.984363	No	No	No	No	Yes	No	No
KCNE2	Q9Y6J6	KCNE2_HUMAN	Potassium voltage-gated channel subfamily E member 2	ATIHENIGAAGFK	3	1	y6	443.57	550.298	446.241	558.313		29.8882	2.5974	0.526234	-0.467188	No	No	Yes	No	No	No	No
KCNJ2	P63252	KCNJ2_HUMAN	Inward rectifier potassium channel 2	LATMAVANGFGNGK	2	1	y8	675.845	764.369	679.852	772.383		34.3218	4.80588	0.524376	-1.1533	No	No	No	No	No	No	Yes
KIF15	Q9NS87	KIF15_HUMAN	Kinesin-like protein KIF15	SNEIVNIR	2	1	y4	472.762	501.314	477.766	511.323		29.133	4.94467	0.0862415	-0.75218	No	No	No	No	No	No	Yes
KIF20B	Q96Q89	KI20B_HUMAN	Kinesin-like protein KIF20B	ALISSNVQK	2	1	b2	480.28	185.128	484.287	185.128		25.8615	6.05671	0.00873757	0.157872	No	No	No	No	No	No	Yes
KIF21B	O75037	KI21B_HUMAN	Kinesin-like protein KIF21B	AQEQGVAGPEFK	2	1	y6	630.815	648.335	634.822	656.349		27.7444	5.02293	0.0776747	-0.734138	No	No	No	No	No	No	No
KL	Q9UEF7	KLOT_HUMAN	Klotho	NNFLLPYFTEDEK	2	1	y8	815.393	1028.46	819.4	1036.47		47.7968	8.29934	0.157208	-1.36291	No	No	Yes	No	No	No	No
KLK6	Q92876	KLK6_HUMAN	Kallikrein-6	ESSQEQSSVVR	2	1	y2	618.297	274.187	623.301	284.196		20.9324	1.73125	0.219972	-0.807682	No	No	No	No	No	Yes	No
LAMA5	O15230	LAMA5_HUMAN	Laminin subunit alpha-5	GQLQLVEGNFR	2	1	y5	630.838	622.294	635.843	632.303		36.9658	4.76528	0.513189	-1.01282	No	Yes	No	No	No	No	No
LAMB1	P07942	LAMB1_HUMAN	Laminin subunit beta-1	DILAQSPAAEPLK	2	1	y8	676.875	812.451	680.882	820.465		35.4746	8.89425	0.330612	-1.2571	No	No	Yes	No	No	No	Yes
LAMP1	P11279	LAMP1_HUMAN	Lysosome-associated membrane glycoprotein 1	ALQATVGNSYK	2	1	y5	576.306	568.273	580.313	576.287		26.6654	6.2544	0.0116444	-0.125006	No	No	No	No	No	No	No
LAMP2	P13473	LAMP2_HUMAN	Lysosome-associated membrane glycoprotein 2	IPLNDLFR	2	2	y7	494.285	437.743	499.289	442.747		42.4301	4.66155	0.607322	0.0137402	No	No	Yes	No	No	No	No
LBP	P18428	LBP_HUMAN	Lipopolysaccharide-binding protein	ITLPDFTGDLR	2	1	y8	624.335	920.447	629.339	930.455		44.8701	4.6604	0.0330614	0.527403	No	No	No	No	No	No	Yes
LCAT	P04180	LCAT_HUMAN	Phosphatidylcholine-sterol acyltransferase	SSGLVSNAPGVQIR	3	1	b7	462.256	645.32	465.592	645.32		33.4034	6.2444	0.341842	-0.377496	No	No	No	No	No	No	No
LCN2	P80188	NGAL_HUMAN	Neutrophil gelatinase-associated lipocalin	ITLYGR	2	1	y3	361.713	395.204	366.718	405.212		28.3082	5.02652	0.0466805	-0.953948	No	No	No	No	No	No	Yes
LDHB	P07195	LDHB_HUMAN	L-lactate dehydrogenase B chain	LIAPVAEEEATVPNNK	3	1	y4	565.637	472.251	568.308	480.266		34.2461	3.61708	9.91253e-06	-0.413445	No	No	Yes	No	Yes	No	No
LDLR	P01130	LDLR_HUMAN	Low-density lipoprotein receptor	NINSINFDNPVYQK	3	1	y3	555.946	438.235	558.617	446.249		38.2486	7.81962	0.498692	-0.948295	No	No	No	No	No	No	Yes
LGALS1	P09382	LEG1_HUMAN	Galectin-1	LPDGYEFK	2	1	y2	484.74	294.181	488.747	302.195		32.4016	3.55869	0.695634	0.0264279	Yes	No	No	Yes	No	No	Yes
LGALS3	P17931	LEG3_HUMAN	Galectin-3	IQVLVEPDHFK	3	1	b2	442.247	242.15	444.918	242.15		35.4677	4.02362	0.381492	-0.90188	No	No	No	No	No	No	No
LGALS3BP	Q08380	LG3BP_HUMAN	Galectin-3-binding protein	VEIFYR	2	1	y4	413.727	598.335	418.731	608.343		32.5448	2.62419	0.074855	0.425767	No	No	No	No	No	No	No
LHPP	Q9H008	LHPP_HUMAN	Phospholysine phosphohistidine inorganic pyrophosphate phosphatase	ADGYVDNLAEAVDLLLQHADK	3	1	y6	757.381	711.378	760.053	719.393		53.2247	4.34281	0.626801	1.14294	No	No	No	No	No	No	No
LINGO1	Q96FE5	LIGO1_HUMAN	Leucine-rich repeat and immunoglobulin-like domain-containing nogo receptor-interacting protein 1	ATVPFPFDIK	2	1	y2	567.813	260.197	571.82	268.211		46.2115	1.85922	0.096868	-0.850911	No	No	No	No	Yes	No	No
LMNA	P02545	LMNA_HUMAN	Prelamin-A/C [Cleaved into: Lamin-A/C	EDLQELNDR	2	1	y5	566.267	646.315	571.272	656.324		27.3186	4.24497	0.485183	-0.800536	No	Yes	No	No	No	No	No
LOX	P28300	LYOX_HUMAN	Protein-lysine 6-oxidase	HWFQAGYSTSR	3	1	y6	447.211	670.315	450.547	680.324		35.503	11.4337	0.18625	-0.827861	No	No	No	No	No	No	Yes
LPL	P06858	LIPL_HUMAN	Lipoprotein lipase	ITGLDPAGPNFEYAEAPSR	3	1	y7	668.994	793.384	672.33	803.392		39.7583	2.50372	0.42455	-1.01893	No	No	No	Yes	No	No	No
LRP1	Q07954	LRP1_HUMAN	Prolow-density lipoprotein receptor-related protein 1	IETILLNGTDR	2	1	b2	622.846	243.134	627.85	243.134		35.8963	7.57243	0.148958	-0.816555	Yes	No	No	No	Yes	No	No
LUM	P51884	LUM_HUMAN	Lumican	FNALQYLR	2	1	y4	512.782	579.325	517.786	589.333		41.5155	4.90444	0.48129	-0.554937	No	No	No	No	No	No	Yes
MADD	Q8WXG6	MADD_HUMAN	MAP kinase-activating death domain protein	IFTGSLLVEEK	2	1	y4	618.348	504.266	622.355	512.281		39.3043	4.59049	0.43637	-0.801193	No	No	No	No	No	No	No
MAFB	Q9Y5Q3	MAFB_HUMAN	Transcription factor MafB	TQLIQQVEQLK	2	1	y7	664.383	872.484	668.39	880.498		38.4043	7.52053	0.737551	-0.724773	No	No	No	Yes	No	No	No
MAG	P20916	MAG_HUMAN	Myelin-associated glycoprotein	SLELPFQGAHR	2	1	b3	627.833	330.166	632.837	330.166		36.3074	9.01142	0.424313	0.163196	No	No	No	No	No	Yes	No
MAN2B1	O00754	MA2B1_HUMAN	Lysosomal alpha-mannosidase	ELVDYFLNVATAQGR	3	1	y5	565.962	532.284	569.298	542.292		48.9479	2.72534	0.174634	-1.15469	No	No	No	Yes	No	No	No
MAOB	P27338	AOFB_HUMAN	Amine oxidase [flavin-containing] B	LIHHVK	2	1	y5	373.737	633.383	377.744	641.397		12.8776	2.49148	0.396424	-1.29674	No	No	No	No	No	No	No
MAP1B	P46821	MAP1B_HUMAN	Microtubule-associated protein 1B	TPLGER	2	1	y3	336.687	361.183	341.692	371.191		18.5408	1.48835	0.0189892	-0.537482	No	No	No	No	No	No	Yes
MAP4	P27816	MAP4_HUMAN	Microtubule-associated protein 4	TEAPLAK	2	1	y5	365.211	499.324	369.218	507.338		20.3923	1.92624	0.0302173	1.13599	No	No	No	No	No	No	No
MAST1	Q9Y2H9	MAST1_HUMAN	Microtubule-associated serine/threonine-protein kinase 1	LGASLSADK	2	1	y7	431.237	691.362	435.245	699.376		24.9807	4.76662	0.00105337	-1.17179	No	No	No	No	No	No	No
MCAM	P43121	MUC18_HUMAN	Cell surface glycoprotein MUC18	EVTVPVFYPTEK	2	1	y8	704.872	980.509	708.879	988.523		40.6495	8.23654	0.0452046	-0.140845	No	No	No	No	No	No	Yes
MCL1	Q07820	MCL1_HUMAN	Induced myeloid leukemia cell differentiation protein Mcl-1	NHETAFQGMLR	3	1	y5	435.212	604.324	438.548	614.332		31.8641	5.13902	0.758706	-1.17028	Yes	No	No	No	No	No	No
MEGF10	Q96KG7	MEG10_HUMAN	Multiple epidermal growth factor-like domains protein 10	HGGYLNELGAFGLDR	3	1	b6	540.271	642.299	543.607	642.299		43.1082	3.41376	0.332602	-0.776606	No	No	Yes	No	No	No	No
MERTK	Q12866	MERTK_HUMAN	Tyrosine-protein kinase Mer	DFSHPNVIR	3	2	y8	362.189	485.267	365.525	490.271		29.437	4.6475	0.0537435	-0.759313	No	No	No	Yes	No	No	No
MGST1	P10620	MGST1_HUMAN	Microsomal glutathione S-transferase 1	LFVGAR	2	1	b2	331.703	261.16	336.707	261.16		26.9469	3.97858	0.0293697	-0.496989	No	No	Yes	No	No	No	No
MGST3	O14880	MGST3_HUMAN	Microsomal glutathione S-transferase 3	IASGLGLAWIVGR	2	1	y6	656.89	701.409	661.895	711.418		49.5267	2.42337	0.501783	-0.461414	Yes	No	No	No	Yes	No	No
MIA	Q16674	MIA_HUMAN	Melanoma-derived growth regulatory protein	GQVVYVFSK	2	1	y5	513.785	643.345	517.792	651.359		33.5689	3.85513	0.577123	-1.1114	No	No	Yes	No	No	No	No
MIF	P14174	MIF_HUMAN	Macrophage migration inhibitory factor	LLCGLLAER	2	1	y6	522.797	658.388	527.801	668.397		39.1557	4.21013	0.0337116	0.160884	No	No	No	Yes	No	No	No
MLF1	P58340	MLF1_HUMAN	Myeloid leukemia factor 1	MLNSSFEDDPFFSESILAHR	3	2	y14	781.363	831.892	784.7	836.896		49.0376	3.78779	0.161996	-1.00353	No	No	Yes	No	No	No	No
MMP11	P24347	MMP11_HUMAN	Stromelysin-3	FPVHAALVWGPEK	3	1	y5	484.266	616.309	486.938	624.323		39.8414	3.50911	0.125829	-0.733418	No	No	No	No	No	No	No
MMP9	P14780	MMP9_HUMAN	Matrix metalloproteinase-9	FQTFEGDLK	2	1	y6	542.769	708.356	546.776	716.37		33.8778	5.02304	0.479472	-0.171868	Not Applicable	Not Applicable	Not Applicable	Not Applicable	Not Applicable	Not Applicable	Not Applicable
MRPL49	Q13405	RM49_HUMAN	39S ribosomal protein L49, mitochondrial	AWLLEK	2	1	b2	380.224	258.124	384.231	258.124		35.1416	1.67311	0.390985	-1.02444	No	No	Yes	No	No	No	No
MSN	P26038	MOES_HUMAN	Moesin	VTAQDVR	2	1	y6	394.717	689.358	399.721	699.366		19.2282	5.35986	0.0285739	-0.79325	Yes	Yes	No	No	No	No	Yes
MT-CO1	P00395	COX1_HUMAN	Cytochrome c oxidase subunit 1	WLFSTNHK	3	1	y5	344.847	586.294	347.518	594.309		32.9117	9.09223	0.332363	-1.07302	Yes	No	No	No	No	Yes	No
MYB	P10242	MYB_HUMAN	Transcriptional activator Myb	TSWTEEEDR	2	1	y5	576.744	677.274	581.748	687.282		25.4091	8.04283	0.584843	-1.10124	No	No	Yes	No	No	No	No
MYC	P01106	MYC_HUMAN	Myc proto-oncogene protein	DQIPELENNEK	2	1	y5	664.82	633.284	668.827	641.298		29.7151	5.94497	0.000212244	-1.42145	No	No	No	No	No	No	Yes
MYD88	Q99836	MYD88_HUMAN	Myeloid differentiation primary response protein MyD88	LSLFLNVR	2	1	y4	481.295	501.314	486.299	511.323		43.4665	6.14834	0.550319	-1.09705	No	No	No	No	No	No	No
MYOF	Q9NZM1	MYOF_HUMAN	Myoferlin	EDIVPQLK	2	1	y2	471.269	260.197	475.276	268.211		33.2328	4.01577	0.198709	-1.44772	No	No	No	No	No	No	Yes
NBN	O60934	NBN_HUMAN	Nibrin	YNPYLK	2	1	b2	399.213	278.114	403.22	278.114		26.0327	7.31877	0.00573808	-0.189951	No	No	No	No	No	No	No
NCAM2	O15394	NCAM2_HUMAN	Neural cell adhesion molecule 2	SNPPASIHWR	3	1	b2	388.868	202.082	392.205	202.082		28.7566	3.71135	0.500113	-0.883834	No	No	No	No	No	Yes	No
NCAN	O14594	NCAN_HUMAN	Neurocan core protein	LSSAIIAAPR	2	1	y4	499.803	414.246	504.807	424.254		34.6229	3.38163	0.0314317	-0.00969243	Yes	No	No	No	Yes	No	No
NCF1	P14598	NCF1_HUMAN	Neutrophil cytosol factor 1	FVPSQHYVYMFLVK	3	2	y12	586.641	756.389	589.312	760.397		46.0188	3.46621	0.0120967	-1.48441	No	No	No	No	No	No	No
NCF2	P19878	NCF2_HUMAN	Neutrophil cytosol factor 2	AEEQLALATSMK	2	1	y7	646.332	721.391	650.339	729.405		33.925	6.94621	0.773003	-0.540251	No	No	No	Yes	No	No	No
NDC80	O14777	NDC80_HUMAN	Kinetochore protein NDC80 homolog	AQVYVPLK	2	1	b2	459.276	200.103	463.283	200.103		31.5954	4.72074	0.0160611	-1.40629	No	No	No	No	No	No	Yes
NDRG1	Q92597	NDRG1_HUMAN	Protein NDRG1	EMQDVDLAEVKPLVEK	3	2	y11	614.989	620.861	617.66	624.868		39.1568	6.79383	0.427178	-0.993935	No	No	No	No	No	No	No
NDRG4	Q9ULP0	NDRG4_HUMAN	Protein NDRG4	LSGGAVPSASMTR	2	1	b6	617.316	485.272	622.321	485.272		28.3188	5.42863	0.648203	-1.42024	Yes	No	No	No	No	No	No
NEFH	P12036	NFH_HUMAN	Neurofilament heavy polypeptide	IGFGPIPFSLPEGLPK	3	1	y7	556.984	753.451	559.655	761.465		51.9145	0.662251	0.005671	-0.710261	Not Applicable	Not Applicable	Not Applicable	Not Applicable	Not Applicable	Not Applicable	Not Applicable
NEFL	P07196	NFL_HUMAN	Neurofilament light polypeptide	FASFIER	2	1	b2	435.229	219.113	440.234	219.113		39.742	4.99032	0.0227407	-0.346464	Yes	No	No	No	No	No	No
NEGR1	Q7Z3B1	NEGR1_HUMAN	Neuronal growth regulator 1	LFNGQQGIIIQNFSTR	3	1	y3	612.664	363.199	616	373.207		41.498	3.1765	0.278619	-0.416714	No	No	No	No	Yes	No	No
NEO1	Q92859	NEO1_HUMAN	Neogenin	DVVASLVSTR	2	1	y6	523.796	662.383	528.8	672.391		35.3773	6.20515	0.742543	-1.31	No	No	Yes	No	No	No	No
NGF	P01138	NGF_HUMAN	Beta-nerve growth factor	NITVDPR	2	1	y2	407.725	272.172	412.729	282.18		25.1282	10.1909	0.406496	-0.266027	No	No	No	No	No	No	No
NNT	Q13423	NNTM_HUMAN	NAD(P) transhydrogenase, mitochondrial	QLTVGVPK	2	1	y2	421.261	244.166	425.268	252.18		29.9384	2.2276	0.459351	-1.18198	No	No	Yes	No	No	No	No
NOTCH1	P46531	NOTC1_HUMAN	Neurogenic locus notch homolog protein 1	LQSGMVPNQYNPLR	2	1	y8	808.914	1001.52	813.918	1011.52		37.9046	5.95523	0.0694186	-0.937151	No	No	No	No	No	No	No
NPC1	O15118	NPC1_HUMAN	NPC intracellular cholesterol transporter 1	SIEDELNR	2	1	y3	488.241	402.246	493.245	412.254		28.7268	2.85346	0.0553913	-0.661263	No	No	No	No	No	Yes	No
NPC2	P61916	NPC2_HUMAN	NPC intracellular cholesterol transporter 2	SEYPSIK	2	1	b2	412.213	217.082	416.221	217.082		26.1846	5.57435	0.361394	0.48302	No	No	Yes	Yes	No	Yes	No
NPPA	P01160	ANF_HUMAN	Natriuretic peptides A	DGGALGR	2	1	b3	323.169	230.077	328.174	230.077		14.898	3.57039	0.425451	-0.834897	No	No	No	No	No	No	No
NPTN	Q9Y639	NPTN_HUMAN	Neuroplastin	ANATIEVK	2	1	b2	423.24	186.087	427.247	186.087		23.5803	4.92838	0.0146422	-0.375045	Yes	No	No	No	No	No	No
NPTX1	Q15818	NPTX1_HUMAN	Neuronal pentraxin-1	IETALTSLHQR	3	2	y10	423.57	578.309	426.906	583.314		29.234	6.15564	0.52482	-0.913534	No	No	No	No	Yes	No	No
NPTXR	O95502	NPTXR_HUMAN	Neuronal pentraxin receptor	VNLSAAPAPVSAVPTGLHSK	3	1	b2	639.358	214.119	642.03	214.119		36.4737	3.70581	0.161016	0.325514	No	No	No	No	Yes	No	No
NRP2	O60462	NRP2_HUMAN	Neuropilin-2	YDFIEIR	2	1	y3	478.248	417.246	483.252	427.254		39.1097	3.12139	0.0257903	-0.766606	No	No	No	No	No	No	No
NTRK3	Q16288	NTRK3_HUMAN	NT-3 growth factor receptor	YINLSSNR	2	1	y6	483.754	690.353	488.758	700.361		26.6663	5.32122	0.719236	-0.748173	No	No	No	No	Yes	No	No
OLFM1	Q99784	NOE1_HUMAN	Noelin	DLQYVEK	2	1	b2	447.732	229.118	451.739	229.118		26.3096	7.2842	0.272236	0.0583179	Yes	No	No	No	No	No	No
OLFM2	O95897	NOE2_HUMAN	Noelin-2	LTGVSNPITVR	2	1	y5	578.838	585.372	583.842	595.38		33.2661	1.12018	0.724855	-1.32094	No	No	No	No	No	No	No
PDCD4	Q53EL6	PDCD4_HUMAN	Programmed cell death protein 4	DLPELALDTPR	2	2	y9	620.333	506.277	625.337	511.281		39.9698	3.29834	0.513798	-0.753388	Yes	No	No	No	No	No	No
PDE4D	Q08499	PDE4D_HUMAN	cAMP-specific 3',5'-cyclic phosphodiesterase 4D	TEQEDVLAK	2	1	y6	516.764	674.372	520.771	682.386		24.5059	6.57038	0.17646	-1.12161	No	No	No	No	No	No	No
PDGFRB	P09619	PGFRB_HUMAN	Platelet-derived growth factor receptor beta	LPGFHGLR	2	2	y7	448.759	392.217	453.763	397.221		31.5996	5.52479	0.00760776	-0.822055	No	No	No	No	No	No	No
PDIA6	Q15084	PDIA6_HUMAN	Protein disulfide-isomerase A6	ELSFGR	2	1	y2	354.687	232.14	359.692	242.149		27.7181	3.98974	0.109829	1.22288	No	Yes	No	No	No	No	No
PDXK	O00764	PDXK_HUMAN	Pyridoxal kinase	TVSTLHHVLQR	3	1	y5	430.914	652.389	434.25	662.397		25.5698	9.7639	0.0520843	-0.981513	No	Yes	No	No	No	No	No
PEA15	Q15121	PEA15_HUMAN	Astrocytic phosphoprotein PEA-15	QPSEEEIIK	2	1	y4	536.78	502.324	540.787	510.338		27.4498	13.3593	0.353219	-0.700462	No	No	No	No	Yes	No	No
PENK	P01210	PENK_HUMAN	Proenkephalin-A [Cleaved into: Synenkephalin; Met-enkephalin	YGGFLK	2	1	y2	342.689	260.197	346.697	268.211		29.5799	4.7783	0.000119079	-0.260669	No	No	No	No	Yes	No	Yes
PFN1	P07737	PROF1_HUMAN	Profilin-1	STGGAPTFNVTVTK	2	1	y9	690.362	1006.56	694.369	1014.57		33.2154	7.12377	0.412572	0.568243	No	No	No	No	No	Yes	No
PGM2L1	Q6PCE3	PGM2L_HUMAN	Glucose 1,6-bisphosphate synthase	DVTTGYDSSQPNK	2	1	b2	706.32	215.103	710.328	215.103		24.1308	5.7282	0.603279	-0.806501	No	No	No	No	No	No	Yes
PHGDH	O43175	SERA_HUMAN	D-3-phosphoglycerate dehydrogenase	QADVNLVNAK	2	1	y7	536.293	757.457	540.3	765.471		26.9683	4.69147	0.640937	-0.764086	No	No	No	No	No	No	No
PKM	P14618	KPYM_HUMAN	Pyruvate kinase PKM	GIFPVLCK	2	1	y5	467.265	616.349	471.272	624.363		40.5803	3.33995	0.622567	-0.221595	No	No	No	Yes	No	No	No
PLAAT1	Q9HDD0	PLAT1_HUMAN	Phospholipase A and acyltransferase 1	DVVGNDTYR	2	1	y4	519.746	554.257	524.75	564.265		24.9173	4.88369	0.00467611	-0.643278	No	No	No	No	No	No	No
PLAT	P00750	TPA_HUMAN	Tissue-type plasminogen activator	HEALSPFYSER	3	1	y4	445.882	554.257	449.219	564.265		38.8523	5.35416	0.435316	-1.30515	Yes	No	Yes	No	No	No	No
PLCB1	Q9NQ66	PLCB1_HUMAN	1-phosphatidylinositol 4,5-bisphosphate phosphodiesterase beta-1	IAVYEEGGK	2	1	b2	483.251	185.128	487.258	185.128		25.5201	0.427261	0.555476	-1.0028	No	No	No	No	No	No	Yes
PLTP	P55058	PLTP_HUMAN	Phospholipid transfer protein	TGLELSR	2	1	y4	388.219	504.278	393.223	514.286		26.8837	7.74122	0.0278336	-0.137856	No	Yes	Yes	No	No	No	Yes
POMC	P01189	COLI_HUMAN	Pro-opiomelanocortin	SQTPLVTLFK	2	1	y7	567.332	817.518	571.339	825.532		42.79	2.20057	0.192182	-0.229535	No	No	No	No	No	No	Yes
POSTN	Q15063	POSTN_HUMAN	Periostin	GFEPGVTNILK	2	1	y8	587.827	841.514	591.834	849.528		39.508	6.26024	0.549594	-0.263421	No	No	No	No	No	No	Yes
PPA1	Q15181	IPYR_HUMAN	Inorganic pyrophosphatase	GEIIGVK	2	1	b3	358.221	300.155	362.228	300.155		28.1408	5.11173	0.45768	0.382611	No	No	No	No	No	No	Yes
PPP1CB	P62140	PP1B_HUMAN	Serine/threonine-protein phosphatase PP1-beta catalytic subunit	TANPPK	2	1	b2	314.177	173.092	318.184	173.092		12.7026	2.60947	0.524612	-0.142905	No	No	Yes	No	No	No	No
PPP1CC	P36873	PP1G_HUMAN	Serine/threonine-protein phosphatase PP1-gamma catalytic subunit	QSLETICLLLAYK	3	1	y6	517.953	720.465	520.625	728.48		49.7318	4.32063	0.624752	-1.32201	No	No	No	No	No	No	No
PPT1	P50897	PPT1_HUMAN	Palmitoyl-protein thioesterase 1	LQQGYNAMGFSQGGQFLR	3	1	b7	667.992	775.373	671.328	775.373		41.8069	4.30774	0.388861	-1.35872	No	No	No	No	No	Yes	No
PRC1	O43663	PRC1_HUMAN	Protein regulator of cytokinesis 1	LFLEFER	2	1	y5	477.258	693.357	482.262	703.365		41.3783	4.27898	0.799058	-1.33998	No	No	No	No	No	No	Yes
PRKAR1A	P10644	KAP0_HUMAN	cAMP-dependent protein kinase type I-alpha regulatory subunit	NVLFSHLDDNER	3	1	b2	486.904	214.119	490.24	214.119		33.9653	1.45972	0.000523676	-0.191385	No	No	Yes	No	No	No	No
PRKAR2B	P31323	KAP3_HUMAN	cAMP-dependent protein kinase type II-beta regulatory subunit	AASAHAIGTVK	3	2	y9	342.529	442.253	345.201	446.261		21.3983	3.4088	0.375245	-1.16321	No	No	No	No	No	No	No
PRKG1	Q13976	KGP1_HUMAN	cGMP-dependent protein kinase 1	EEEIQELK	2	1	y3	509.259	389.239	513.266	397.254		27.3061	7.72847	0.577691	-1.28618	No	No	Yes	No	No	No	No
PRMT5	O14744	ANM5_HUMAN	Protein arginine N-methyltransferase 5	GPLVNASLR	2	1	b2	463.775	155.082	468.779	155.082		45.3908	2.39459	0.0998874	-1.35486	Yes	No	No	No	No	No	No
PROS1	P07225	PROS_HUMAN	Vitamin K-dependent protein S	VYFAGFPR	2	1	b2	478.753	263.139	483.757	263.139		38.3665	3.59063	0.174473	-0.350984	No	No	Yes	No	No	No	No
PRSS23	O95084	PRS23_HUMAN	Serine protease 23	LEVSSSCGPQCHK	3	1	y5	496.891	669.314	499.562	677.328		23.699	5.29986	0.606881	-0.996453	No	No	No	No	No	No	No
PSAT1	Q9Y617	SERC_HUMAN	Phosphoserine aminotransferase	LGSYTK	2	2	b2	334.684	86.06	338.691	86.06		17.6996	2.80678	0.259694	-1.07178	No	No	Yes	No	No	No	Yes
PSMA4	P25789	PSA4_HUMAN	Proteasome subunit alpha type-4	LLDEVFFSEK	2	1	y4	613.819	510.256	617.826	518.27		39.1411	9.14679	0.0239034	-0.95007	Yes	No	No	No	No	No	No
PSMA6	P60900	PSA6_HUMAN	Proteasome subunit alpha type-6	LLDSSTVTHLFK	3	2	y9	454.254	510.28	456.925	514.287		40.1065	3.06921	0.10875	-0.255183	No	No	No	No	No	Yes	No
PSMB8	P28062	PSB8_HUMAN	Proteasome subunit beta type-8	GMQPTEFFQSLGGDGER	3	1	y6	619.281	590.253	622.617	600.261		45.1249	5.60755	0.0677083	-0.695456	No	No	No	No	No	No	No
PSMD13	Q9UNM6	PSD13_HUMAN	26S proteasome non-ATPase regulatory subunit 13	GSIDEVDK	2	1	b2	431.711	145.061	435.718	145.061		22.4767	3.04802	0.15497	0.2349	No	No	No	No	Yes	No	No
PTMA	P06454	PTMA_HUMAN	Prothymosin alpha [Cleaved into: Prothymosin alpha, N-terminally processed; Thymosin alpha-1]	EVVEEAENGR	2	1	y5	566.267	546.263	571.272	556.271		23.2552	7.93492	0.417157	-0.914213	Yes	No	Yes	No	Yes	Yes	No
PTN	P21246	PTN_HUMAN	Pleiotrophin	YQFQAWGECDLNTALK	3	2	y13	648.637	753.356	651.308	757.363		43.6609	10.3732	0.66943	-1.08157	No	Yes	No	No	No	No	No
PTPRZ1	P23471	PTPRZ_HUMAN	Receptor-type tyrosine-protein phosphatase zeta	IGLAEGLESEK	2	1	y7	573.306	791.378	577.313	799.392		33.0783	1.14032	0.584691	-1.03888	No	No	Yes	No	No	No	No
QDPR	P09417	DHPR_HUMAN	Dihydropteridine reductase	QSIWTSTISSHLATK	3	2	y10	553.962	522.788	556.633	526.795		38.6021	7.63302	0.613769	-1.09976	No	No	No	No	No	Yes	No
QKI	Q96PU8	QKI_HUMAN	Protein quaking	SAELPDAVGPIVQLQEK	3	1	b4	598.66	401.203	601.331	401.203		42.6982	5.83031	0.494736	-0.796608	Yes	No	No	Yes	No	No	No
RAB8A	P61006	RAB8A_HUMAN	Ras-related protein Rab-8A	ITPDQQK	2	1	y5	415.224	615.31	419.231	623.324		14.198	2.76477	0.00915954	-1.26424	No	No	No	No	No	No	No
RAD50	Q92878	RAD50_HUMAN	DNA repair protein RAD50	FDEIFSATR	2	1	y4	543.267	434.236	548.271	444.244		35.6649	4.44608	0.0127723	-1.33312	No	No	Yes	No	No	No	No
RARRES2	Q99969	RARR2_HUMAN	Retinoic acid receptor responder protein 2	AGEDPHSFYFPGQFAFSK	3	1	y8	677.979	881.452	680.651	889.466		44.9243	3.6456	0.280033	-0.648012	No	Yes	Yes	No	No	No	No
RET	P07949	RET_HUMAN	Proto-oncogene tyrosine-protein kinase receptor Ret	NILVAEGR	2	1	b2	436.253	228.134	441.258	228.134		27.8961	2.57962	0.127797	-0.0960608	No	No	No	No	No	No	No
RIDA	P52758	RIDA_HUMAN	2-iminobutanoate/2-iminopropanoate deaminase	AAYQVAALPK	2	1	y6	516.298	598.392	520.305	606.406		31.535	2.75879	0.0335599	-1.06469	No	No	No	No	No	No	No
RPL30	P62888	RL30_HUMAN	60S ribosomal protein L30	SLESINSR	2	1	y5	453.238	576.31	458.242	586.318		24.2454	7.51157	0.520047	-0.623576	Yes	No	No	No	Yes	Yes	No
RPL32	P62910	RL32_HUMAN	60S ribosomal protein L32	AAQLAIR	2	1	y4	371.732	472.324	376.736	482.332		25.6782	4.38261	0.651213	-0.154506	No	No	No	No	No	Yes	No
RPL8	P62917	RL8_HUMAN	60S ribosomal protein L8	DIIHDPGR	3	2	y5	308.163	291.143	311.499	296.147		24.3832	4.49676	0.364557	-1.38114	No	No	No	No	No	No	No
RPS13	P62277	RS13_HUMAN	40S ribosomal protein S13	LILIESR	2	2	b4	422.269	227.175	427.273	227.175		33.6964	3.32676	0.00465877	-1.23368	No	No	No	Yes	No	No	Yes
RPS16	P62249	RS16_HUMAN	40S ribosomal protein S16	GGGHVAQIYAIR	3	1	y3	414.563	359.24	417.899	369.248		30.359	4.77959	0.0508352	-1.48576	Yes	No	No	Yes	No	Yes	No
RPS17	P08708	RS17_HUMAN	40S ribosomal protein S17	VCEEIAIIPSK	2	1	y3	629.839	331.198	633.846	339.212		35.774	2.06526	0.01242	0.232748	No	No	No	Yes	No	Yes	No
RRM2	P31350	RIR2_HUMAN	Ribonucleoside-diphosphate reductase subunit M2	IFQEPTEPK	2	1	y2	544.785	244.166	548.792	252.18		28.2215	5.65304	0.638046	-0.527533	No	No	No	No	No	No	Yes
RTN4R	Q9BZR6	RTN4R_HUMAN	Reticulon-4 receptor	ATDEEPLGLPK	2	1	b2	585.306	173.092	589.313	173.092		32.4886	5.63259	0.804456	-0.684242	No	No	No	No	Yes	No	No
RTN4RL1	Q86UN2	R4RL1_HUMAN	Reticulon-4 receptor-like 1	LWSLGPGTFR	2	1	y8	567.309	834.447	572.313	844.455		43.1154	4.81039	2.55206e-05	-0.175485	No	No	No	No	Yes	No	No
S100A4	P26447	S10A4_HUMAN	Protein S100-A4	TDEAAFQK	2	1	b2	455.219	217.082	459.226	217.082		22.3616	2.64467	0.273531	0.720857	No	No	No	No	No	No	No
S100A6	P06703	S10A6_HUMAN	Protein S100-A6	ELTIGSK	2	1	y3	374.216	291.166	378.223	299.18		24.5299	2.82508	0.010457	1.02918	Yes	No	No	No	No	No	Yes
S100B	P04271	S100B_HUMAN	Protein S100-B	ELINNELSHFLEEIK	3	1	y2	609.988	260.197	612.659	268.211		51.0796	6.53938	0.488642	-1.44969	No	No	Yes	No	No	No	No
SCG5	P05408	7B2_HUMAN	Neuroendocrine protein 7B2	EFQLHQHLFDPEHDYPGLGK	3	1	y5	803.054	471.293	805.725	479.307		39.868	4.25217	0.019213	-0.922317	Yes	No	No	No	Yes	No	No
SCN1B	Q07699	SCN1B_HUMAN	Sodium channel subunit beta-1	LLFFENYEHNTSVVK	3	2	y12	613.981	733.849	616.652	737.856		42.5826	7.38905	0.582141	-0.805949	Yes	No	No	No	Yes	No	No
SCN4B	Q8IWT1	SCN4B_HUMAN	Sodium channel subunit beta-4	ILIEGTVK	2	1	b2	436.776	227.175	440.783	227.175		30.482	5.03365	0.0500207	-0.660169	No	No	No	No	No	No	No
SCRN1	Q12765	SCRN1_HUMAN	Secernin-1	AHEWAR	2	1	y2	385.191	246.156	390.195	256.164		30.4974	3.44355	0.434114	-0.319623	No	No	Yes	No	No	No	No
SCUBE2	Q9NQ36	SCUB2_HUMAN	Signal peptide, CUB and EGF-like domain-containing protein 2	AGTYYDGAR	2	1	y4	487.222	418.204	492.226	428.213		23.1867	6.13285	0.00871836	-0.888414	No	No	No	No	No	No	Yes
SEMA3A	Q14563	SEM3A_HUMAN	Semaphorin-3A	TDQGLLLR	2	1	y6	458.267	699.451	463.271	709.459		31.1946	3.89118	0.421409	-0.545329	No	No	No	No	No	No	No
SEMA3F	Q13275	SEM3F_HUMAN	Semaphorin-3F	SAEAPQSPAVYAR	2	1	b2	673.839	159.076	678.843	159.076		27.7351	3.49627	0.146872	-0.879419	No	No	No	No	No	No	Yes
SEMA6B	Q9H3T3	SEM6B_HUMAN	Semaphorin-6B	LTPAEGADDLNIQR	2	1	b2	756.886	215.139	761.89	215.139		33.1691	6.50023	0.518652	-0.678472	No	No	No	No	No	No	No
SERPINA3	P01011	AACT_HUMAN	Alpha-1-antichymotrypsin	DEELSCTVVELK	3	1	b3	474.566	374.119	477.237	374.119		36.6995	7.86393	0.18509	-0.543341	Yes	No	No	No	Yes	Yes	No
SERPINE2	P07093	GDN_HUMAN	Glia-derived nexin	ASAATTAILIAR	2	1	y7	579.846	757.493	584.85	767.501		34.6487	7.65131	0.46236	0.129965	No	No	Yes	No	No	No	No
SERPINF1	P36955	PEDF_HUMAN	Pigment epithelium-derived factor	TVQAVLTVPK	2	1	y7	528.327	727.471	532.334	735.485		33.6892	10.1973	0.820766	-0.0645	No	No	No	No	No	No	Yes
SERPINI1	Q99574	NEUS_HUMAN	Neuroserpin	WVENNTNNLVK	2	1	b2	665.841	286.155	669.848	286.155		30.7524	3.46698	0.000459087	1.40057	No	No	No	No	Yes	No	No
SET	Q01105	SET_HUMAN	Protein SET	LNEQASEEILK	2	1	b2	637.335	228.134	641.342	228.134		31.2239	4.14232	0.0415361	-1.33299	Yes	No	No	Yes	Yes	Yes	No
SH3BGRL3	Q9H299	SH3L3_HUMAN	SH3 domain-binding glutamic acid-rich-like protein 3	VYSTSVTGSR	2	1	y5	528.77	519.289	533.774	529.297		23.6892	9.37903	0.623329	-0.00708341	No	No	No	No	Yes	No	No
SKAP2	O75563	SKAP2_HUMAN	Src kinase-associated phosphoprotein 2	GAIGLVPK	2	1	y2	377.745	244.166	381.752	252.18		29.999	7.89025	0.0335132	-0.0481413	No	No	No	No	No	No	No
SLC16A1	P53985	MOT1_HUMAN	Monocarboxylate transporter 1	LNDMYGDYK	2	1	y5	559.745	645.288	563.752	653.302		28.8166	5.66124	0.0234412	-1.12031	Yes	No	No	No	No	No	Yes
SLC39A10	Q9ULF5	S39AA_HUMAN	Zinc transporter ZIP10	ETVEVSVK	2	1	y5	445.745	561.324	449.752	569.338		25.6808	5.82282	0.0458183	-1.10002	No	Yes	No	No	No	No	No
SLC39A6	Q13433	S39A6_HUMAN	Zinc transporter ZIP6	YGENNSLSVEGFR	2	1	y8	736.344	894.468	741.348	904.476		35.2607	15.3926	0.783445	-0.422718	No	No	No	No	Yes	No	No
SLC40A1	Q9NP59	S40A1_HUMAN	Solute carrier family 40 member 1	LANMNATIR	2	1	y5	502.271	574.331	507.275	584.339		28.2435	8.40137	0.532091	-1.3925	No	No	No	No	No	No	Yes
SLC9A3R1	O14745	NHRF1_HUMAN	Na(+)/H(+) exchange regulatory cofactor NHE-RF1	LGVQVR	2	1	y3	336.214	402.246	341.218	412.254		25.2247	1.75864	0.657919	-1.10984	No	No	No	No	No	No	No
SNCA	P37840	SYUA_HUMAN	Alpha-synuclein	EQVTNVGGAVVTGVTAVAQK	3	1	y8	643.353	773.452	646.024	781.466		40.6006	4.03116	0.00387817	-1.11717	Yes	No	No	No	No	No	Yes
SOD1	P00441	SODC_HUMAN	Superoxide dismutase [Cu-Zn]	TLVVHEK	3	1	b2	275.832	215.139	278.504	215.139		18.6788	11.0838	0.0391326	-1.31626	No	No	Yes	No	No	No	No
SOX2	P48431	SOX2_HUMAN	Transcription factor SOX-2	LLSETEK	2	1	b2	410.227	227.175	414.234	227.175		22.3674	4.17009	0.713093	-0.679946	Yes	No	No	No	No	No	No
SOX9	P48436	SOX9_HUMAN	Transcription factor SOX-9	MNLLDPFMK	2	1	y4	554.78	522.274	558.787	530.289		47.9693	1.74481	0.805169	-1.00533	Yes	No	No	No	No	No	Yes
SPARC	P09486	SPRC_HUMAN	SPARC	NVLVTLYER	2	1	b4	553.814	426.271	558.818	426.271		38.0237	4.29673	0.610708	-1.1306	No	No	Yes	No	No	Yes	No
SPTBN1	Q01082	SPTB2_HUMAN	Spectrin beta chain, non-erythrocytic 1	LTVQTK	2	1	y5	345.213	576.335	349.22	584.349		19.8521	2.04358	0.0344527	-0.910992	No	No	No	No	Yes	No	No
SQSTM1	Q13501	SQSTM_HUMAN	Sequestosome-1	VAALFPALRPGGFQAHYR	3	2	y13	657.695	735.392	661.031	740.396		41.3357	2.56846	0.000654168	-0.954854	No	No	No	No	No	No	No
SRC	P12931	SRC_HUMAN	Proto-oncogene tyrosine-protein kinase Src	LFGGFNSSDTVTSPQR	3	1	y4	571.613	487.262	574.949	497.271		36.9302	3.18098	0.337451	-0.998817	No	No	No	No	No	No	No
SRM	P19623	SPEE_HUMAN	Spermidine synthase	VLIIGGGDGGVLR	2	1	y9	613.367	787.406	618.371	797.414		39.7723	24.1773	0.672627	-0.165539	No	No	No	No	No	Yes	Yes
SSRP1	Q08945	SSRP1_HUMAN	FACT complex subunit SSRP1	GFIYVHKPPVHIR	3	1	y6	521.637	718.436	524.973	728.444		31.4022	6.40477	0.639963	-0.771567	No	No	No	No	No	No	No
STAT3	P40763	STAT3_HUMAN	Signal transducer and activator of transcription 3	VVENLQDDFDFNYK	3	1	y5	582.605	686.314	585.277	694.329		42.2279	1.4539	0.0373398	-1.24927	Yes	No	No	No	No	Yes	No
STMN1	P16949	STMN1_HUMAN	Stathmin	DLSLEEIQK	2	1	y5	537.788	646.341	541.795	654.355		34.3717	7.5447	0.296333	-1.12812	No	No	No	No	Yes	No	No
STX7	O15400	STX7_HUMAN	Syntaxin-7	AADYQR	2	1	y5	362.175	652.305	367.179	662.313		13.5312	4.80134	0.453387	-1.30887	No	No	No	No	No	No	No
STXBP1	P61764	STXB1_HUMAN	Syntaxin-binding protein 1	APGEYR	2	1	b2	346.672	169.097	351.676	169.097		15.017	3.18309	0.655123	-1.31142	No	No	No	No	No	No	No
TACC2	O95359	TACC2_HUMAN	Transforming acidic coiled-coil-containing protein 2	EVLEGFR	2	2	y5	425.227	311.171	430.231	316.176		31.3715	3.40476	0.670973	-0.520093	No	No	Yes	No	No	No	No
TAZ	Q16635	#N/A	#N/A	EVLYELIEK	2	1	y6	568.316	794.429	572.323	802.444		40.8687	7.789	0.425815	-0.842768	No	No	No	No	No	No	No
TBXAS1	P24557	THAS_HUMAN	Thromboxane-A synthase	WYSTSAFSR	2	1	y3	552.759	409.219	557.763	419.228		33.5404	2.93299	0.000504554	-0.684599	No	No	No	No	No	No	No
TF	P02787	TRFE_HUMAN	Serotransferrin	EGYYGYTGAFR	2	1	y7	642.288	771.378	647.292	781.387		35.2295	5.67875	0.156542	0.109096	No	No	No	No	No	Yes	No
TFRC	P02786	TFR1_HUMAN	Transferrin receptor protein 1	SSGLPNIPVQTISR	2	1	y7	734.91	800.462	739.914	810.471		38.5974	4.4264	0.0934673	0.56041	No	No	Yes	No	No	No	Yes
TGFB1	P01137	TGFB1_HUMAN	Transforming growth factor beta-1 proprotein [Cleaved into: Latency-associated peptide	GGEIEGFR	2	1	b3	432.714	244.093	437.718	244.093		27.6446	6.10702	0.312939	-1.05759	No	No	No	No	No	No	No
TGFB2	P61812	TGFB2_HUMAN	Transforming growth factor beta-2 proprotein	FDVSAMEK	2	1	y5	463.718	565.265	467.725	573.279		31.3145	6.76202	0.488308	-1.07465	No	No	Yes	No	No	No	Yes
TGFBI	Q15582	BGH3_HUMAN	Transforming growth factor-beta-induced protein ig-h3	LTLLAPLNSVFK	2	1	y7	658.403	804.461	662.41	812.476		50.9896	2.8075	0.34347	-0.113485	No	No	No	Yes	No	No	Yes
TGFBR2	P37173	TGFR2_HUMAN	TGF-beta receptor type-2	GNLQEYLTR	2	1	y2	547.285	276.167	552.29	286.175		33.8436	3.31669	0.00178973	-0.126054	No	No	No	No	No	No	No
TGM2	P21980	TGM2_HUMAN	Protein-glutamine gamma-glutamyltransferase 2	TVEIPDPVEAGEEVK	3	1	y7	537.942	761.368	540.613	769.382		38.8474	7.20136	0.00200609	0.830828	No	No	No	Yes	No	No	No
TGOLN2	O43493	TGON2_HUMAN	Trans-Golgi network integral membrane protein 2	LSPHAFK	2	2	y5	400.227	300.169	404.234	304.176		23.4732	3.57847	0.030416	-0.644274	Yes	No	No	No	No	No	No
THBS2	P35442	TSP2_HUMAN	Thrombospondin-2	GNQPVGVGLEAAK	2	1	y10	620.338	940.546	624.345	948.56		29.2933	6.18327	0.0671909	-0.238812	No	No	No	No	No	No	Yes
THY1	P04216	THY1_HUMAN	Thy-1 membrane glycoprotein	HENTSSSPIQYEFSLTR	3	1	y5	665.985	623.351	669.321	633.359		38.4845	4.73125	0.587528	-0.492752	Yes	No	No	No	No	No	Yes
TIMP1	P01033	TIMP1_HUMAN	Metalloproteinase inhibitor 1	HLACLPR	2	1	b3	433.737	322.187	438.741	322.187		39.7361	3.51996	0.0297218	-1.24463	Yes	No	No	No	No	No	Yes
TIMP2	P16035	TIMP2_HUMAN	Metalloproteinase inhibitor 2	FFACIK	2	1	y2	393.204	260.197	397.211	268.211		34.0666	3.61421	0.318581	-0.183437	No	No	No	No	No	No	No
TKT	P29401	TKT_HUMAN	Transketolase	AVELAANTK	2	1	b2	458.759	171.113	462.766	171.113		23.7924	4.24278	0.0422919	-0.611396	Yes	No	No	No	No	No	No
TLR4	O00206	TLR4_HUMAN	Toll-like receptor 4	NLDLSFNPLR	2	1	y6	594.822	733.399	599.826	743.407		44.2127	2.95179	0.830113	-0.939176	No	No	No	No	No	No	Yes
TNC	P24821	TENA_HUMAN	Tenascin	ETFTTGLDAPR	2	1	y6	604.301	628.341	609.305	638.35		32.3626	3.79681	0.0513863	0.0510531	No	No	No	No	No	No	Yes
TNF	P01375	TNFA_HUMAN	Tumor necrosis factor	IAVSYQTK	2	1	y7	455.256	796.42	459.263	804.434		25.6004	5.81201	0.359429	-1.15773	No	No	No	No	No	No	Yes
TNFRSF1B	P20333	TNR1B_HUMAN	Tumor necrosis factor receptor superfamily member 1B	NQPQAPGVEASGAGEAR	3	1	y6	546.933	560.279	550.269	570.287		25.7555	6.39318	0.511573	-1.11109	No	No	No	No	No	No	No
TNNI3	P19429	TNNI3_HUMAN	Troponin I, cardiac muscle	NITEIADLTQK	3	1	y3	415.894	376.219	418.566	384.233		36.3105	12.5429	0.381595	-1.11478	No	No	Yes	No	No	No	No
TOP2A	P11388	TOP2A_HUMAN	DNA topoisomerase 2-alpha	EQELDTLK	2	1	y3	488.253	361.245	492.26	369.259		26.6195	4.21469	0.454227	-0.222564	No	No	No	No	No	No	Yes
TPBG	Q13641	TPBG_HUMAN	Trophoblast glycoprotein	NLTEVPTDLPAYVR	2	1	b4	794.422	458.225	799.427	458.225		41.8431	3.37223	0.38382	-1.00675	No	No	No	No	No	No	No
TRIM2	Q9C040	TRIM2_HUMAN	Tripartite motif-containing protein 2	NGTYEFLYTVQK	2	1	y5	731.864	638.351	735.871	646.365		39.1598	11.9016	0.124097	-1.35978	No	No	No	No	Yes	No	No
TTR	P02766	TTHY_HUMAN	Transthyretin	AADDTWEPFASGK	2	1	y6	697.815	606.325	701.822	614.339		36.7635	2.29683	0.887358	-0.141303	Yes	Yes	Yes	Yes	Yes	Yes	No
TUBB3	Q13509	TBB3_HUMAN	Tubulin beta-3 chain	ISVYYNEASSHK	3	2	y9	466.561	549.746	469.233	553.753		27.1238	6.10212	0.50254	-1.13603	Yes	No	No	No	No	No	No
TXNDC15	Q96J42	TXD15_HUMAN	Thioredoxin domain-containing protein 15	IFIFNQTGIEAK	2	1	b2	690.88	261.16	694.887	261.16		42.6079	2.08755	0.128806	-0.602011	No	Yes	No	No	No	No	No
TXNL1	O43396	TXNL1_HUMAN	Thioredoxin-like protein 1	EDGIVPLR	2	1	y3	449.753	385.256	454.757	395.264		31.4695	9.50953	0.100335	-1.40549	No	No	No	No	Yes	Yes	No
TYMS	P04818	TYSY_HUMAN	Thymidylate synthase	VIDTIK	2	1	b2	344.716	213.16	348.723	213.16		23.8727	4.68122	0.206931	-1.07314	No	No	No	No	No	No	No
UBASH3B	Q8TF42	UBS3B_HUMAN	Ubiquitin-associated and SH3 domain-containing protein B	FAADFAAEAASK	2	1	y7	599.791	647.336	603.798	655.35		33.5333	4.56366	0.255394	-1.41982	No	No	No	No	Yes	No	Yes
UCHL1	P09936	UCHL1_HUMAN	Ubiquitin carboxyl-terminal hydrolase isozyme L1	GQEVSPK	2	1	y2	372.698	244.166	376.705	252.18		13.4748	1.09474	0.528377	-0.985065	No	No	No	No	Yes	No	No
VAPA	Q9P0L0	VAPA_HUMAN	Vesicle-associated membrane protein-associated protein A	AVPLNASK	2	1	y3	400.237	305.182	404.244	313.196		36.4299	6.76702	0.207084	-0.74825	No	No	Yes	No	No	No	No
VCAM1	P19320	VCAM1_HUMAN	Vascular cell adhesion protein 1	LTAFPSESVK	2	1	y8	539.793	864.446	543.8	872.46		31.2585	4.97257	0.0734131	0.126758	No	No	No	No	No	No	No
VDAC1	P21796	VDAC1_HUMAN	Voltage-dependent anion-selective channel protein 1	NVNAGGHK	2	1	b3	398.707	328.162	402.714	328.162		12.141	2.93226	0.161478	-1.39986	No	No	No	No	No	No	No
VEGFA	P15692	VEGFA_HUMAN	Vascular endothelial growth factor A	FMDVYQR	2	1	b3	479.726	394.143	484.73	394.143		30.9439	1.659	0.0843702	-0.965984	Yes	No	No	No	No	No	Yes
VIM	P08670	VIME_HUMAN	Vimentin	FANYIDK	2	1	y3	435.721	375.224	439.729	383.238		28.3623	5.00365	0.0708433	-1.44398	Yes	Yes	Yes	Yes	No	No	No
VIP	P01282	VIP_HUMAN	VIP peptides	YLESLMGK	2	1	y6	470.744	664.333	474.751	672.348		33.8991	3.73812	0.222104	-1.14373	No	No	No	No	No	No	No
VKORC1	Q9BQB6	VKOR1_HUMAN	Vitamin K epoxide reductase complex subunit 1	VQEPQGK	2	1	b2	393.211	228.134	397.218	228.134		13.6642	3.45011	0.0828345	0.106621	No	No	No	No	No	No	No
VTN	P04004	VTNC_HUMAN	Vitronectin	GSQYWR	2	1	y2	398.69	361.198	403.695	371.207		25.1078	7.00516	0.039611	-0.52101	No	Yes	No	No	No	No	No
WDR19	Q8NEZ3	WDR19_HUMAN	WD repeat-containing protein 19	VILAGSTK	2	1	y6	394.747	576.335	398.755	584.349		23.891	5.68806	0.03815	-1.05797	No	No	Yes	No	No	No	No
WEE1	P30291	WEE1_HUMAN	Wee1-like protein kinase	SPAAPYFLGSSFSPVR	2	1	b8	841.93	847.435	846.935	847.435		45.2961	4.04558	0.00909288	-0.79692	No	No	No	No	No	No	No
YWHAB	P31946	1433B_HUMAN	14-3-3 protein beta/alpha	YLSEVASGDNK	2	1	b2	591.785	277.155	595.793	277.155		25.2479	1.94523	0.0126808	-1.11525	Yes	No	No	No	No	No	No
ZAP70	P43403	ZAP70_HUMAN	Tyrosine-protein kinase ZAP-70	QIDVAIK	2	1	y5	393.74	545.329	397.747	553.344		28.6615	8.30708	0.0254872	-0.391509	No	No	No	No	No	No	Yes

## Sheet: Supplementary Table 3
Supplementary Table S3. Linear regression between the clinical measurements and prognostic outcome.
Time Point	RPCQ at 6 months			GOSE at 6 months
	Coefficient	SE	P	Coefficient	SE	P
RPCQ
at 1 week	0.5778	0.1587	0.00114	-0.04666	0.01257	0.000944
at 1 month	0.5876	0.1069	3.26e-06	-0.03978	0.01074	0.000706
at 3 months	0.7351	0.1059	2.93e-08	-0.04907	0.01141	0.000115
at 6 months	‒	‒	‒	-0.04482	0.01214	0.000698
GOSE
at 1 month	-3.733	2.072	0.07994	0.6309	0.1562	0.00027
at 3 months	-7.032	2.114	0.00196	0.9114	0.1485	3.71e-07
at 6 months	-5.889	1.595	0.000698	‒	‒	‒
BDI
at 1 month	0.5728	0.1958	0.00593	-0.006981	0.018931	0.714
at 3 months	1.0088	0.1799	1.97e-06	-0.05492	0.01926	0.007
at 6 months	1.3484	0.2062	2.31e-07	-0.09826	0.02463	0.000361
MoCA
at 1 month	-0.5828	0.4809	0.2335	0.10199	0.03919	0.0134
at 3 months	-1.2726	0.5621	0.02935	0.13167	0.04767	0.0088
FAB
at 1 month	-0.6965	0.8824	0.4351	0.16631	0.07235	0.02744
at 3 months	-0.2541	0.9279	0.786	0.27193	0.06797	0.000282

## Sheet: Supplementary Table 4
Supplementary Table S4. Indirect effects or moderating indirect effects of proteins on the prognostic outcomes.
Outcome	Category	Path	Protein Name	Entry	Label	Coefficient	SE	z	P	LLCI	ULCI
RPCQ	1 week	X ‒ BDI 1 mo ‒ BDI 3 mo	ABL1	P00519	a	-33.1591	12.8068	-2.58919	0.00962024	-53.3845	-5.25888
RPCQ	1 week	X ‒ BDI 1 mo ‒ BDI 3 mo	ABL1	P00519	b	0.721152	0.159355	4.52544	6.02689e-06	0.497142	1.09556
RPCQ	1 week	X ‒ BDI 1 mo ‒ BDI 3 mo	ABL1	P00519	c	3.20378	6.91595	0.463245	0.643189	-8.8974	18.206
RPCQ	1 week	X ‒ BDI 1 mo ‒ BDI 3 mo	ABL1	P00519	Indirect	-23.9128	8.1674	-2.92783	0.00341336	-39.4592	-4.75886
RPCQ	1 week	X ‒ BDI 1 mo ‒ BDI 3 mo	ALAD	P13716	a	38.682	17.2218	2.24611	0.0246971	6.34117	78.1472
RPCQ	1 week	X ‒ BDI 1 mo ‒ BDI 3 mo	ALAD	P13716	b	0.661653	0.163898	4.03699	5.4142e-05	0.496726	1.0825
RPCQ	1 week	X ‒ BDI 1 mo ‒ BDI 3 mo	ALAD	P13716	c	9.16075	8.66051	1.05776	0.290165	-10.1333	25.1223
RPCQ	1 week	X ‒ BDI 1 mo ‒ BDI 3 mo	ALAD	P13716	Indirect	25.5941	10.7201	2.38748	0.0169641	5.35549	51.4724
RPCQ	1 week	X ‒ BDI 1 mo ‒ BDI 3 mo	ALCAM	Q13740	a	44.0167	19.0107	2.31537	0.0205928	1.1692	76.7732
RPCQ	1 week	X ‒ BDI 1 mo ‒ BDI 3 mo	ALCAM	Q13740	b	0.699058	0.16275	4.29528	1.74472e-05	0.520218	1.1391
RPCQ	1 week	X ‒ BDI 1 mo ‒ BDI 3 mo	ALCAM	Q13740	c	-1.44093	7.50986	-0.191871	0.847843	-18.5232	12.3192
RPCQ	1 week	X ‒ BDI 1 mo ‒ BDI 3 mo	ALCAM	Q13740	Indirect	30.7703	12.7043	2.42203	0.0154342	0.900507	58.8007
RPCQ	1 week	X ‒ BDI 1 mo ‒ BDI 3 mo	ALDH18A1	P54886	a	68.0145	18.5325	3.67	0.000242549	35.8857	107.005
RPCQ	1 week	X ‒ BDI 1 mo ‒ BDI 3 mo	ALDH18A1	P54886	b	0.643628	0.211309	3.04591	0.00231976	0.420663	1.19566
RPCQ	1 week	X ‒ BDI 1 mo ‒ BDI 3 mo	ALDH18A1	P54886	c	7.13839	12.4447	0.573609	0.566232	-20.8144	30.2027
RPCQ	1 week	X ‒ BDI 1 mo ‒ BDI 3 mo	ALDH18A1	P54886	Indirect	43.776	8.70487	5.02891	4.93272e-07	29.5568	64.9672
RPCQ	1 week	X ‒ BDI 1 mo ‒ BDI 3 mo	APOE	P02649	a	31.3183	8.32291	3.7629	0.000167954	17.2004	51.6036
RPCQ	1 week	X ‒ BDI 1 mo ‒ BDI 3 mo	APOE	P02649	b	0.617244	0.173111	3.56561	0.000363012	0.447917	1.09062
RPCQ	1 week	X ‒ BDI 1 mo ‒ BDI 3 mo	APOE	P02649	c	11.5734	7.87846	1.46899	0.141836	-9.06741	24.0271
RPCQ	1 week	X ‒ BDI 1 mo ‒ BDI 3 mo	APOE	P02649	Indirect	19.331	5.93758	3.25571	0.00113109	11.9813	35.3859
RPCQ	1 week	X ‒ BDI 1 mo ‒ BDI 3 mo	CCN1	O00622	a	-11.3737	3.85827	-2.94787	0.00319968	-20.1806	-3.74503
RPCQ	1 week	X ‒ BDI 1 mo ‒ BDI 3 mo	CCN1	O00622	b	0.632077	0.163512	3.86563	0.000110802	0.476261	1.08169
RPCQ	1 week	X ‒ BDI 1 mo ‒ BDI 3 mo	CCN1	O00622	c	-4.7267	2.87565	-1.6437	0.100238	-9.43692	1.61449
RPCQ	1 week	X ‒ BDI 1 mo ‒ BDI 3 mo	CCN1	O00622	Indirect	-7.18904	2.47289	-2.90714	0.00364751	-12.6888	-2.60334
RPCQ	1 week	X ‒ BDI 1 mo ‒ BDI 3 mo	CD14	P08571	a	30.7249	14.3315	2.14387	0.0320433	6.07647	64.26
RPCQ	1 week	X ‒ BDI 1 mo ‒ BDI 3 mo	CD14	P08571	b	0.651658	0.171001	3.81085	0.000138491	0.447882	1.08185
RPCQ	1 week	X ‒ BDI 1 mo ‒ BDI 3 mo	CD14	P08571	c	6.11774	7.84573	0.779754	0.435535	-9.78123	22.6547
RPCQ	1 week	X ‒ BDI 1 mo ‒ BDI 3 mo	CD14	P08571	Indirect	20.0221	8.49426	2.35714	0.0184164	5.43666	39.2561
RPCQ	1 week	X ‒ BDI 1 mo ‒ BDI 3 mo	CSF1	P09603	a	37.5692	20.86	1.80101	0.0717005	6.12165	89.7413
RPCQ	1 week	X ‒ BDI 1 mo ‒ BDI 3 mo	CSF1	P09603	b	0.630776	0.156582	4.02841	5.61556e-05	0.475864	1.02272
RPCQ	1 week	X ‒ BDI 1 mo ‒ BDI 3 mo	CSF1	P09603	c	20.2583	10.0455	2.01665	0.0437325	1.78499	42.542
RPCQ	1 week	X ‒ BDI 1 mo ‒ BDI 3 mo	CSF1	P09603	Indirect	23.6977	12.4625	1.90152	0.057234	5.47687	53.3066
RPCQ	1 week	X ‒ BDI 1 mo ‒ BDI 3 mo	F12	P00748	a	36.0506	10.2021	3.53365	0.000409868	18.7536	58.329
RPCQ	1 week	X ‒ BDI 1 mo ‒ BDI 3 mo	F12	P00748	b	0.563549	0.158543	3.55456	0.000378612	0.388796	0.972491
RPCQ	1 week	X ‒ BDI 1 mo ‒ BDI 3 mo	F12	P00748	c	16.6129	6.73249	2.46758	0.0136032	2.04613	29.6909
RPCQ	1 week	X ‒ BDI 1 mo ‒ BDI 3 mo	F12	P00748	Indirect	20.3163	5.03813	4.0325	5.51867e-05	12.4922	32.1548
RPCQ	1 week	X ‒ BDI 1 mo ‒ BDI 3 mo	FSTL1	Q12841	a	48.4424	19.9826	2.42422	0.0153411	7.81397	86.4652
RPCQ	1 week	X ‒ BDI 1 mo ‒ BDI 3 mo	FSTL1	Q12841	b	0.638685	0.155097	4.11798	3.8221e-05	0.463669	1.02039
RPCQ	1 week	X ‒ BDI 1 mo ‒ BDI 3 mo	FSTL1	Q12841	c	11.7622	8.91494	1.31938	0.187041	-5.18829	29.958
RPCQ	1 week	X ‒ BDI 1 mo ‒ BDI 3 mo	FSTL1	Q12841	Indirect	30.9394	9.85651	3.13898	0.00169534	5.98758	47.4135
RPCQ	1 week	X ‒ BDI 1 mo ‒ BDI 3 mo	IGF2	P01344	a	26.8825	13.4267	2.00217	0.0452669	4.35491	54.9001
RPCQ	1 week	X ‒ BDI 1 mo ‒ BDI 3 mo	IGF2	P01344	b	0.660618	0.179138	3.68776	0.000226233	0.502082	1.16262
RPCQ	1 week	X ‒ BDI 1 mo ‒ BDI 3 mo	IGF2	P01344	c	7.18692	8.0105	0.897187	0.369619	-10.354	21.7105
RPCQ	1 week	X ‒ BDI 1 mo ‒ BDI 3 mo	IGF2	P01344	Indirect	17.759	9.58209	1.85336	0.0638313	3.04816	41.4925
RPCQ	1 week	X ‒ BDI 1 mo ‒ BDI 3 mo	IL10	P22301	a	8.11251	4.17259	1.94424	0.0518664	-0.0903816	13.35
RPCQ	1 week	X ‒ BDI 1 mo ‒ BDI 3 mo	IL10	P22301	b	0.646267	0.125761	5.13885	2.76423e-07	0.534402	0.92195
RPCQ	1 week	X ‒ BDI 1 mo ‒ BDI 3 mo	IL10	P22301	c	5.38578	2.57324	2.093	0.0363495	0.71616	8.50057
RPCQ	1 week	X ‒ BDI 1 mo ‒ BDI 3 mo	IL10	P22301	Indirect	5.24285	2.79532	1.87558	0.0607127	0.0608843	8.45006
RPCQ	1 week	X ‒ BDI 1 mo ‒ BDI 3 mo	LBP	P18428	a	32.0418	12.4626	2.57103	0.0101395	8.03176	57.4156
RPCQ	1 week	X ‒ BDI 1 mo ‒ BDI 3 mo	LBP	P18428	b	0.684334	0.182614	3.74743	0.000178659	0.509188	1.15606
RPCQ	1 week	X ‒ BDI 1 mo ‒ BDI 3 mo	LBP	P18428	c	0.871905	7.76396	0.112302	0.910584	-14.2915	16.4183
RPCQ	1 week	X ‒ BDI 1 mo ‒ BDI 3 mo	LBP	P18428	Indirect	21.9273	7.92076	2.76833	0.00563446	6.83452	40.3251
RPCQ	1 week	X ‒ BDI 1 mo ‒ BDI 3 mo	MGST1	P10620	a	20.8568	11.1452	1.87136	0.0612953	3.16588	44.8425
RPCQ	1 week	X ‒ BDI 1 mo ‒ BDI 3 mo	MGST1	P10620	b	0.672735	0.158677	4.23966	2.23857e-05	0.510232	1.07054
RPCQ	1 week	X ‒ BDI 1 mo ‒ BDI 3 mo	MGST1	P10620	c	2.74411	3.68025	0.74563	0.455891	-5.89768	8.53634
RPCQ	1 week	X ‒ BDI 1 mo ‒ BDI 3 mo	MGST1	P10620	Indirect	14.0311	6.39652	2.19355	0.028268	2.92374	28.0103
RPCQ	1 week	X ‒ BDI 1 mo ‒ BDI 3 mo	PPP1CC	P36873	a	-18.1855	4.74909	-3.82927	0.000128526	-31.6484	-11.7591
RPCQ	1 week	X ‒ BDI 1 mo ‒ BDI 3 mo	PPP1CC	P36873	b	0.591102	0.137474	4.29974	1.70999e-05	0.474545	0.951636
RPCQ	1 week	X ‒ BDI 1 mo ‒ BDI 3 mo	PPP1CC	P36873	c	-10.9802	4.75752	-2.30796	0.0210013	-16.4105	2.00722
RPCQ	1 week	X ‒ BDI 1 mo ‒ BDI 3 mo	PPP1CC	P36873	Indirect	-10.7495	3.64068	-2.9526	0.00315106	-20.5942	-6.86001
RPCQ	1 week	X ‒ BDI 1 mo ‒ BDI 3 mo	RARRES2	Q99969	a	14.3492	5.27226	2.72164	0.00649596	7.25625	25.0631
RPCQ	1 week	X ‒ BDI 1 mo ‒ BDI 3 mo	RARRES2	Q99969	b	0.6626	0.142072	4.66384	3.10363e-06	0.544274	1.03697
RPCQ	1 week	X ‒ BDI 1 mo ‒ BDI 3 mo	RARRES2	Q99969	c	5.75743	3.37391	1.70646	0.0879232	-0.943879	9.63112
RPCQ	1 week	X ‒ BDI 1 mo ‒ BDI 3 mo	RARRES2	Q99969	Indirect	9.50777	5.00048	1.90137	0.0572536	4.78997	21.0103
RPCQ	1 week	X ‒ BDI 1 mo ‒ BDI 3 mo	SOD1	P00441	a	-8.18826	4.32746	-1.89216	0.0584693	-18.6231	-0.170783
RPCQ	1 week	X ‒ BDI 1 mo ‒ BDI 3 mo	SOD1	P00441	b	0.661287	0.178068	3.71368	0.000204263	0.466706	1.16044
RPCQ	1 week	X ‒ BDI 1 mo ‒ BDI 3 mo	SOD1	P00441	c	-3.93501	4.47065	-0.880188	0.378758	-11.7441	4.06978
RPCQ	1 week	X ‒ BDI 1 mo ‒ BDI 3 mo	SOD1	P00441	Indirect	-5.41479	3.05896	-1.77014	0.0767042	-13.9753	-0.11505
RPCQ	1 week	X ‒ BDI 1 mo ‒ BDI 3 mo	TGFBI	Q15582	a	46.5596	16.4309	2.83367	0.0046017	17.7114	87.0503
RPCQ	1 week	X ‒ BDI 1 mo ‒ BDI 3 mo	TGFBI	Q15582	b	0.642391	0.18258	3.51841	0.000434142	0.4877	1.14365
RPCQ	1 week	X ‒ BDI 1 mo ‒ BDI 3 mo	TGFBI	Q15582	c	10.7467	10.6649	1.00767	0.313612	-14.5137	28.845
RPCQ	1 week	X ‒ BDI 1 mo ‒ BDI 3 mo	TGFBI	Q15582	Indirect	29.9095	10.4403	2.86482	0.00417245	14.8523	56.4621
RPCQ	1 week	X ‒ BDI 1 mo ‒ BDI 3 mo	THBS2	P35442	a	16.5498	7.5515	2.19159	0.028409	1.09139	31.388
RPCQ	1 week	X ‒ BDI 1 mo ‒ BDI 3 mo	THBS2	P35442	b	0.666362	0.169457	3.93234	8.41243e-05	0.506769	1.08931
RPCQ	1 week	X ‒ BDI 1 mo ‒ BDI 3 mo	THBS2	P35442	c	3.79358	4.12642	0.91934	0.357918	-4.42396	11.8633
RPCQ	1 week	X ‒ BDI 1 mo ‒ BDI 3 mo	THBS2	P35442	Indirect	11.0282	5.75042	1.9178	0.0551365	0.799348	24.0733
RPCQ	1 week	X ‒ BDI 3 mo ‒ RPCQ 6 mo	ABL1	P00519	a	-22.8164	7.53665	-3.0274	0.00246669	-35.1253	-3.02045
RPCQ	1 week	X ‒ BDI 3 mo ‒ RPCQ 6 mo	ABL1	P00519	b	0.79492	0.175135	4.5389	5.65494e-06	0.427288	1.17893
RPCQ	1 week	X ‒ BDI 3 mo ‒ RPCQ 6 mo	ABL1	P00519	c	-5.07599	10.4346	-0.486455	0.626645	-26.7093	12.9577
RPCQ	1 week	X ‒ BDI 3 mo ‒ RPCQ 6 mo	ABL1	P00519	Indirect	-18.1373	7.44872	-2.43495	0.0148939	-33.3375	-1.60868
RPCQ	1 week	X ‒ BDI 3 mo ‒ RPCQ 6 mo	ALAD	P13716	a	32.4048	14.7046	2.20371	0.0275444	0.611836	59.6049
RPCQ	1 week	X ‒ BDI 3 mo ‒ RPCQ 6 mo	ALAD	P13716	b	0.766313	0.170632	4.49102	7.08832e-06	0.4146	1.1009
RPCQ	1 week	X ‒ BDI 3 mo ‒ RPCQ 6 mo	ALAD	P13716	c	22.4825	19.6921	1.1417	0.253578	-21.5929	58.2621
RPCQ	1 week	X ‒ BDI 3 mo ‒ RPCQ 6 mo	ALAD	P13716	Indirect	24.8322	12.3789	2.00601	0.0448555	0.464252	49.7316
RPCQ	1 week	X ‒ BDI 3 mo ‒ RPCQ 6 mo	ALCAM	Q13740	a	31.9877	9.49046	3.37052	0.000750275	8.02928	47.835
RPCQ	1 week	X ‒ BDI 3 mo ‒ RPCQ 6 mo	ALCAM	Q13740	b	0.77204	0.180169	4.28509	1.82667e-05	0.396337	1.08434
RPCQ	1 week	X ‒ BDI 3 mo ‒ RPCQ 6 mo	ALCAM	Q13740	c	10.5828	19.6497	0.538572	0.590182	-28.5363	47.6101
RPCQ	1 week	X ‒ BDI 3 mo ‒ RPCQ 6 mo	ALCAM	Q13740	Indirect	24.6958	9.27935	2.66137	0.00778223	4.50724	43.1427
RPCQ	1 week	X ‒ BDI 3 mo ‒ RPCQ 6 mo	ALDH18A1	P54886	a	52.7944	11.6531	4.5305	5.88443e-06	29.2165	75.185
RPCQ	1 week	X ‒ BDI 3 mo ‒ RPCQ 6 mo	ALDH18A1	P54886	b	0.87928	0.206615	4.25564	2.08456e-05	0.410977	1.25921
RPCQ	1 week	X ‒ BDI 3 mo ‒ RPCQ 6 mo	ALDH18A1	P54886	c	-4.96561	14.9335	-0.332514	0.739501	-33.4515	26.1421
RPCQ	1 week	X ‒ BDI 3 mo ‒ RPCQ 6 mo	ALDH18A1	P54886	Indirect	46.4211	13.2442	3.50502	0.00045657	20.0383	72.0078
RPCQ	1 week	X ‒ BDI 3 mo ‒ RPCQ 6 mo	APOE	P02649	a	33.1374	7.56885	4.37813	1.19704e-05	18.3119	46.1905
RPCQ	1 week	X ‒ BDI 3 mo ‒ RPCQ 6 mo	APOE	P02649	b	0.618734	0.179264	3.45153	0.000557419	0.333956	1.05188
RPCQ	1 week	X ‒ BDI 3 mo ‒ RPCQ 6 mo	APOE	P02649	c	23.8604	16.7348	1.42579	0.153928	-10.1814	51.1803
RPCQ	1 week	X ‒ BDI 3 mo ‒ RPCQ 6 mo	APOE	P02649	Indirect	20.5032	8.06899	2.54099	0.0110538	8.47855	38.0179
RPCQ	1 week	X ‒ BDI 3 mo ‒ RPCQ 6 mo	CCN1	O00622	a	-8.61727	3.35724	-2.56677	0.0102651	-13.5688	-2.97269
RPCQ	1 week	X ‒ BDI 3 mo ‒ RPCQ 6 mo	CCN1	O00622	b	0.718065	0.150178	4.78144	1.74044e-06	0.268938	0.770477
RPCQ	1 week	X ‒ BDI 3 mo ‒ RPCQ 6 mo	CCN1	O00622	c	-9.1393	2.61921	-3.48934	0.000484222	-12.4836	-4.03759
RPCQ	1 week	X ‒ BDI 3 mo ‒ RPCQ 6 mo	CCN1	O00622	Indirect	-6.18776	2.74739	-2.25224	0.0243074	-9.62422	-1.79448
RPCQ	1 week	X ‒ BDI 3 mo ‒ RPCQ 6 mo	CD14	P08571	a	28.749	10.4843	2.7421	0.00610486	8.3005	49.6661
RPCQ	1 week	X ‒ BDI 3 mo ‒ RPCQ 6 mo	CD14	P08571	b	0.740663	0.188854	3.92188	8.78623e-05	0.38283	1.11898
RPCQ	1 week	X ‒ BDI 3 mo ‒ RPCQ 6 mo	CD14	P08571	c	12.2149	9.79055	1.24762	0.212171	-10.5198	27.8988
RPCQ	1 week	X ‒ BDI 3 mo ‒ RPCQ 6 mo	CD14	P08571	Indirect	21.2933	10.6073	2.00742	0.0447044	5.07887	44.1329
RPCQ	1 week	X ‒ BDI 3 mo ‒ RPCQ 6 mo	CSF1	P09603	a	43.5317	17.5555	2.47965	0.013151	15.7959	85.7452
RPCQ	1 week	X ‒ BDI 3 mo ‒ RPCQ 6 mo	CSF1	P09603	b	0.75367	0.205176	3.67328	0.000239454	0.373592	1.19167
RPCQ	1 week	X ‒ BDI 3 mo ‒ RPCQ 6 mo	CSF1	P09603	c	19.87	15.7518	1.26144	0.207151	-16.725	47.085
RPCQ	1 week	X ‒ BDI 3 mo ‒ RPCQ 6 mo	CSF1	P09603	Indirect	32.8085	17.8714	1.83582	0.066385	9.06063	78.4039
RPCQ	1 week	X ‒ BDI 3 mo ‒ RPCQ 6 mo	F12	P00748	a	37.4052	7.50124	4.98653	6.14721e-07	21.6412	51.5142
RPCQ	1 week	X ‒ BDI 3 mo ‒ RPCQ 6 mo	F12	P00748	b	0.894433	0.339235	2.63661	0.0083738	0.291709	1.64256
RPCQ	1 week	X ‒ BDI 3 mo ‒ RPCQ 6 mo	F12	P00748	c	-4.57383	15.9799	-0.286225	0.774706	-37.5531	27.004
RPCQ	1 week	X ‒ BDI 3 mo ‒ RPCQ 6 mo	F12	P00748	Indirect	33.4564	14.0161	2.38699	0.0169868	9.54424	65.9836
RPCQ	1 week	X ‒ BDI 3 mo ‒ RPCQ 6 mo	FSTL1	Q12841	a	45.5063	14.6239	3.11178	0.00185962	16.3219	73.5845
RPCQ	1 week	X ‒ BDI 3 mo ‒ RPCQ 6 mo	FSTL1	Q12841	b	0.798541	0.236901	3.37077	0.000749573	0.373597	1.29185
RPCQ	1 week	X ‒ BDI 3 mo ‒ RPCQ 6 mo	FSTL1	Q12841	c	8.20755	16.6126	0.494057	0.621266	-27.4267	38.3131
RPCQ	1 week	X ‒ BDI 3 mo ‒ RPCQ 6 mo	FSTL1	Q12841	Indirect	36.3386	15.5491	2.33702	0.0194379	12.1846	69.7275
RPCQ	1 week	X ‒ BDI 3 mo ‒ RPCQ 6 mo	IGF2	P01344	a	27.9293	12.3135	2.26818	0.023318	5.21956	54.582
RPCQ	1 week	X ‒ BDI 3 mo ‒ RPCQ 6 mo	IGF2	P01344	b	0.789511	0.227352	3.47264	0.000515372	0.355292	1.26687
RPCQ	1 week	X ‒ BDI 3 mo ‒ RPCQ 6 mo	IGF2	P01344	c	9.3281	13.5095	0.690485	0.489889	-19.3058	35.5594
RPCQ	1 week	X ‒ BDI 3 mo ‒ RPCQ 6 mo	IGF2	P01344	Indirect	22.0505	12.81	1.72135	0.0851869	2.95629	54.4262
RPCQ	1 week	X ‒ BDI 3 mo ‒ RPCQ 6 mo	IL10	P22301	a	11.0365	4.27799	2.57983	0.00988487	1.86445	19.2026
RPCQ	1 week	X ‒ BDI 3 mo ‒ RPCQ 6 mo	IL10	P22301	b	0.716261	0.18352	3.90291	9.50426e-05	0.397815	1.11253
RPCQ	1 week	X ‒ BDI 3 mo ‒ RPCQ 6 mo	IL10	P22301	c	8.5903	5.83823	1.47139	0.141186	-2.05873	21.8154
RPCQ	1 week	X ‒ BDI 3 mo ‒ RPCQ 6 mo	IL10	P22301	Indirect	7.90501	4.15102	1.90436	0.056864	1.05846	16.8467
RPCQ	1 week	X ‒ BDI 3 mo ‒ RPCQ 6 mo	LBP	P18428	a	25.187	7.95275	3.16708	0.00153976	5.98775	30.3613
RPCQ	1 week	X ‒ BDI 3 mo ‒ RPCQ 6 mo	LBP	P18428	b	0.736666	0.120482	6.11433	9.69608e-10	0.622156	0.972411
RPCQ	1 week	X ‒ BDI 3 mo ‒ RPCQ 6 mo	LBP	P18428	c	16.7131	8.27183	2.02048	0.0433332	2.90962	26.6313
RPCQ	1 week	X ‒ BDI 3 mo ‒ RPCQ 6 mo	LBP	P18428	Indirect	18.5544	6.94091	2.6732	0.00751321	4.23284	24.4668
RPCQ	1 week	X ‒ BDI 3 mo ‒ RPCQ 6 mo	MGST1	P10620	a	19.4045	6.03795	3.21376	0.0013101	6.50405	31.1704
RPCQ	1 week	X ‒ BDI 3 mo ‒ RPCQ 6 mo	MGST1	P10620	b	0.712924	0.196372	3.63048	0.000282899	0.300818	1.10444
RPCQ	1 week	X ‒ BDI 3 mo ‒ RPCQ 6 mo	MGST1	P10620	c	15.4219	7.8309	1.96937	0.048911	2.09307	31.61
RPCQ	1 week	X ‒ BDI 3 mo ‒ RPCQ 6 mo	MGST1	P10620	Indirect	13.8339	5.40918	2.55749	0.010543	3.26909	24.0881
RPCQ	1 week	X ‒ BDI 3 mo ‒ RPCQ 6 mo	PPP1CC	P36873	a	-22.918	4.70295	-4.87311	1.09854e-06	-29.753	-9.17771
RPCQ	1 week	X ‒ BDI 3 mo ‒ RPCQ 6 mo	PPP1CC	P36873	b	0.599627	0.212334	2.82398	0.00474317	0.241596	1.08644
RPCQ	1 week	X ‒ BDI 3 mo ‒ RPCQ 6 mo	PPP1CC	P36873	c	-15.467	8.74494	-1.76869	0.0769464	-35.1836	0.172758
RPCQ	1 week	X ‒ BDI 3 mo ‒ RPCQ 6 mo	PPP1CC	P36873	Indirect	-13.7423	5.58061	-2.4625	0.0137971	-25.8415	-4.29185
RPCQ	1 week	X ‒ BDI 3 mo ‒ RPCQ 6 mo	RARRES2	Q99969	a	17.8371	6.8355	2.60949	0.00906785	2.84012	31.3517
RPCQ	1 week	X ‒ BDI 3 mo ‒ RPCQ 6 mo	RARRES2	Q99969	b	0.726316	0.197862	3.67082	0.000241776	0.354914	1.14723
RPCQ	1 week	X ‒ BDI 3 mo ‒ RPCQ 6 mo	RARRES2	Q99969	c	12.6084	8.00402	1.57525	0.115198	-3.09163	28.6565
RPCQ	1 week	X ‒ BDI 3 mo ‒ RPCQ 6 mo	RARRES2	Q99969	Indirect	12.9554	6.30549	2.05462	0.0399154	1.6388	27.079
RPCQ	1 week	X ‒ BDI 3 mo ‒ RPCQ 6 mo	SOD1	P00441	a	-7.24531	8.0724	-0.897541	0.36943	-25.1005	-1.07251
RPCQ	1 week	X ‒ BDI 3 mo ‒ RPCQ 6 mo	SOD1	P00441	b	0.746355	0.174939	4.26637	1.98676e-05	0.394193	0.910737
RPCQ	1 week	X ‒ BDI 3 mo ‒ RPCQ 6 mo	SOD1	P00441	c	-10.8841	10.2567	-1.06117	0.288613	-37.1821	-5.85152
RPCQ	1 week	X ‒ BDI 3 mo ‒ RPCQ 6 mo	SOD1	P00441	Indirect	-5.40757	3.36245	-1.60823	0.0777857	-10.1961	-0.468895
RPCQ	1 week	X ‒ BDI 3 mo ‒ RPCQ 6 mo	TGFBI	Q15582	a	44.1098	11.9784	3.68245	0.000231001	21.1341	67.3613
RPCQ	1 week	X ‒ BDI 3 mo ‒ RPCQ 6 mo	TGFBI	Q15582	b	0.770646	0.23997	3.21142	0.00132081	0.405445	1.3285
RPCQ	1 week	X ‒ BDI 3 mo ‒ RPCQ 6 mo	TGFBI	Q15582	c	11.6298	14.2994	0.813307	0.416042	-21.4763	35.531
RPCQ	1 week	X ‒ BDI 3 mo ‒ RPCQ 6 mo	TGFBI	Q15582	Indirect	33.993	16.0002	2.12453	0.0336256	10.8507	72.7885
RPCQ	1 week	X ‒ BDI 3 mo ‒ RPCQ 6 mo	THBS2	P35442	a	15.9703	7.6288	2.09342	0.0363119	0.29574	31.2524
RPCQ	1 week	X ‒ BDI 3 mo ‒ RPCQ 6 mo	THBS2	P35442	b	0.771951	0.176368	4.37693	1.20362e-05	0.428563	1.12463
RPCQ	1 week	X ‒ BDI 3 mo ‒ RPCQ 6 mo	THBS2	P35442	c	8.99545	7.83163	1.14861	0.250719	-5.71064	26.2724
RPCQ	1 week	X ‒ BDI 3 mo ‒ RPCQ 6 mo	THBS2	P35442	Indirect	12.3283	6.06646	2.0322	0.0421332	0.176362	24.0493
RPCQ	1 week	X ‒ MoCA 3 mo ‒ RPCQ 6 mo	ABL1	P00519	a	8.81583	3.27951	2.68815	0.00718488	2.3881	15.2436
RPCQ	1 week	X ‒ MoCA 3 mo ‒ RPCQ 6 mo	ABL1	P00519	b	-1.63096	0.488672	-3.33754	0.00084524	-2.58874	-0.673182
RPCQ	1 week	X ‒ MoCA 3 mo ‒ RPCQ 6 mo	ABL1	P00519	c	-8.83496	9.64579	-0.91594	0.359698	-27.7404	10.0704
RPCQ	1 week	X ‒ MoCA 3 mo ‒ RPCQ 6 mo	ABL1	P00519	Indirect	-14.3783	6.86793	-2.09354	0.0363012	-27.8392	-0.917375
RPCQ	1 week	X ‒ MoCA 3 mo ‒ RPCQ 6 mo	ALAD	P13716	a	-17.4133	6.58527	-2.64428	0.00818655	-30.3202	-4.50639
RPCQ	1 week	X ‒ MoCA 3 mo ‒ RPCQ 6 mo	ALAD	P13716	b	-1.61717	0.485815	-3.32878	0.000872258	-2.56935	-0.664994
RPCQ	1 week	X ‒ MoCA 3 mo ‒ RPCQ 6 mo	ALAD	P13716	c	19.1544	19.1933	0.997974	0.318292	-18.4637	56.7725
RPCQ	1 week	X ‒ MoCA 3 mo ‒ RPCQ 6 mo	ALAD	P13716	Indirect	28.1603	13.6007	2.07051	0.0384045	1.50351	54.8171
RPCQ	1 week	X ‒ MoCA 3 mo ‒ RPCQ 6 mo	ALCAM	Q13740	a	-12.2802	4.66576	-2.63197	0.00848903	-21.4249	-3.13544
RPCQ	1 week	X ‒ MoCA 3 mo ‒ RPCQ 6 mo	ALCAM	Q13740	b	-1.58198	0.482289	-3.28014	0.00103755	-2.52725	-0.636707
RPCQ	1 week	X ‒ MoCA 3 mo ‒ RPCQ 6 mo	ALCAM	Q13740	c	15.8517	13.4878	1.17526	0.239892	-10.584	42.2873
RPCQ	1 week	X ‒ MoCA 3 mo ‒ RPCQ 6 mo	ALCAM	Q13740	Indirect	19.4269	9.46351	2.05282	0.0400896	0.878787	37.9751
RPCQ	1 week	X ‒ MoCA 3 mo ‒ RPCQ 6 mo	LGALS3BP	Q08380	a	-12.3009	3.74697	-3.28289	0.00102749	-19.6448	-4.95696
RPCQ	1 week	X ‒ MoCA 3 mo ‒ RPCQ 6 mo	LGALS3BP	Q08380	b	-1.42598	0.49893	-2.85808	0.00426212	-2.40387	-0.448098
RPCQ	1 week	X ‒ MoCA 3 mo ‒ RPCQ 6 mo	LGALS3BP	Q08380	c	18.3819	11.7907	1.55902	0.118991	-4.72734	41.4912
RPCQ	1 week	X ‒ MoCA 3 mo ‒ RPCQ 6 mo	LGALS3BP	Q08380	Indirect	17.5409	8.13727	2.15562	0.0311134	1.5921	33.4896
RPCQ	1 week	X ‒ MoCA 3 mo ‒ RPCQ 6 mo	MMP9	P14780	a	-9.40251	3.31166	-2.83922	0.00452246	-15.8932	-2.91178
RPCQ	1 week	X ‒ MoCA 3 mo ‒ RPCQ 6 mo	MMP9	P14780	b	-1.3407	0.461825	-2.90306	0.00369539	-2.24587	-0.435544
RPCQ	1 week	X ‒ MoCA 3 mo ‒ RPCQ 6 mo	MMP9	P14780	c	21.1888	9.31071	2.27575	0.0228611	2.94018	39.4375
RPCQ	1 week	X ‒ MoCA 3 mo ‒ RPCQ 6 mo	MMP9	P14780	Indirect	12.606	6.21039	2.02982	0.0423745	0.433855	24.7781
RPCQ	1 week	X ‒ MoCA 3 mo ‒ RPCQ 6 mo	NEFH	P12036	a	-6.90505	2.47622	-2.78855	0.00529453	-11.7584	-2.05175
RPCQ	1 week	X ‒ MoCA 3 mo ‒ RPCQ 6 mo	NEFH	P12036	b	-1.21568	0.433264	-2.80586	0.00501822	-2.06486	-0.366497
RPCQ	1 week	X ‒ MoCA 3 mo ‒ RPCQ 6 mo	NEFH	P12036	c	20.0902	6.50614	3.08789	0.00201586	7.33842	32.842
RPCQ	1 week	X ‒ MoCA 3 mo ‒ RPCQ 6 mo	NEFH	P12036	Indirect	8.39432	4.24407	1.97789	0.0479407	0.0760937	16.7125
RPCQ	1 week	X ‒ MoCA 3 mo ‒ RPCQ 6 mo	NEFL	P07196	a	-14.3054	5.56038	-2.57274	0.0100896	-25.2036	-3.40728
RPCQ	1 week	X ‒ MoCA 3 mo ‒ RPCQ 6 mo	NEFL	P07196	b	-1.35906	0.447531	-3.0368	0.00239106	-2.2362	-0.481916
RPCQ	1 week	X ‒ MoCA 3 mo ‒ RPCQ 6 mo	NEFL	P07196	c	36.3208	14.8514	2.44561	0.0144606	7.21259	65.4291
RPCQ	1 week	X ‒ MoCA 3 mo ‒ RPCQ 6 mo	NEFL	P07196	Indirect	19.4419	9.90422	1.96299	0.0496469	0.0300047	38.8538
RPCQ	1 week	X ‒ MoCA 3 mo ‒ RPCQ 6 mo	NTRK3	Q16288	a	6.88872	2.70884	2.54305	0.0109891	1.57948	12.198
RPCQ	1 week	X ‒ MoCA 3 mo ‒ RPCQ 6 mo	NTRK3	Q16288	b	-1.45086	0.461791	-3.14181	0.00167908	-2.35595	-0.545766
RPCQ	1 week	X ‒ MoCA 3 mo ‒ RPCQ 6 mo	NTRK3	Q16288	c	-14.3565	7.44976	-1.92711	0.0539661	-28.9578	0.244767
RPCQ	1 week	X ‒ MoCA 3 mo ‒ RPCQ 6 mo	NTRK3	Q16288	Indirect	-9.99456	5.05626	-1.97667	0.0480791	-19.9047	-0.0844648
RPCQ	1 week	X ‒ MoCA 3 mo ‒ RPCQ 6 mo	SOX9	P48436	a	6.79208	2.18983	3.10165	0.00192446	2.5001	11.0841
RPCQ	1 week	X ‒ MoCA 3 mo ‒ RPCQ 6 mo	SOX9	P48436	b	-1.54268	0.50045	-3.08259	0.00205208	-2.52354	-0.561817
RPCQ	1 week	X ‒ MoCA 3 mo ‒ RPCQ 6 mo	SOX9	P48436	c	-7.85792	6.81048	-1.1538	0.248583	-21.2062	5.49038
RPCQ	1 week	X ‒ MoCA 3 mo ‒ RPCQ 6 mo	SOX9	P48436	Indirect	-10.478	4.7923	-2.18643	0.0287844	-19.8707	-1.08528
RPCQ	1 week	X ‒ MoCA 3 mo ‒ RPCQ 6 mo	TF	P02787	a	-5.19222	1.67645	-3.09716	0.00195385	-8.478	-1.90645
RPCQ	1 week	X ‒ MoCA 3 mo ‒ RPCQ 6 mo	TF	P02787	b	-1.64922	0.507129	-3.25206	0.0011457	-2.64317	-0.655262
RPCQ	1 week	X ‒ MoCA 3 mo ‒ RPCQ 6 mo	TF	P02787	c	3.79458	5.28152	0.718464	0.472471	-6.55701	14.1462
RPCQ	1 week	X ‒ MoCA 3 mo ‒ RPCQ 6 mo	TF	P02787	Indirect	8.5631	3.81807	2.24279	0.0249106	1.07983	16.0464
RPCQ	1 week	X ‒ MoCA 3 mo ‒ RPCQ 6 mo	TFRC	P02786	a	-7.44499	2.88289	-2.58248	0.00980932	-13.0953	-1.79464
RPCQ	1 week	X ‒ MoCA 3 mo ‒ RPCQ 6 mo	TFRC	P02786	b	-1.45653	0.464852	-3.13332	0.00172842	-2.36762	-0.545436
RPCQ	1 week	X ‒ MoCA 3 mo ‒ RPCQ 6 mo	TFRC	P02786	c	14.9056	8.00367	1.86234	0.0625546	-0.781318	30.5925
RPCQ	1 week	X ‒ MoCA 3 mo ‒ RPCQ 6 mo	TFRC	P02786	Indirect	10.8439	5.44141	1.99284	0.0462792	0.178883	21.5088
GOSE	1 week	X ‒ BDI 3 mo ‒ GOSE 6 mo	ACTR3B	Q9P1U1	a	53.6369	19.5934	2.7375	0.00619083	22.2526	101.326
GOSE	1 week	X ‒ BDI 3 mo ‒ GOSE 6 mo	ACTR3B	Q9P1U1	b	-0.0960006	0.0233609	-4.10946	3.96586e-05	-0.149541	-0.0586511
GOSE	1 week	X ‒ BDI 3 mo ‒ GOSE 6 mo	ACTR3B	Q9P1U1	c	-2.43047	2.04075	-1.19097	0.233667	-5.57636	2.42557
GOSE	1 week	X ‒ BDI 3 mo ‒ GOSE 6 mo	ACTR3B	Q9P1U1	Indirect	-5.14917	2.66283	-1.93372	0.0531474	-12.9113	-1.71127
GOSE	1 week	X ‒ BDI 3 mo ‒ GOSE 6 mo	CSF1	P09603	a	41.8209	18.523	2.25778	0.0239596	13.9245	88.5271
GOSE	1 week	X ‒ BDI 3 mo ‒ GOSE 6 mo	CSF1	P09603	b	-0.105334	0.0196411	-5.36296	8.18714e-08	-0.145617	-0.0626826
GOSE	1 week	X ‒ BDI 3 mo ‒ GOSE 6 mo	CSF1	P09603	c	-0.424537	1.76402	-0.240664	0.809816	-3.49273	3.27174
GOSE	1 week	X ‒ BDI 3 mo ‒ GOSE 6 mo	CSF1	P09603	Indirect	-4.40517	2.36512	-1.86255	0.0625253	-11.1251	-1.29611
GOSE	1 week	X ‒ BDI 3 mo ‒ GOSE 6 mo	F12	P00748	a	38.9846	7.62198	5.11476	3.14145e-07	24.2144	54.1011
GOSE	1 week	X ‒ BDI 3 mo ‒ GOSE 6 mo	F12	P00748	b	-0.0924746	0.0249921	-3.70014	0.000215477	-0.141936	-0.0460203
GOSE	1 week	X ‒ BDI 3 mo ‒ GOSE 6 mo	F12	P00748	c	-1.35548	1.56102	-0.868331	0.385213	-4.54666	1.45508
GOSE	1 week	X ‒ BDI 3 mo ‒ GOSE 6 mo	F12	P00748	Indirect	-3.60508	1.24982	-2.88448	0.00392063	-6.42829	-1.52545
GOSE	1 week	X ‒ BDI 3 mo ‒ GOSE 6 mo	HSD17B11	Q8NBQ5	a	-9.95422	2.92212	-3.4065	0.000658009	-16.847	-7.8074
GOSE	1 week	X ‒ BDI 3 mo ‒ GOSE 6 mo	HSD17B11	Q8NBQ5	b	-0.094044	0.0181091	-5.19318	2.06735e-07	-0.135867	-0.0774055
GOSE	1 week	X ‒ BDI 3 mo ‒ GOSE 6 mo	HSD17B11	Q8NBQ5	c	0.928265	0.537163	1.72809	0.0839724	0.0849145	2.11169
GOSE	1 week	X ‒ BDI 3 mo ‒ GOSE 6 mo	HSD17B11	Q8NBQ5	Indirect	0.936134	0.491547	1.90446	0.0568497	0.640983	2.07539
GOSE	1 week	X ‒ BDI 3 mo ‒ GOSE 6 mo	IGF1	P05019	a	-7.33846	3.74171	-1.96126	0.0498488	-16.5174	-1.16064
GOSE	1 week	X ‒ BDI 3 mo ‒ GOSE 6 mo	IGF1	P05019	b	-0.0971648	0.020343	-4.77632	1.78534e-06	-0.133477	-0.0550275
GOSE	1 week	X ‒ BDI 3 mo ‒ GOSE 6 mo	IGF1	P05019	c	0.506384	0.383848	1.31923	0.187092	-0.145523	1.45931
GOSE	1 week	X ‒ BDI 3 mo ‒ GOSE 6 mo	IGF1	P05019	Indirect	0.71304	0.398204	1.79064	0.073351	0.0722679	1.73947
GOSE	1 week	X ‒ BDI 3 mo ‒ GOSE 6 mo	IGF2	P01344	a	27.9293	12.435	2.24602	0.0247029	3.79964	52.2757
GOSE	1 week	X ‒ BDI 3 mo ‒ GOSE 6 mo	IGF2	P01344	b	-0.10567	0.0227825	-4.63823	3.514e-06	-0.148476	-0.060328
GOSE	1 week	X ‒ BDI 3 mo ‒ GOSE 6 mo	IGF2	P01344	c	-0.268298	1.03498	-0.259231	0.795457	-1.86932	2.15114
GOSE	1 week	X ‒ BDI 3 mo ‒ GOSE 6 mo	IGF2	P01344	Indirect	-2.95129	1.48633	-1.98562	0.0470755	-6.38922	-0.471737
GOSE	1 week	X ‒ BDI 3 mo ‒ GOSE 6 mo	IL10	P22301	a	11.0365	4.05285	2.72314	0.00646641	2.95631	19.1998
GOSE	1 week	X ‒ BDI 3 mo ‒ GOSE 6 mo	IL10	P22301	b	-0.110372	0.0248023	-4.45007	8.5844e-06	-0.154548	-0.0590651
GOSE	1 week	X ‒ BDI 3 mo ‒ GOSE 6 mo	IL10	P22301	c	0.206919	0.55717	0.371375	0.710358	-0.729357	1.53219
GOSE	1 week	X ‒ BDI 3 mo ‒ GOSE 6 mo	IL10	P22301	Indirect	-1.21812	0.517326	-2.35465	0.0185404	-2.38149	-0.284356
GOSE	1 week	X ‒ BDI 3 mo ‒ GOSE 6 mo	IL1B	P01584	a	-21.8741	9.11156	-2.4007	0.0163637	-42.2494	-6.31431
GOSE	1 week	X ‒ BDI 3 mo ‒ GOSE 6 mo	IL1B	P01584	b	-0.105555	0.0232743	-4.53524	5.75372e-06	-0.147995	-0.0571161
GOSE	1 week	X ‒ BDI 3 mo ‒ GOSE 6 mo	IL1B	P01584	c	0.244363	0.936107	0.261041	0.794061	-1.47633	2.19658
GOSE	1 week	X ‒ BDI 3 mo ‒ GOSE 6 mo	IL1B	P01584	Indirect	2.30891	1.13422	2.03569	0.0417812	0.558136	4.94838
GOSE	1 week	X ‒ BDI 3 mo ‒ GOSE 6 mo	MGST1	P10620	a	19.4045	6.0648	3.19953	0.00137651	6.03394	29.6538
GOSE	1 week	X ‒ BDI 3 mo ‒ GOSE 6 mo	MGST1	P10620	b	-0.0976328	0.0201244	-4.85148	1.22545e-06	-0.136685	-0.0591367
GOSE	1 week	X ‒ BDI 3 mo ‒ GOSE 6 mo	MGST1	P10620	c	-1.12441	0.594684	-1.89077	0.0586545	-2.35861	0.250553
GOSE	1 week	X ‒ BDI 3 mo ‒ GOSE 6 mo	MGST1	P10620	Indirect	-1.89452	0.778992	-2.43201	0.0150151	-3.59282	-0.475811
GOSE	1 week	X ‒ BDI 3 mo ‒ GOSE 6 mo	NEFH	P12036	a	13.1814	5.36495	2.45694	0.0140127	0.290451	23.61
GOSE	1 week	X ‒ BDI 3 mo ‒ GOSE 6 mo	NEFH	P12036	b	-0.108774	0.0226598	-4.80034	1.584e-06	-0.148527	-0.0582311
GOSE	1 week	X ‒ BDI 3 mo ‒ GOSE 6 mo	NEFH	P12036	c	0.124117	0.655588	0.189322	0.84984	-1.0289	1.49368
GOSE	1 week	X ‒ BDI 3 mo ‒ GOSE 6 mo	NEFH	P12036	Indirect	-1.43379	0.575828	-2.48997	0.0127755	-2.4578	-0.0336796
GOSE	1 week	X ‒ BDI 3 mo ‒ GOSE 6 mo	PPP1CC	P36873	a	-22.918	4.46376	-5.13424	2.83293e-07	-31.6903	-13.1251
GOSE	1 week	X ‒ BDI 3 mo ‒ GOSE 6 mo	PPP1CC	P36873	b	-0.114115	0.0267711	-4.2626	2.02058e-05	-0.165091	-0.0618139
GOSE	1 week	X ‒ BDI 3 mo ‒ GOSE 6 mo	PPP1CC	P36873	c	-0.431375	1.02475	-0.420956	0.673787	-2.24724	1.64907
GOSE	1 week	X ‒ BDI 3 mo ‒ GOSE 6 mo	PPP1CC	P36873	Indirect	2.61528	0.897995	2.91236	0.00358712	1.07559	4.50343
GOSE	1 week	X ‒ BDI 3 mo ‒ GOSE 6 mo	PRC1	O43663	a	14.7969	5.02098	2.94701	0.00320868	6.17466	25.5672
GOSE	1 week	X ‒ BDI 3 mo ‒ GOSE 6 mo	PRC1	O43663	b	-0.10608	0.0227129	-4.67047	3.00511e-06	-0.152798	-0.0628789
GOSE	1 week	X ‒ BDI 3 mo ‒ GOSE 6 mo	PRC1	O43663	c	-0.090162	0.40616	-0.221986	0.824325	-0.820111	0.872834
GOSE	1 week	X ‒ BDI 3 mo ‒ GOSE 6 mo	PRC1	O43663	Indirect	-1.56965	0.646526	-2.42783	0.0151896	-3.07719	-0.584358
GOSE	1 week	X ‒ BDI 3 mo ‒ GOSE 6 mo	RARRES2	Q99969	a	20.5462	5.81035	3.53614	0.000406027	7.99332	30.9956
GOSE	1 week	X ‒ BDI 3 mo ‒ GOSE 6 mo	RARRES2	Q99969	b	-0.104669	0.0249614	-4.19322	2.75017e-05	-0.161311	-0.0586475
GOSE	1 week	X ‒ BDI 3 mo ‒ GOSE 6 mo	RARRES2	Q99969	c	-0.242996	0.842251	-0.288507	0.772958	-1.76366	1.62343
GOSE	1 week	X ‒ BDI 3 mo ‒ GOSE 6 mo	RARRES2	Q99969	Indirect	-2.15054	0.903675	-2.37977	0.0173234	-4.32346	-0.526473
GOSE	1 week	X ‒ BDI 3 mo ‒ GOSE 6 mo	SLC39A10	Q9ULF5	a	11.8268	4.59816	2.57207	0.0101094	3.02128	21.8122
GOSE	1 week	X ‒ BDI 3 mo ‒ GOSE 6 mo	SLC39A10	Q9ULF5	b	-0.110786	0.0221665	-4.99791	5.79537e-07	-0.15183	-0.0674385
GOSE	1 week	X ‒ BDI 3 mo ‒ GOSE 6 mo	SLC39A10	Q9ULF5	c	0.301396	0.508365	0.592873	0.553266	-0.586611	1.40893
GOSE	1 week	X ‒ BDI 3 mo ‒ GOSE 6 mo	SLC39A10	Q9ULF5	Indirect	-1.31024	0.571098	-2.29425	0.0217762	-2.5533	-0.33354
GOSE	1 week	X ‒ BDI 3 mo ‒ GOSE 6 mo	SRC	P12931	a	10.3836	4.04578	2.56652	0.0102724	0.790656	16.6694
GOSE	1 week	X ‒ BDI 3 mo ‒ GOSE 6 mo	SRC	P12931	b	-0.101416	0.0221262	-4.58353	4.57194e-06	-0.144358	-0.0551588
GOSE	1 week	X ‒ BDI 3 mo ‒ GOSE 6 mo	SRC	P12931	c	-0.363148	0.404852	-0.896988	0.369725	-1.24	0.369417
GOSE	1 week	X ‒ BDI 3 mo ‒ GOSE 6 mo	SRC	P12931	Indirect	-1.05306	0.501676	-2.09908	0.0358096	-2.14161	-0.0754527
GOSE	1 week	X ‒ BDI 3 mo ‒ GOSE 6 mo	TGFBI	Q15582	a	44.1098	12.4442	3.5446	0.000393215	16.4143	67.4644
GOSE	1 week	X ‒ BDI 3 mo ‒ GOSE 6 mo	TGFBI	Q15582	b	-0.100815	0.0277232	-3.63649	0.000276382	-0.159518	-0.0485163
GOSE	1 week	X ‒ BDI 3 mo ‒ GOSE 6 mo	TGFBI	Q15582	c	-1.00826	1.5686	-0.642778	0.520368	-3.33394	2.94128
GOSE	1 week	X ‒ BDI 3 mo ‒ GOSE 6 mo	TGFBI	Q15582	Indirect	-4.44693	1.92972	-2.30444	0.021198	-8.77923	-1.28679
GOSE	1 week	X ‒ MoCA 3 mo ‒ GOSE 6 mo	CSF1	P09603	a	-12.4106	8.30944	-1.49356	0.135292	-34.3076	-0.870203
GOSE	1 week	X ‒ MoCA 3 mo ‒ GOSE 6 mo	CSF1	P09603	b	0.130997	0.067317	1.94597	0.0516583	0.0126701	0.284073
GOSE	1 week	X ‒ MoCA 3 mo ‒ GOSE 6 mo	CSF1	P09603	c	-3.20395	2.49293	-1.28522	0.198716	-7.36698	2.74064
GOSE	1 week	X ‒ MoCA 3 mo ‒ GOSE 6 mo	CSF1	P09603	Indirect	-1.62575	1.52988	-1.06266	0.287935	-5.80577	-0.0180031
GOSE	1 week	X ‒ MoCA 3 mo ‒ GOSE 6 mo	NEFH	P12036	a	-7.12662	1.98193	-3.59581	0.000323388	-10.7625	-5.23325
GOSE	1 week	X ‒ MoCA 3 mo ‒ GOSE 6 mo	NEFH	P12036	b	0.146292	0.0676281	2.16318	0.0305271	0.0495555	0.275265
GOSE	1 week	X ‒ MoCA 3 mo ‒ GOSE 6 mo	NEFH	P12036	c	-0.267109	1.08378	-0.246461	0.805325	-2.44371	1.42483
GOSE	1 week	X ‒ MoCA 3 mo ‒ GOSE 6 mo	NEFH	P12036	Indirect	-1.04257	0.606645	-1.71858	0.0856908	-2.08069	-0.278978
GOSE	1 week	X ‒ MoCA 1 mo ‒ FAB 3 mo	ACTR3B	Q9P1U1	a	-16.2717	7.90477	-2.05847	0.0395451	-32.3062	-1.48644
GOSE	1 week	X ‒ MoCA 1 mo ‒ FAB 3 mo	ACTR3B	Q9P1U1	b	0.30213	0.145627	2.07468	0.0380161	0.0531804	0.614404
GOSE	1 week	X ‒ MoCA 1 mo ‒ FAB 3 mo	ACTR3B	Q9P1U1	c	-1.8384	3.71582	-0.494749	0.620777	-10.7354	4.16478
GOSE	1 week	X ‒ MoCA 1 mo ‒ FAB 3 mo	ACTR3B	Q9P1U1	Indirect	-4.91618	3.17728	-1.54729	0.121793	-11.2567	-0.0732438
GOSE	1 week	X ‒ MoCA 1 mo ‒ FAB 3 mo	CSF1	P09603	a	-14.3705	5.93917	-2.41961	0.0155372	-28.5992	-4.96599
GOSE	1 week	X ‒ MoCA 1 mo ‒ FAB 3 mo	CSF1	P09603	b	0.311392	0.15927	1.95512	0.0505687	0.0439254	0.643741
GOSE	1 week	X ‒ MoCA 1 mo ‒ FAB 3 mo	CSF1	P09603	c	-0.426446	2.64169	-0.161429	0.871756	-5.40566	5.12528
GOSE	1 week	X ‒ MoCA 1 mo ‒ FAB 3 mo	CSF1	P09603	Indirect	-4.47485	3.12698	-1.43104	0.152418	-11.7191	-0.305977
GOSE	1 week	X ‒ MoCA 1 mo ‒ FAB 3 mo	F12	P00748	a	-12.9841	6.28238	-2.06675	0.0387573	-23.4079	-1.07583
GOSE	1 week	X ‒ MoCA 1 mo ‒ FAB 3 mo	F12	P00748	b	0.253768	0.1322	1.91958	0.0549107	0.0698519	0.486101
GOSE	1 week	X ‒ MoCA 1 mo ‒ FAB 3 mo	F12	P00748	c	-3.19293	2.12032	-1.50587	0.132101	-6.07597	1.40389
GOSE	1 week	X ‒ MoCA 1 mo ‒ FAB 3 mo	F12	P00748	Indirect	-3.29496	1.49497	-2.20403	0.0275222	-4.45032	-0.392144
GOSE	1 week	X ‒ MoCA 1 mo ‒ FAB 3 mo	HSD17B11	Q8NBQ5	a	3.71632	2.03284	1.82814	0.0675283	0.29277	8.86963
GOSE	1 week	X ‒ MoCA 1 mo ‒ FAB 3 mo	HSD17B11	Q8NBQ5	b	0.261228	0.155694	1.67783	0.0933801	0.00484999	0.595183
GOSE	1 week	X ‒ MoCA 1 mo ‒ FAB 3 mo	HSD17B11	Q8NBQ5	c	2.09186	1.38383	1.51164	0.130624	-0.23855	5.73048
GOSE	1 week	X ‒ MoCA 1 mo ‒ FAB 3 mo	HSD17B11	Q8NBQ5	Indirect	0.970806	0.79948	1.2143	0.224634	0.0395385	3.38957
GOSE	1 week	X ‒ MoCA 1 mo ‒ FAB 3 mo	MGST1	P10620	a	-10.1573	4.07894	-2.49018	0.0127677	-18.6498	-2.81523
GOSE	1 week	X ‒ MoCA 1 mo ‒ FAB 3 mo	MGST1	P10620	b	0.331745	0.16036	2.06875	0.0385694	0.0521482	0.635248
GOSE	1 week	X ‒ MoCA 1 mo ‒ FAB 3 mo	MGST1	P10620	c	0.785879	1.37701	0.570713	0.568194	-1.9649	3.36112
GOSE	1 week	X ‒ MoCA 1 mo ‒ FAB 3 mo	MGST1	P10620	Indirect	-3.36964	1.98071	-1.70123	0.0889005	-7.89922	-0.33632
GOSE	1 week	X ‒ FAB 1 mo ‒ FAB 3 mo	FOXO1	Q12778	a	-2.43722	0.921451	-2.64498	0.00816946	-4.59119	-0.768604
GOSE	1 week	X ‒ FAB 1 mo ‒ FAB 3 mo	FOXO1	Q12778	b	0.650901	0.258596	2.51706	0.011834	0.235983	1.20747
GOSE	1 week	X ‒ FAB 1 mo ‒ FAB 3 mo	FOXO1	Q12778	c	-2.01421	1.0917	-1.84503	0.0650336	-4.26673	0.218766
GOSE	1 week	X ‒ FAB 1 mo ‒ FAB 3 mo	FOXO1	Q12778	Indirect	-1.58639	0.918889	-1.72642	0.0842714	-3.76307	-0.334616
GOSE	1 week	X ‒ FAB 1 mo ‒ FAB 3 mo	HSD17B11	Q8NBQ5	a	2.55633	1.45028	1.76265	0.0779599	0.51133	6.07587
GOSE	1 week	X ‒ FAB 1 mo ‒ FAB 3 mo	HSD17B11	Q8NBQ5	b	0.654837	0.298862	2.1911	0.0284444	0.0892029	1.21713
GOSE	1 week	X ‒ FAB 1 mo ‒ FAB 3 mo	HSD17B11	Q8NBQ5	c	1.38868	1.45666	0.953333	0.340421	-1.45715	4.50974
GOSE	1 week	X ‒ FAB 1 mo ‒ FAB 3 mo	HSD17B11	Q8NBQ5	Indirect	1.67398	1.27497	1.31296	0.189196	0.114278	5.36755
GOSE	1 week	X ‒ FAB 1 mo ‒ FAB 3 mo	NEFH	P12036	a	-3.59016	1.26081	-2.84751	0.00440633	-6.26192	-1.36204
GOSE	1 week	X ‒ FAB 1 mo ‒ FAB 3 mo	NEFH	P12036	b	0.666751	0.32057	2.07989	0.0375353	0.00709193	1.23311
GOSE	1 week	X ‒ FAB 1 mo ‒ FAB 3 mo	NEFH	P12036	c	-1.26035	1.72396	-0.731077	0.464732	-5.19783	0.92912
GOSE	1 week	X ‒ FAB 1 mo ‒ FAB 3 mo	NEFH	P12036	Indirect	-2.39374	1.10469	-2.16689	0.0302429	-4.46331	-0.0562003
GOSE	1 week	X ‒ FAB 1 mo ‒ FAB 3 mo	RARRES2	Q99969	a	-2.65131	1.24641	-2.12717	0.0334063	-5.38521	-0.372649
GOSE	1 week	X ‒ FAB 1 mo ‒ FAB 3 mo	RARRES2	Q99969	b	0.692807	0.273527	2.53287	0.0113133	0.285374	1.27621
GOSE	1 week	X ‒ FAB 1 mo ‒ FAB 3 mo	RARRES2	Q99969	c	-2.63277	1.60913	-1.63615	0.101809	-6.27269	0.360662
GOSE	1 week	X ‒ FAB 1 mo ‒ FAB 3 mo	RARRES2	Q99969	Indirect	-1.83685	1.36881	-1.34193	0.179618	-5.60255	-0.164588
GOSE	1 week	X ‒ FAB 3 mo ‒ GOSE 6 mo	ACTR3B	Q9P1U1	a	-7.36162	2.71969	-2.70679	0.0067938	-12.1064	-2.13741
GOSE	1 week	X ‒ FAB 3 mo ‒ GOSE 6 mo	ACTR3B	Q9P1U1	b	0.305083	0.0791744	3.8533	0.000116534	0.213803	0.449515
GOSE	1 week	X ‒ FAB 3 mo ‒ GOSE 6 mo	ACTR3B	Q9P1U1	c	-5.33373	1.01519	-5.25391	1.48907e-07	-7.12503	-3.91858
GOSE	1 week	X ‒ FAB 3 mo ‒ GOSE 6 mo	ACTR3B	Q9P1U1	Indirect	-2.24591	1.02218	-2.19716	0.0280088	-4.56993	-0.937548
GOSE	1 week	X ‒ FAB 3 mo ‒ GOSE 6 mo	CSF1	P09603	a	-4.94496	2.14732	-2.30285	0.0212873	-9.78731	-2.03337
GOSE	1 week	X ‒ FAB 3 mo ‒ GOSE 6 mo	CSF1	P09603	b	0.334229	0.0713961	4.68133	2.85022e-06	0.248242	0.47201
GOSE	1 week	X ‒ FAB 3 mo ‒ GOSE 6 mo	CSF1	P09603	c	-3.17696	1.49703	-2.12218	0.0338228	-6.35437	-1.06473
GOSE	1 week	X ‒ FAB 3 mo ‒ GOSE 6 mo	CSF1	P09603	Indirect	-1.65275	0.962026	-1.71799	0.0857989	-3.82294	-0.504767
GOSE	1 week	X ‒ FAB 3 mo ‒ GOSE 6 mo	F12	P00748	a	-6.54779	2.78696	-2.34944	0.0188019	-12.5021	-1.92559
GOSE	1 week	X ‒ FAB 3 mo ‒ GOSE 6 mo	F12	P00748	b	0.260505	0.1136	2.29317	0.0218383	-0.00060252	0.453422
GOSE	1 week	X ‒ FAB 3 mo ‒ GOSE 6 mo	F12	P00748	c	-3.25484	1.31967	-2.46641	0.0136476	-5.92501	-0.926391
GOSE	1 week	X ‒ FAB 3 mo ‒ GOSE 6 mo	F12	P00748	Indirect	-1.70573	1.07238	-1.5906	0.111699	-4.00789	-0.00125564
GOSE	1 week	X ‒ FAB 3 mo ‒ GOSE 6 mo	FOXO1	Q12778	a	-3.69595	1.20007	-3.07978	0.00207153	-6.23239	-1.5728
GOSE	1 week	X ‒ FAB 3 mo ‒ GOSE 6 mo	FOXO1	Q12778	b	0.30941	0.136833	2.26123	0.0237453	-0.00515787	0.532091
GOSE	1 week	X ‒ FAB 3 mo ‒ GOSE 6 mo	FOXO1	Q12778	c	-0.832747	0.701629	-1.18688	0.235276	-2.38253	0.28267
GOSE	1 week	X ‒ FAB 3 mo ‒ GOSE 6 mo	FOXO1	Q12778	Indirect	-1.14357	0.68305	-1.67421	0.0940901	-2.7073	-0.0113194
GOSE	1 week	X ‒ FAB 3 mo ‒ GOSE 6 mo	HSD17B11	Q8NBQ5	a	3.09758	1.17073	2.64584	0.00814876	1.41544	5.47405
GOSE	1 week	X ‒ FAB 3 mo ‒ GOSE 6 mo	HSD17B11	Q8NBQ5	b	0.289576	0.10174	2.84624	0.00442384	0.0935683	0.458737
GOSE	1 week	X ‒ FAB 3 mo ‒ GOSE 6 mo	HSD17B11	Q8NBQ5	c	0.967416	0.739561	1.3081	0.190841	-0.979525	1.48582
GOSE	1 week	X ‒ FAB 3 mo ‒ GOSE 6 mo	HSD17B11	Q8NBQ5	Indirect	0.896983	0.540036	1.66097	0.0967199	0.367885	2.04367
GOSE	1 week	X ‒ FAB 3 mo ‒ GOSE 6 mo	MGST1	P10620	a	-2.89955	1.53142	-1.89338	0.0583077	-8.1263	-0.488945
GOSE	1 week	X ‒ FAB 3 mo ‒ GOSE 6 mo	MGST1	P10620	b	0.317321	0.0955906	3.31959	0.000901502	0.158161	0.545701
GOSE	1 week	X ‒ FAB 3 mo ‒ GOSE 6 mo	MGST1	P10620	c	-2.09884	0.614564	-3.41517	0.000637417	-3.80703	-0.646171
GOSE	1 week	X ‒ FAB 3 mo ‒ GOSE 6 mo	MGST1	P10620	Indirect	-0.92009	0.543547	-1.69275	0.0905026	-2.32211	-0.170235
GOSE	1 week	X ‒ FAB 3 mo ‒ GOSE 6 mo	NEFH	P12036	a	-3.58962	1.38359	-2.59444	0.00947461	-6.38432	-0.96763
GOSE	1 week	X ‒ FAB 3 mo ‒ GOSE 6 mo	NEFH	P12036	b	0.363645	0.149861	2.42655	0.0152431	-0.027485	0.560518
GOSE	1 week	X ‒ FAB 3 mo ‒ GOSE 6 mo	NEFH	P12036	c	-0.00432713	0.914294	-0.00473275	0.996224	-1.9251	1.56579
GOSE	1 week	X ‒ FAB 3 mo ‒ GOSE 6 mo	NEFH	P12036	Indirect	-1.30535	0.635461	-2.05418	0.0399584	-2.54106	-0.124762
GOSE	1 week	X ‒ FAB 3 mo ‒ GOSE 6 mo	RARRES2	Q99969	a	-4.43913	1.22135	-3.6346	0.000278414	-7.02747	-1.97979
GOSE	1 week	X ‒ FAB 3 mo ‒ GOSE 6 mo	RARRES2	Q99969	b	0.325976	0.127131	2.5641	0.0103444	0.0166906	0.501326
GOSE	1 week	X ‒ FAB 3 mo ‒ GOSE 6 mo	RARRES2	Q99969	c	-0.946485	0.841787	-1.12438	0.260854	-3.3605	0.229465
GOSE	1 week	X ‒ FAB 3 mo ‒ GOSE 6 mo	RARRES2	Q99969	Indirect	-1.44705	0.671619	-2.15457	0.0311954	-2.96252	-0.0754602
RPCQ	1 month	X ‒ BDI 1 mo ‒ BDI 3 mo	HTR2C	P28335	a	-37.668	15.0744	-2.4988	0.0124615	-63.0412	-8.27448
RPCQ	1 month	X ‒ BDI 1 mo ‒ BDI 3 mo	HTR2C	P28335	b	0.603912	0.127332	4.74283	2.10756e-06	0.409199	0.909345
RPCQ	1 month	X ‒ BDI 1 mo ‒ BDI 3 mo	HTR2C	P28335	c	0.172379	7.51064	0.0229513	0.981689	-18.6925	13.0531
RPCQ	1 month	X ‒ BDI 1 mo ‒ BDI 3 mo	HTR2C	P28335	Indirect	-22.7482	7.85241	-2.89697	0.00376792	-36.5562	-6.37947
RPCQ	1 month	X ‒ BDI 1 mo ‒ BDI 3 mo	LBP	P18428	a	11.9139	5.30279	2.24672	0.0246577	4.48164	26.0637
RPCQ	1 month	X ‒ BDI 1 mo ‒ BDI 3 mo	LBP	P18428	b	0.56466	0.115394	4.89333	9.91459e-07	0.411388	0.874497
RPCQ	1 month	X ‒ BDI 1 mo ‒ BDI 3 mo	LBP	P18428	c	7.77824	4.28198	1.8165	0.0692931	0.162888	17.4704
RPCQ	1 month	X ‒ BDI 1 mo ‒ BDI 3 mo	LBP	P18428	Indirect	6.7273	3.3754	1.99304	0.0462573	2.67725	15.4463
RPCQ	1 month	X ‒ BDI 1 mo ‒ BDI 3 mo	MIF	P14174	a	-15.6341	8.0566	-1.94053	0.0523152	-36.4116	-7.06232
RPCQ	1 month	X ‒ BDI 1 mo ‒ BDI 3 mo	MIF	P14174	b	0.544521	0.0949872	5.73257	9.89211e-09	0.40081	0.761275
RPCQ	1 month	X ‒ BDI 1 mo ‒ BDI 3 mo	MIF	P14174	c	-23.337	3.22575	-7.23458	4.6696e-13	-27.2919	-15.777
RPCQ	1 month	X ‒ BDI 1 mo ‒ BDI 3 mo	MIF	P14174	Indirect	-8.51308	6.11595	-1.39195	0.163939	-21.8367	-2.83065
RPCQ	1 month	X ‒ BDI 1 mo ‒ BDI 3 mo	NPTXR	O95502	a	18.041	9.48262	1.90254	0.057101	1.74306	38.8891
RPCQ	1 month	X ‒ BDI 1 mo ‒ BDI 3 mo	NPTXR	O95502	b	0.581275	0.117344	4.95359	7.28566e-07	0.431475	0.881742
RPCQ	1 month	X ‒ BDI 1 mo ‒ BDI 3 mo	NPTXR	O95502	c	4.86381	4.21481	1.15398	0.248509	-4.44267	12.5905
RPCQ	1 month	X ‒ BDI 1 mo ‒ BDI 3 mo	NPTXR	O95502	Indirect	10.4868	5.23239	2.00421	0.0450476	1.21861	22.5175
RPCQ	1 month	X ‒ BDI 1 mo ‒ BDI 3 mo	PRC1	O43663	a	-18.7847	9.09731	-2.06487	0.0389356	-36.1438	-0.0256308
RPCQ	1 month	X ‒ BDI 1 mo ‒ BDI 3 mo	PRC1	O43663	b	0.570136	0.132376	4.30694	1.65528e-05	0.373435	0.890913
RPCQ	1 month	X ‒ BDI 1 mo ‒ BDI 3 mo	PRC1	O43663	c	-3.65072	4.92191	-0.741728	0.458252	-13.2241	6.19159
RPCQ	1 month	X ‒ BDI 1 mo ‒ BDI 3 mo	PRC1	O43663	Indirect	-10.7099	4.72985	-2.26431	0.0235549	-18.0585	-0.017543
RPCQ	1 month	X ‒ BDI 1 mo ‒ BDI 3 mo	PSMD13	Q9UNM6	a	3.7378	5.58949	0.668719	0.503674	0.448276	18.0784
RPCQ	1 month	X ‒ BDI 1 mo ‒ BDI 3 mo	PSMD13	Q9UNM6	b	0.586554	0.127017	4.61792	3.87613e-06	0.528741	0.943912
RPCQ	1 month	X ‒ BDI 1 mo ‒ BDI 3 mo	PSMD13	Q9UNM6	c	10.3851	4.93304	2.10521	0.035273	0.712853	17.502
RPCQ	1 month	X ‒ BDI 1 mo ‒ BDI 3 mo	PSMD13	Q9UNM6	Indirect	2.19242	4.53023	0.483953	0.628419	0.237021	14.8172
RPCQ	1 month	X ‒ BDI 1 mo ‒ BDI 3 mo	STXBP1	P61764	a	4.80659	1.96811	2.44224	0.0145966	1.9322	9.1462
RPCQ	1 month	X ‒ BDI 1 mo ‒ BDI 3 mo	STXBP1	P61764	b	0.571612	0.112962	5.06023	4.18761e-07	0.48933	0.865259
RPCQ	1 month	X ‒ BDI 1 mo ‒ BDI 3 mo	STXBP1	P61764	c	5.7158	2.76929	2.064	0.039018	1.52848	8.93082
RPCQ	1 month	X ‒ BDI 1 mo ‒ BDI 3 mo	STXBP1	P61764	Indirect	2.7475	1.55267	1.76953	0.0768053	0.950457	6.1095
RPCQ	1 month	X ‒ BDI 3 mo ‒ RPCQ 6 mo	HTR2C	P28335	a	-22.5758	9.36637	-2.4103	0.0159394	-41.6037	-5.43058
RPCQ	1 month	X ‒ BDI 3 mo ‒ RPCQ 6 mo	HTR2C	P28335	b	0.886529	0.20716	4.27943	1.87372e-05	0.542523	1.30394
RPCQ	1 month	X ‒ BDI 3 mo ‒ RPCQ 6 mo	HTR2C	P28335	c	-23.5438	14.0936	-1.67053	0.0948145	-56.865	3.93599
RPCQ	1 month	X ‒ BDI 3 mo ‒ RPCQ 6 mo	HTR2C	P28335	Indirect	-20.0141	10.6102	-1.88631	0.0392538	-44.7213	-5.9004
RPCQ	1 month	X ‒ BDI 3 mo ‒ RPCQ 6 mo	LBP	P18428	a	14.5055	5.77057	2.51371	0.0119469	7.25267	31.9612
RPCQ	1 month	X ‒ BDI 3 mo ‒ RPCQ 6 mo	LBP	P18428	b	0.927545	0.237472	3.90591	9.38703e-05	0.501788	1.48878
RPCQ	1 month	X ‒ BDI 3 mo ‒ RPCQ 6 mo	LBP	P18428	c	11.4505	9.15003	1.25142	0.210782	-11.6102	24.7283
RPCQ	1 month	X ‒ BDI 3 mo ‒ RPCQ 6 mo	LBP	P18428	Indirect	13.4545	7.0923	1.89706	0.0378194	5.2886	31.4237
RPCQ	1 month	X ‒ BDI 3 mo ‒ RPCQ 6 mo	MIF	P14174	a	-29.1603	9.92899	-2.93688	0.00331528	-51.0465	-12.4465
RPCQ	1 month	X ‒ BDI 3 mo ‒ RPCQ 6 mo	MIF	P14174	b	0.9048	0.234602	3.85674	0.000114908	0.44832	1.37714
RPCQ	1 month	X ‒ BDI 3 mo ‒ RPCQ 6 mo	MIF	P14174	c	-19.7109	14.934	-1.31987	0.186878	-42.5779	13.7328
RPCQ	1 month	X ‒ BDI 3 mo ‒ RPCQ 6 mo	MIF	P14174	Indirect	-26.3842	12.7972	-2.06172	0.0392342	-57.586	-9.10936
RPCQ	1 month	X ‒ BDI 3 mo ‒ RPCQ 6 mo	NPTXR	O95502	a	15.3506	6.39427	2.40068	0.0163645	3.75427	30.1294
RPCQ	1 month	X ‒ BDI 3 mo ‒ RPCQ 6 mo	NPTXR	O95502	b	0.954664	0.228009	4.18697	2.82706e-05	0.515767	1.41853
RPCQ	1 month	X ‒ BDI 3 mo ‒ RPCQ 6 mo	NPTXR	O95502	c	13.3999	11.6914	1.14613	0.251739	-13.0478	36.9482
RPCQ	1 month	X ‒ BDI 3 mo ‒ RPCQ 6 mo	NPTXR	O95502	Indirect	14.6547	6.95698	2.10647	0.0351634	3.4485	29.2559
RPCQ	1 month	X ‒ BDI 3 mo ‒ RPCQ 6 mo	PRC1	O43663	a	-14.3606	5.19759	-2.76293	0.0057285	-24.095	-3.0956
RPCQ	1 month	X ‒ BDI 3 mo ‒ RPCQ 6 mo	PRC1	O43663	b	0.769973	0.20468	3.76183	0.000168676	0.397166	1.18054
RPCQ	1 month	X ‒ BDI 3 mo ‒ RPCQ 6 mo	PRC1	O43663	c	-25.2541	8.48421	-2.9766	0.00291468	-38.5992	-5.14757
RPCQ	1 month	X ‒ BDI 3 mo ‒ RPCQ 6 mo	PRC1	O43663	Indirect	-11.0572	4.72531	-2.34001	0.0192834	-21.1664	-1.92465
RPCQ	1 month	X ‒ BDI 3 mo ‒ RPCQ 6 mo	PSMD13	Q9UNM6	a	12.5775	5.5012	2.28632	0.0222357	0.797738	22.7532
RPCQ	1 month	X ‒ BDI 3 mo ‒ RPCQ 6 mo	PSMD13	Q9UNM6	b	0.866842	0.195104	4.44298	8.87215e-06	0.519801	1.28917
RPCQ	1 month	X ‒ BDI 3 mo ‒ RPCQ 6 mo	PSMD13	Q9UNM6	c	20.6608	9.32804	2.21492	0.0267657	1.35172	39.6544
RPCQ	1 month	X ‒ BDI 3 mo ‒ RPCQ 6 mo	PSMD13	Q9UNM6	Indirect	10.9027	5.35386	2.03642	0.0417081	0.731986	22.8506
RPCQ	1 month	X ‒ BDI 3 mo ‒ RPCQ 6 mo	STXBP1	P61764	a	8.4633	2.49441	3.39292	0.000691531	3.59915	13.5801
RPCQ	1 month	X ‒ BDI 3 mo ‒ RPCQ 6 mo	STXBP1	P61764	b	0.961683	0.208211	4.61878	3.86002e-06	0.59909	1.38993
RPCQ	1 month	X ‒ BDI 3 mo ‒ RPCQ 6 mo	STXBP1	P61764	c	4.76392	4.19612	1.13532	0.256243	-1.58834	14.8418
RPCQ	1 month	X ‒ BDI 3 mo ‒ RPCQ 6 mo	STXBP1	P61764	Indirect	8.13902	3.04729	2.6709	0.00756477	3.11469	14.4583
RPCQ	1 month	BDI 1mo ‒ W ‒ BDI 3 mo ‒ RPCQ 6 mo	F5	P12259	a1	0.255468	0.253011	1.00971	0.312633	-0.256984	0.790084
RPCQ	1 month	BDI 1mo ‒ W ‒ BDI 3 mo ‒ RPCQ 6 mo	F5	P12259	a2	0.0655488	10.9658	0.00597758	0.995231	-26.3527	19.5599
RPCQ	1 month	BDI 1mo ‒ W ‒ BDI 3 mo ‒ RPCQ 6 mo	F5	P12259	a3	-1.06569	0.807775	-1.3193	0.18707	-2.74758	0.502063
RPCQ	1 month	BDI 1mo ‒ W ‒ BDI 3 mo ‒ RPCQ 6 mo	F5	P12259	b	-0.10768	0.3794	-0.283816	0.776551	-0.81028	0.745457
RPCQ	1 month	BDI 1mo ‒ W ‒ BDI 3 mo ‒ RPCQ 6 mo	F5	P12259	c	1.12894	0.369389	3.05623	0.00224138	0.508703	1.9448
RPCQ	1 month	BDI 1mo ‒ W ‒ BDI 3 mo ‒ RPCQ 6 mo	F5	P12259	Indirect	0.682761	0.301699	2.26306	0.0236323	0.249677	1.47266
RPCQ	1 month	BDI 1mo ‒ W ‒ BDI 3 mo ‒ RPCQ 6 mo	F5	P12259	Index.mod.med	-1.2031	1.03878	-1.15819	0.246786	-3.72479	0.545671
RPCQ	1 month	BDI 1mo ‒ W ‒ BDI 3 mo ‒ RPCQ 6 mo	LBP	P18428	a1	0.329255	0.202312	1.62747	0.103638	-0.129003	0.675298
RPCQ	1 month	BDI 1mo ‒ W ‒ BDI 3 mo ‒ RPCQ 6 mo	LBP	P18428	a2	-10.1901	10.8517	-0.939031	0.347715	-32.9283	9.10167
RPCQ	1 month	BDI 1mo ‒ W ‒ BDI 3 mo ‒ RPCQ 6 mo	LBP	P18428	a3	1.43173	0.835691	1.71324	0.0866693	0.0347864	3.25983
RPCQ	1 month	BDI 1mo ‒ W ‒ BDI 3 mo ‒ RPCQ 6 mo	LBP	P18428	b	-0.107679	0.393207	-0.273849	0.784201	-0.93287	0.75745
RPCQ	1 month	BDI 1mo ‒ W ‒ BDI 3 mo ‒ RPCQ 6 mo	LBP	P18428	c	1.12894	0.390149	2.89361	0.00380838	0.452629	1.93405
RPCQ	1 month	BDI 1mo ‒ W ‒ BDI 3 mo ‒ RPCQ 6 mo	LBP	P18428	Indirect	0.641655	0.314525	2.04008	0.0413428	0.200724	1.45225
RPCQ	1 month	BDI 1mo ‒ W ‒ BDI 3 mo ‒ RPCQ 6 mo	LBP	P18428	Index.mod.med	1.61634	1.13019	1.43015	0.152673	0.0148044	4.33864
GOSE	1 month	X ‒ BDI 3 mo ‒ GOSE 6 mo	ACOT7	O00154	a	-11.2061	3.55481	-3.15238	0.00161947	-15.392	-4.57798
GOSE	1 month	X ‒ BDI 3 mo ‒ GOSE 6 mo	ACOT7	O00154	b	-0.0315115	0.015814	-1.99263	0.0463022	-0.0632139	-0.00315987
GOSE	1 month	X ‒ BDI 3 mo ‒ GOSE 6 mo	ACOT7	O00154	c	1.0832	0.495772	2.18487	0.0288981	-0.0716066	2.03297
GOSE	1 month	X ‒ BDI 3 mo ‒ GOSE 6 mo	ACOT7	O00154	Indirect	0.353121	0.178738	1.97563	0.0481965	0.0485883	0.57752
GOSE	1 month	X ‒ BDI 3 mo ‒ GOSE 6 mo	ANGPT2	O15123	a	7.64537	4.38948	1.74175	0.0815527	2.1355	15.0128
GOSE	1 month	X ‒ BDI 3 mo ‒ GOSE 6 mo	ANGPT2	O15123	b	-0.0429909	0.0187597	-2.29166	0.0219253	-0.081627	-0.0154863
GOSE	1 month	X ‒ BDI 3 mo ‒ GOSE 6 mo	ANGPT2	O15123	c	-1.61669	0.689439	-2.34493	0.0190306	-2.32112	0.113804
GOSE	1 month	X ‒ BDI 3 mo ‒ GOSE 6 mo	ANGPT2	O15123	Indirect	-0.328681	0.171049	-1.92156	0.0546615	-0.625337	-0.0581764
GOSE	1 month	X ‒ BDI 3 mo ‒ GOSE 6 mo	FOXO1	Q12778	a	-8.81969	3.48377	-2.53165	0.0113528	-15.8854	-2.14075
GOSE	1 month	X ‒ BDI 3 mo ‒ GOSE 6 mo	FOXO1	Q12778	b	-0.03404	0.0281	-1.21139	0.225747	-0.0886871	-0.0120867
GOSE	1 month	X ‒ BDI 3 mo ‒ GOSE 6 mo	FOXO1	Q12778	c	1.59305	0.687468	2.31727	0.0204889	0.460939	2.7196
GOSE	1 month	X ‒ BDI 3 mo ‒ GOSE 6 mo	FOXO1	Q12778	Indirect	0.300222	0.275989	1.0878	0.276681	0.0320995	0.920556
GOSE	1 month	X ‒ BDI 3 mo ‒ GOSE 6 mo	PTPRZ1	P23471	a	8.19714	3.301	2.48323	0.0130197	1.2301	13.2372
GOSE	1 month	X ‒ BDI 3 mo ‒ GOSE 6 mo	PTPRZ1	P23471	b	-0.0388475	0.0189344	-2.05168	0.0402006	-0.0766766	-0.0148388
GOSE	1 month	X ‒ BDI 3 mo ‒ GOSE 6 mo	PTPRZ1	P23471	c	-1.13507	0.285119	-3.98104	6.86156e-05	-1.62603	-0.790941
GOSE	1 month	X ‒ BDI 3 mo ‒ GOSE 6 mo	PTPRZ1	P23471	Indirect	-0.318438	0.131882	-2.41456	0.0157541	-0.45308	-0.0690173
GOSE	1 month	X ‒ BDI 3 mo ‒ GOSE 6 mo	STXBP1	P61764	a	8.4633	2.36482	3.57884	0.000345128	5.23785	12.9707
GOSE	1 month	X ‒ BDI 3 mo ‒ GOSE 6 mo	STXBP1	P61764	b	-0.0383292	0.0156488	-2.44934	0.0143118	-0.0575438	-0.00109351
GOSE	1 month	X ‒ BDI 3 mo ‒ GOSE 6 mo	STXBP1	P61764	c	-0.899372	0.414526	-2.16964	0.0300342	-1.67384	-0.169246
GOSE	1 month	X ‒ BDI 3 mo ‒ GOSE 6 mo	STXBP1	P61764	Indirect	-0.324391	0.101984	-3.18081	0.00146863	-0.376197	-0.0141835
GOSE	1 month	X ‒ MoCA 3 mo ‒ GOSE 6 mo	FOXO1	Q12778	a	8.19714	3.301	2.48323	0.0130197	1.2301	13.2372
GOSE	1 month	X ‒ MoCA 3 mo ‒ GOSE 6 mo	FOXO1	Q12778	b	-0.0388475	0.0189344	-2.05168	0.0402006	-0.0766766	-0.0148388
GOSE	1 month	X ‒ MoCA 3 mo ‒ GOSE 6 mo	FOXO1	Q12778	c	-1.13507	0.285119	-3.98104	6.86156e-05	-1.62603	-0.790941
GOSE	1 month	X ‒ MoCA 3 mo ‒ GOSE 6 mo	FOXO1	Q12778	Indirect	-0.318438	0.131882	-2.41456	0.0157541	-0.45308	-0.0690173
GOSE	1 month	X ‒ MoCA 3 mo ‒ GOSE 6 mo	PDE4D	Q08499	a	1.64033	1.50595	1.08923	0.276052	-0.476616	4.68906
GOSE	1 month	X ‒ MoCA 3 mo ‒ GOSE 6 mo	PDE4D	Q08499	b	0.133849	0.0493407	2.71275	0.00667282	0.0292573	0.205962
GOSE	1 month	X ‒ MoCA 3 mo ‒ GOSE 6 mo	PDE4D	Q08499	c	-1.99499	0.580534	-3.43647	0.000589343	-2.76709	-0.541207
GOSE	1 month	X ‒ MoCA 3 mo ‒ GOSE 6 mo	PDE4D	Q08499	Indirect	0.219556	0.183194	1.19849	0.230727	0.0288208	0.630529
GOSE	1 month	X ‒ MoCA 1 mo ‒ FAB 3 mo	ALCAM	Q13740	a	-4.3121	2.96221	-1.4557	0.145475	-11.5595	-0.226571
GOSE	1 month	X ‒ MoCA 1 mo ‒ FAB 3 mo	ALCAM	Q13740	b	0.471993	0.136439	3.45939	0.00054141	0.204418	0.93684
GOSE	1 month	X ‒ MoCA 1 mo ‒ FAB 3 mo	ALCAM	Q13740	c	-1.33619	1.73358	-0.770767	0.440845	-4.72091	2.889
GOSE	1 month	X ‒ MoCA 1 mo ‒ FAB 3 mo	ALCAM	Q13740	Indirect	-2.03528	1.62488	-1.25258	0.21036	-6.84397	-0.125862
GOSE	1 month	X ‒ MoCA 1 mo ‒ FAB 3 mo	ILK	Q13418	a	-14.818	5.56123	-2.66452	0.00770977	-35.1993	-6.46012
GOSE	1 month	X ‒ MoCA 1 mo ‒ FAB 3 mo	ILK	Q13418	b	0.178216	0.0938717	1.8985	0.0576299	0.00479167	0.408498
GOSE	1 month	X ‒ MoCA 1 mo ‒ FAB 3 mo	ILK	Q13418	c	-3.82081	3.22535	-1.18462	0.236168	-15.5363	1.94961
GOSE	1 month	X ‒ MoCA 1 mo ‒ FAB 3 mo	ILK	Q13418	Indirect	-2.6408	1.69823	-1.55503	0.119939	-8.16648	-0.0879354
GOSE	1 month	X ‒ MoCA 1 mo ‒ FAB 3 mo	MYB	P10242	a	5.8858	2.74941	2.14075	0.0322943	2.81865	13.3008
GOSE	1 month	X ‒ MoCA 1 mo ‒ FAB 3 mo	MYB	P10242	b	0.163509	0.0449089	3.6409	0.000271686	0.0513804	0.229685
GOSE	1 month	X ‒ MoCA 1 mo ‒ FAB 3 mo	MYB	P10242	c	5.01906	1.88867	2.65746	0.00787319	2.36416	8.83825
GOSE	1 month	X ‒ MoCA 1 mo ‒ FAB 3 mo	MYB	P10242	Indirect	0.962381	0.502337	1.91581	0.0553898	0.185171	2.14905
GOSE	1 month	X ‒ FAB 1 mo ‒ FAB 3 mo	ATP1B2	P14415	a	-4.3121	2.96221	-1.4557	0.145475	-11.5595	-0.226571
GOSE	1 month	X ‒ FAB 1 mo ‒ FAB 3 mo	ATP1B2	P14415	b	0.471993	0.136439	3.45939	0.00054141	0.204418	0.93684
GOSE	1 month	X ‒ FAB 1 mo ‒ FAB 3 mo	ATP1B2	P14415	c	-1.33619	1.73358	-0.770767	0.440845	-4.72091	2.889
GOSE	1 month	X ‒ FAB 1 mo ‒ FAB 3 mo	ATP1B2	P14415	Indirect	-2.03528	1.62488	-1.25258	0.21036	-6.84397	-0.125862
GOSE	1 month	X ‒ FAB 1 mo ‒ FAB 3 mo	MIF	P14174	a	6.4383	2.42382	2.65626	0.00790123	2.88588	12.5577
GOSE	1 month	X ‒ FAB 1 mo ‒ FAB 3 mo	MIF	P14174	b	0.41826	0.165707	2.5241	0.0115995	0.0845218	0.746407
GOSE	1 month	X ‒ FAB 1 mo ‒ FAB 3 mo	MIF	P14174	c	4.88315	3.63478	1.34345	0.179125	-4.20311	10.2913
GOSE	1 month	X ‒ FAB 1 mo ‒ FAB 3 mo	MIF	P14174	Indirect	2.69288	1.39006	1.93723	0.0527167	0.401281	5.73359
GOSE	1 month	X ‒ FAB 3 mo ‒ GOSE 6 mo	ALCAM	Q13740	a	-6.46161	3.56009	-1.81501	0.0695219	-14.3752	-0.169787
GOSE	1 month	X ‒ FAB 3 mo ‒ GOSE 6 mo	ALCAM	Q13740	b	0.227671	0.0978699	2.32626	0.0200047	0.0322765	0.426809
GOSE	1 month	X ‒ FAB 3 mo ‒ GOSE 6 mo	ALCAM	Q13740	c	-2.47593	1.49765	-1.65321	0.0982876	-7.01061	0.127581
GOSE	1 month	X ‒ FAB 3 mo ‒ GOSE 6 mo	ALCAM	Q13740	Indirect	-1.47112	1.28895	-1.14134	0.25373	-5.4462	-0.0279459
GOSE	1 month	X ‒ FAB 3 mo ‒ GOSE 6 mo	ATP1B2	P14415	a	-3.37147	1.0056	-3.3527	0.000800285	-4.61636	-1.5055
GOSE	1 month	X ‒ FAB 3 mo ‒ GOSE 6 mo	ATP1B2	P14415	b	0.240704	0.101491	2.37167	0.0177079	0.120908	0.415967
GOSE	1 month	X ‒ FAB 3 mo ‒ GOSE 6 mo	ATP1B2	P14415	c	-2.17435	0.525781	-4.13547	3.54228e-05	-1.87189	-0.250301
GOSE	1 month	X ‒ FAB 3 mo ‒ GOSE 6 mo	ATP1B2	P14415	Indirect	-0.811526	0.418901	-1.93727	0.052712	-1.60395	-0.240851
GOSE	1 month	X ‒ FAB 3 mo ‒ GOSE 6 mo	ILK	Q13418	a	-2.30408	1.18328	-1.94721	0.0515098	-5.13484	-0.260187
GOSE	1 month	X ‒ FAB 3 mo ‒ GOSE 6 mo	ILK	Q13418	b	0.218247	0.0848427	2.57237	0.0101005	0.0426043	0.460978
GOSE	1 month	X ‒ FAB 3 mo ‒ GOSE 6 mo	ILK	Q13418	c	-1.16899	0.422238	-2.76856	0.0056305	-2.25407	-0.527629
GOSE	1 month	X ‒ FAB 3 mo ‒ GOSE 6 mo	ILK	Q13418	Indirect	-0.502859	0.341137	-1.47407	0.140463	-1.48834	-0.0463508
GOSE	1 month	X ‒ FAB 3 mo ‒ GOSE 6 mo	MIF	P14174	a	7.57603	2.77066	2.73437	0.00624991	0.903431	12.1971
GOSE	1 month	X ‒ FAB 3 mo ‒ GOSE 6 mo	MIF	P14174	b	0.217801	0.101909	2.13721	0.0325806	0.0329543	0.447869
GOSE	1 month	X ‒ FAB 3 mo ‒ GOSE 6 mo	MIF	P14174	c	2.83941	1.06295	2.67125	0.00755683	0.253282	5.68597
GOSE	1 month	X ‒ FAB 3 mo ‒ GOSE 6 mo	MIF	P14174	Indirect	1.65007	1.21555	1.35747	0.174631	0.0561782	5.30706
GOSE	1 month	X ‒ FAB 3 mo ‒ GOSE 6 mo	MYB	P10242	a	5.98144	1.94257	3.07914	0.00207601	2.18761	9.82454
GOSE	1 month	X ‒ FAB 3 mo ‒ GOSE 6 mo	MYB	P10242	b	0.22615	0.102113	2.2147	0.0267803	0.0331644	0.428496
GOSE	1 month	X ‒ FAB 3 mo ‒ GOSE 6 mo	MYB	P10242	c	1.09128	0.752517	1.45017	0.147011	-0.36138	2.65203
GOSE	1 month	X ‒ FAB 3 mo ‒ GOSE 6 mo	MYB	P10242	Indirect	1.3527	0.692758	1.95264	0.0508626	0.184236	2.75423
GOSE	1 month	MoCA 1mo ‒ W ‒ FAB 3 mo ‒ GOSE 6 mo	ALCAM	Q13740	a1	0.221665	0.0835542	2.65294	0.00797931	0.0288505	0.388032
GOSE	1 month	MoCA 1mo ‒ W ‒ FAB 3 mo ‒ GOSE 6 mo	ALCAM	Q13740	a2	-54.2972	16.8446	-3.22343	0.00126667	-77.1599	-6.14962
GOSE	1 month	MoCA 1mo ‒ W ‒ FAB 3 mo ‒ GOSE 6 mo	ALCAM	Q13740	a3	2.0477	0.644325	3.17805	0.00148271	0.182028	2.88455
GOSE	1 month	MoCA 1mo ‒ W ‒ FAB 3 mo ‒ GOSE 6 mo	ALCAM	Q13740	b	0.0500718	0.0512948	0.976159	0.328986	-0.038778	0.173744
GOSE	1 month	MoCA 1mo ‒ W ‒ FAB 3 mo ‒ GOSE 6 mo	ALCAM	Q13740	c	0.232574	0.0956992	2.43026	0.0150881	0.0456419	0.43791
GOSE	1 month	MoCA 1mo ‒ W ‒ FAB 3 mo ‒ GOSE 6 mo	ALCAM	Q13740	Indirect	0.0114403	0.0211565	0.540746	0.588683	-0.0228584	0.0637577
GOSE	1 month	MoCA 1mo ‒ W ‒ FAB 3 mo ‒ GOSE 6 mo	ALCAM	Q13740	Index.mod.med	0.47624	0.22883	2.08119	0.0374162	0.00708782	0.879118
GOSE	1 month	MoCA 1mo ‒ W ‒ FAB 3 mo ‒ GOSE 6 mo	MIF	P14174	a1	-3.1877	1.35218	-2.35745	0.0184007	-6.13298	-0.268856
GOSE	1 month	MoCA 1mo ‒ W ‒ FAB 3 mo ‒ GOSE 6 mo	MIF	P14174	a2	85.6782	32.081	2.67069	0.00756961	16.8062	154.827
GOSE	1 month	MoCA 1mo ‒ W ‒ FAB 3 mo ‒ GOSE 6 mo	MIF	P14174	a3	-3.18983	1.27392	-2.50395	0.0122816	-5.92867	-0.414688
GOSE	1 month	MoCA 1mo ‒ W ‒ FAB 3 mo ‒ GOSE 6 mo	MIF	P14174	b	0.0500719	0.0463664	1.07992	0.280179	-0.0314166	0.154551
GOSE	1 month	MoCA 1mo ‒ W ‒ FAB 3 mo ‒ GOSE 6 mo	MIF	P14174	c	0.232573	0.0914466	2.54327	0.010982	0.0580541	0.410959
GOSE	1 month	MoCA 1mo ‒ W ‒ FAB 3 mo ‒ GOSE 6 mo	MIF	P14174	Indirect	0.0397387	0.0283711	1.40068	0.161311	-0.00504729	0.103381
GOSE	1 month	MoCA 1mo ‒ W ‒ FAB 3 mo ‒ GOSE 6 mo	MIF	P14174	Index.mod.med	-0.74187	0.390091	-1.90179	0.057199	-1.55025	-0.0408476
GOSE	1 month	FAB 1mo ‒ W ‒ FAB 3 mo ‒ GOSE 6 mo	MIF	P14174	a1	-5.01695	2.25453	-2.22527	0.0260629	-9.99616	-1.03178
GOSE	1 month	FAB 1mo ‒ W ‒ FAB 3 mo ‒ GOSE 6 mo	MIF	P14174	a2	85.0476	33.8367	2.51347	0.0119548	25.5298	160.196
GOSE	1 month	FAB 1mo ‒ W ‒ FAB 3 mo ‒ GOSE 6 mo	MIF	P14174	a3	-5.00385	2.13763	-2.34084	0.0192405	-9.67978	-1.34542
GOSE	1 month	FAB 1mo ‒ W ‒ FAB 3 mo ‒ GOSE 6 mo	MIF	P14174	b	0.0442083	0.103768	0.426029	0.670087	-0.178509	0.206403
GOSE	1 month	FAB 1mo ‒ W ‒ FAB 3 mo ‒ GOSE 6 mo	MIF	P14174	c	0.247028	0.117409	2.104	0.0353784	0.0422657	0.50747
GOSE	1 month	FAB 1mo ‒ W ‒ FAB 3 mo ‒ GOSE 6 mo	MIF	P14174	Indirect	0.0621488	0.0620964	1.00084	0.316902	-0.00205539	0.220533
GOSE	1 month	FAB 1mo ‒ W ‒ FAB 3 mo ‒ GOSE 6 mo	MIF	P14174	Index.mod.med	-1.23609	0.736962	-1.67728	0.0934879	-2.8927	-0.105234
RPCQ	3 months	X ‒ BDI 3 mo ‒ RPCQ 6 mo	ACTR3B	Q9P1U1	a	-30.1654	13.6942	-2.20278	0.02761	-56.9706	-1.40368
RPCQ	3 months	X ‒ BDI 3 mo ‒ RPCQ 6 mo	ACTR3B	Q9P1U1	b	0.996308	0.16687	5.97057	2.36428e-09	0.655859	1.36682
RPCQ	3 months	X ‒ BDI 3 mo ‒ RPCQ 6 mo	ACTR3B	Q9P1U1	c	-27.3022	19.3824	-1.40861	0.158951	-66.7536	5.24511
RPCQ	3 months	X ‒ BDI 3 mo ‒ RPCQ 6 mo	ACTR3B	Q9P1U1	Indirect	-30.054	13.8529	-2.16951	0.0300437	-56.2169	-1.2654
RPCQ	3 months	X ‒ BDI 3 mo ‒ RPCQ 6 mo	CDH11	P55287	a	-13.957	4.91369	-2.84044	0.00450515	-23.3762	-3.41047
RPCQ	3 months	X ‒ BDI 3 mo ‒ RPCQ 6 mo	CDH11	P55287	b	1.05553	0.205548	5.13522	2.81818e-07	0.694432	1.48629
RPCQ	3 months	X ‒ BDI 3 mo ‒ RPCQ 6 mo	CDH11	P55287	c	-2.30921	7.50537	-0.307674	0.75833	-15.8478	14.2936
RPCQ	3 months	X ‒ BDI 3 mo ‒ RPCQ 6 mo	CDH11	P55287	Indirect	-14.7321	4.88034	-3.01866	0.00253897	-24.1132	-3.82346
RPCQ	3 months	X ‒ BDI 3 mo ‒ RPCQ 6 mo	DBH	P09172	a	-35.6443	9.44774	-3.77279	0.000161434	-52.4919	-15.9709
RPCQ	3 months	X ‒ BDI 3 mo ‒ RPCQ 6 mo	DBH	P09172	b	1.03884	0.204877	5.07055	3.96672e-07	0.6403	1.46734
RPCQ	3 months	X ‒ BDI 3 mo ‒ RPCQ 6 mo	DBH	P09172	c	-7.11464	15.1289	-0.470267	0.638164	-36.1157	22.1227
RPCQ	3 months	X ‒ BDI 3 mo ‒ RPCQ 6 mo	DBH	P09172	Indirect	-37.0287	11.5555	-3.20443	0.00135332	-61.8232	-13.7291
RPCQ	3 months	X ‒ BDI 3 mo ‒ RPCQ 6 mo	FN1	P02751	a	-18.3852	4.28612	-4.28947	1.791e-05	-22.2738	-9.27952
RPCQ	3 months	X ‒ BDI 3 mo ‒ RPCQ 6 mo	FN1	P02751	b	1.03306	0.196569	5.25547	1.47645e-07	0.851332	1.53724
RPCQ	3 months	X ‒ BDI 3 mo ‒ RPCQ 6 mo	FN1	P02751	c	-10.9676	5.65988	-1.93779	0.0526491	-24.9384	-7.22237
RPCQ	3 months	X ‒ BDI 3 mo ‒ RPCQ 6 mo	FN1	P02751	Indirect	-18.993	5.1954	-3.65573	0.00025645	-23.5129	-7.89995
RPCQ	3 months	X ‒ BDI 3 mo ‒ RPCQ 6 mo	IGF1	P05019	a	-9.10239	3.51247	-2.59145	0.0095573	-15.2149	-0.46993
RPCQ	3 months	X ‒ BDI 3 mo ‒ RPCQ 6 mo	IGF1	P05019	b	1.02743	0.14633	7.02132	2.1978e-12	0.736908	1.41731
RPCQ	3 months	X ‒ BDI 3 mo ‒ RPCQ 6 mo	IGF1	P05019	c	-4.37737	5.75059	-0.761205	0.446535	-17.0649	6.656
RPCQ	3 months	X ‒ BDI 3 mo ‒ RPCQ 6 mo	IGF1	P05019	Indirect	-9.35209	4.06659	-2.29974	0.0214632	-17.0009	-0.234618
RPCQ	3 months	X ‒ BDI 3 mo ‒ RPCQ 6 mo	IGF1R	P08069	a	-11.0715	2.85543	-3.87735	0.000105598	-15.6954	-3.52173
RPCQ	3 months	X ‒ BDI 3 mo ‒ RPCQ 6 mo	IGF1R	P08069	b	1.10954	0.162676	6.82055	9.06919e-12	0.772301	1.42234
RPCQ	3 months	X ‒ BDI 3 mo ‒ RPCQ 6 mo	IGF1R	P08069	c	0.944247	4.26654	0.221315	0.824847	-7.61884	9.87043
RPCQ	3 months	X ‒ BDI 3 mo ‒ RPCQ 6 mo	IGF1R	P08069	Indirect	-12.2843	3.2089	-3.82819	0.00012909	-18.2441	-4.32294
RPCQ	3 months	X ‒ BDI 3 mo ‒ RPCQ 6 mo	IGFBP5	P24593	a	-25.0631	12.2287	-2.04953	0.04041	-50.1962	-4.93616
RPCQ	3 months	X ‒ BDI 3 mo ‒ RPCQ 6 mo	IGFBP5	P24593	b	1.03025	0.200103	5.14859	2.62448e-07	0.613091	1.40717
RPCQ	3 months	X ‒ BDI 3 mo ‒ RPCQ 6 mo	IGFBP5	P24593	c	-7.60958	11.8264	-0.64344	0.519938	-40.0445	9.20795
RPCQ	3 months	X ‒ BDI 3 mo ‒ RPCQ 6 mo	IGFBP5	P24593	Indirect	-25.8212	12.5339	-2.0601	0.0393889	-54.6092	-4.94336
RPCQ	3 months	X ‒ BDI 3 mo ‒ RPCQ 6 mo	KL	Q9UEF7	a	-8.66763	3.82675	-2.26501	0.023512	-14.5991	-3.6931
RPCQ	3 months	X ‒ BDI 3 mo ‒ RPCQ 6 mo	KL	Q9UEF7	b	1.02455	0.100146	10.2306	0	0.803242	1.18501
RPCQ	3 months	X ‒ BDI 3 mo ‒ RPCQ 6 mo	KL	Q9UEF7	c	-8.69828	5.49045	-1.58426	0.113135	-15.3794	0.88363
RPCQ	3 months	X ‒ BDI 3 mo ‒ RPCQ 6 mo	KL	Q9UEF7	Indirect	-8.88044	4.32209	-2.05467	0.0399113	-14.7588	-3.08195
RPCQ	3 months	X ‒ BDI 3 mo ‒ RPCQ 6 mo	MCL1	Q07820	a	-7.21812	6.15864	-1.17203	0.241184	-20.3908	-2.7861
RPCQ	3 months	X ‒ BDI 3 mo ‒ RPCQ 6 mo	MCL1	Q07820	b	1.0265	0.103381	9.92922	0	0.859207	1.21873
RPCQ	3 months	X ‒ BDI 3 mo ‒ RPCQ 6 mo	MCL1	Q07820	c	-13.1604	4.31476	-3.05009	0.00228777	-21.8148	-6.52662
RPCQ	3 months	X ‒ BDI 3 mo ‒ RPCQ 6 mo	MCL1	Q07820	Indirect	-7.40938	7.3361	-1.00999	0.312501	-21.8046	-2.89775
RPCQ	3 months	X ‒ BDI 3 mo ‒ RPCQ 6 mo	MIA	Q16674	a	-12.7852	4.77893	-2.67534	0.00746535	-22.3463	-2.73142
RPCQ	3 months	X ‒ BDI 3 mo ‒ RPCQ 6 mo	MIA	Q16674	b	1.06418	0.194038	5.48437	4.14955e-08	0.696467	1.46654
RPCQ	3 months	X ‒ BDI 3 mo ‒ RPCQ 6 mo	MIA	Q16674	c	-1.45021	5.39878	-0.268618	0.788223	-15.6606	6.80039
RPCQ	3 months	X ‒ BDI 3 mo ‒ RPCQ 6 mo	MIA	Q16674	Indirect	-13.6058	5.7054	-2.38472	0.0170923	-26.0187	-2.92981
RPCQ	3 months	X ‒ BDI 3 mo ‒ RPCQ 6 mo	NCF2	P19878	a	-13.4176	6.99093	-1.91929	0.0549474	-27.0583	-0.391489
RPCQ	3 months	X ‒ BDI 3 mo ‒ RPCQ 6 mo	NCF2	P19878	b	0.935874	0.171839	5.44623	5.14487e-08	0.663672	1.34123
RPCQ	3 months	X ‒ BDI 3 mo ‒ RPCQ 6 mo	NCF2	P19878	c	-12.0095	4.90893	-2.44645	0.0144269	-21.3813	-0.16767
RPCQ	3 months	X ‒ BDI 3 mo ‒ RPCQ 6 mo	NCF2	P19878	Indirect	-12.5572	7.36182	-1.70572	0.0880601	-30.0555	-0.352326
RPCQ	3 months	X ‒ BDI 3 mo ‒ RPCQ 6 mo	NPPA	P01160	a	-20.8052	6.14973	-3.3831	0.000716718	-29.7509	-3.87404
RPCQ	3 months	X ‒ BDI 3 mo ‒ RPCQ 6 mo	NPPA	P01160	b	1.10333	0.230986	4.77662	1.7827e-06	0.674761	1.5846
RPCQ	3 months	X ‒ BDI 3 mo ‒ RPCQ 6 mo	NPPA	P01160	c	1.55062	9.37503	0.165399	0.86863	-15.9164	22.6986
RPCQ	3 months	X ‒ BDI 3 mo ‒ RPCQ 6 mo	NPPA	P01160	Indirect	-22.9549	9.1468	-2.50961	0.0120863	-42.1148	-4.35311
RPCQ	3 months	X ‒ BDI 3 mo ‒ RPCQ 6 mo	PRSS23	O95084	a	-22.0813	7.01569	-3.14742	0.00164719	-38.604	-11.0166
RPCQ	3 months	X ‒ BDI 3 mo ‒ RPCQ 6 mo	PRSS23	O95084	b	1.07266	0.163435	6.56323	5.26541e-11	0.755591	1.40537
RPCQ	3 months	X ‒ BDI 3 mo ‒ RPCQ 6 mo	PRSS23	O95084	c	-0.990222	8.62504	-0.114808	0.908597	-23.3205	11.5451
RPCQ	3 months	X ‒ BDI 3 mo ‒ RPCQ 6 mo	PRSS23	O95084	Indirect	-23.6857	7.68796	-3.08089	0.00206385	-41.4736	-11.3323
RPCQ	3 months	X ‒ BDI 3 mo ‒ RPCQ 6 mo	VIP	P01282	a	-16.3202	4.66391	-3.49925	0.000466569	-25.8556	-7.02725
RPCQ	3 months	X ‒ BDI 3 mo ‒ RPCQ 6 mo	VIP	P01282	b	1.07515	0.192418	5.58757	2.3027e-08	0.714121	1.51269
RPCQ	3 months	X ‒ BDI 3 mo ‒ RPCQ 6 mo	VIP	P01282	c	-0.511142	5.70878	-0.0895362	0.928656	-12.8352	9.78754
RPCQ	3 months	X ‒ BDI 3 mo ‒ RPCQ 6 mo	VIP	P01282	Indirect	-17.5467	6.22836	-2.81722	0.00484414	-31.9567	-6.53135
RPCQ	3 months	BDI 1 mo ‒ BDI 3 mo ‒ W ‒ RPCQ 6 mo	ALDH6A1	Q02252	a	0.680572	0.174769	3.89412	9.8556e-05	0.51404	1.08352
RPCQ	3 months	BDI 1 mo ‒ BDI 3 mo ‒ W ‒ RPCQ 6 mo	ALDH6A1	Q02252	c	-0.464198	0.277217	-1.67449	0.0940336	-1.06736	0.110204
RPCQ	3 months	BDI 1 mo ‒ BDI 3 mo ‒ W ‒ RPCQ 6 mo	ALDH6A1	Q02252	b1	4.39584	1.05962	4.14852	3.34628e-05	2.28364	6.54883
RPCQ	3 months	BDI 1 mo ‒ BDI 3 mo ‒ W ‒ RPCQ 6 mo	ALDH6A1	Q02252	b2	-6.5841	7.79881	-0.844244	0.398533	-22.3197	7.62761
RPCQ	3 months	BDI 1 mo ‒ BDI 3 mo ‒ W ‒ RPCQ 6 mo	ALDH6A1	Q02252	b3	2.22474	0.908361	2.44918	0.0143183	0.503107	4.30341
RPCQ	3 months	BDI 1 mo ‒ BDI 3 mo ‒ W ‒ RPCQ 6 mo	ALDH6A1	Q02252	Indirect	0.984408	0.384312	2.56148	0.0104227	0.397227	2.02592
RPCQ	3 months	BDI 1 mo ‒ BDI 3 mo ‒ W ‒ RPCQ 6 mo	ALDH6A1	Q02252	Index.mod.med	1.5141	0.74597	2.0297	0.0423869	0.380949	3.55298
RPCQ	3 months	BDI 1 mo ‒ BDI 3 mo ‒ W ‒ RPCQ 6 mo	PGM2L1	Q6PCE3	a	0.680572	0.178609	3.8104	0.000138742	0.511576	1.11788
RPCQ	3 months	BDI 1 mo ‒ BDI 3 mo ‒ W ‒ RPCQ 6 mo	PGM2L1	Q6PCE3	c	-0.393478	0.279584	-1.40737	0.159318	-1.11732	0.136926
RPCQ	3 months	BDI 1 mo ‒ BDI 3 mo ‒ W ‒ RPCQ 6 mo	PGM2L1	Q6PCE3	b1	3.44332	1.13389	3.03673	0.00239158	1.5035	5.93767
RPCQ	3 months	BDI 1 mo ‒ BDI 3 mo ‒ W ‒ RPCQ 6 mo	PGM2L1	Q6PCE3	b2	-2.41097	6.18102	-0.39006	0.696492	-18.2652	4.82831
RPCQ	3 months	BDI 1 mo ‒ BDI 3 mo ‒ W ‒ RPCQ 6 mo	PGM2L1	Q6PCE3	b3	1.06878	0.597986	1.78731	0.0738882	0.115594	2.40656
RPCQ	3 months	BDI 1 mo ‒ BDI 3 mo ‒ W ‒ RPCQ 6 mo	PGM2L1	Q6PCE3	Indirect	0.911034	0.365686	2.4913	0.0127277	0.49877	1.85297
RPCQ	3 months	BDI 1 mo ‒ BDI 3 mo ‒ W ‒ RPCQ 6 mo	PGM2L1	Q6PCE3	Index.mod.med	0.727384	0.538957	1.34961	0.17714	0.0659832	2.32931
RPCQ	3 months	BDI 1 mo ‒ BDI 3 mo ‒ W ‒ RPCQ 6 mo	SLC40A1	Q9NP59	a	0.680573	0.170118	4.00058	6.31866e-05	0.511617	1.09073
RPCQ	3 months	BDI 1 mo ‒ BDI 3 mo ‒ W ‒ RPCQ 6 mo	SLC40A1	Q9NP59	c	-0.25839	0.299229	-0.863522	0.387851	-0.964333	0.251941
RPCQ	3 months	BDI 1 mo ‒ BDI 3 mo ‒ W ‒ RPCQ 6 mo	SLC40A1	Q9NP59	b1	-1.27624	1.37783	-0.92627	0.354305	-4.79813	0.913483
RPCQ	3 months	BDI 1 mo ‒ BDI 3 mo ‒ W ‒ RPCQ 6 mo	SLC40A1	Q9NP59	b2	12.0103	10.0688	1.19283	0.232937	-1.27949	40.6939
RPCQ	3 months	BDI 1 mo ‒ BDI 3 mo ‒ W ‒ RPCQ 6 mo	SLC40A1	Q9NP59	b3	-1.59106	0.819356	-1.94184	0.0521561	-3.87078	-0.564932
RPCQ	3 months	BDI 1 mo ‒ BDI 3 mo ‒ W ‒ RPCQ 6 mo	SLC40A1	Q9NP59	Indirect	0.862999	0.336499	2.56464	0.0103283	0.41499	1.80674
RPCQ	3 months	BDI 1 mo ‒ BDI 3 mo ‒ W ‒ RPCQ 6 mo	SLC40A1	Q9NP59	Index.mod.med	-1.08283	0.64118	-1.68881	0.0912554	-2.93996	-0.385433
RPCQ	3 months	BDI 1 mo ‒ BDI 3 mo ‒ W ‒ RPCQ 6 mo	WEE1	P30291	a	0.680572	0.171083	3.97802	6.94926e-05	0.514835	1.10084
RPCQ	3 months	BDI 1 mo ‒ BDI 3 mo ‒ W ‒ RPCQ 6 mo	WEE1	P30291	c	-0.516759	0.260157	-1.98633	0.0469961	-0.988268	0.115434
RPCQ	3 months	BDI 1 mo ‒ BDI 3 mo ‒ W ‒ RPCQ 6 mo	WEE1	P30291	b1	7.91133	2.03616	3.88542	0.000102152	3.74463	12.1611
RPCQ	3 months	BDI 1 mo ‒ BDI 3 mo ‒ W ‒ RPCQ 6 mo	WEE1	P30291	b2	-4.09095	6.91834	-0.59132	0.554306	-15.3669	11.655
RPCQ	3 months	BDI 1 mo ‒ BDI 3 mo ‒ W ‒ RPCQ 6 mo	WEE1	P30291	b3	2.97142	0.918866	3.2338	0.00122157	1.05529	4.9319
RPCQ	3 months	BDI 1 mo ‒ BDI 3 mo ‒ W ‒ RPCQ 6 mo	WEE1	P30291	Indirect	0.980888	0.309768	3.16652	0.00154275	0.587029	1.75725
RPCQ	3 months	BDI 1 mo ‒ BDI 3 mo ‒ W ‒ RPCQ 6 mo	WEE1	P30291	Index.mod.med	2.02227	0.867897	2.33008	0.0198021	0.764195	4.22344
RPCQ	3 months	X ‒ MoCA 3 mo ‒ RPCQ 6 mo	ANGPT2	O15123	a	2.13549	1.67877	1.27206	0.203353	0.0430162	5.3763
RPCQ	3 months	X ‒ MoCA 3 mo ‒ RPCQ 6 mo	ANGPT2	O15123	b	-1.48357	0.363533	-4.08098	4.48471e-05	-1.98716	-0.674149
RPCQ	3 months	X ‒ MoCA 3 mo ‒ RPCQ 6 mo	ANGPT2	O15123	c	18.8169	8.05146	2.33707	0.0194353	8.96063	38.3337
RPCQ	3 months	X ‒ MoCA 3 mo ‒ RPCQ 6 mo	ANGPT2	O15123	Indirect	-3.16814	2.6823	-1.18113	0.237551	-9.18205	-0.0289993
RPCQ	3 months	MoCA 3 mo ‒ W ‒ RPCQ 6 mo	IRF8	Q02556	a1	-4.86161	1.8626	-2.61012	0.00905114	-8.79431	-1.51536
RPCQ	3 months	MoCA 3 mo ‒ W ‒ RPCQ 6 mo	IRF8	Q02556	a2	75.9428	32.4514	2.34021	0.0192731	17.6219	146.873
RPCQ	3 months	MoCA 3 mo ‒ W ‒ RPCQ 6 mo	IRF8	Q02556	a3	-2.58679	1.2596	-2.05367	0.0400078	-5.46265	-0.482987
RPCQ	3 months	MoCA 3 mo ‒ W ‒ RPCQ 6 mo	IRF8	Q02556	mean	-0.701147	0.553145	-1.26756	0.204954	-1.89219	0.308972
RPCQ	3 months	MoCA 3 mo ‒ W ‒ RPCQ 6 mo	IRF8	Q02556	‒1sd	0.497498	0.848764	0.586143	0.557779	-1.24743	2.16573
RPCQ	3 months	MoCA 3 mo ‒ W ‒ RPCQ 6 mo	IRF8	Q02556	+1sd	-1.89979	0.703234	-2.70151	0.00690262	-3.48968	-0.554267
RPCQ	3 months	MoCA 3 mo ‒ W ‒ RPCQ 6 mo	SLC40A1	Q9NP59	a1	4.84161	2.40336	2.01452	0.043955	-0.00538424	9.35701
RPCQ	3 months	MoCA 3 mo ‒ W ‒ RPCQ 6 mo	SLC40A1	Q9NP59	a2	-110.799	37.9407	-2.9203	0.00349689	-183.268	-32.1814
RPCQ	3 months	MoCA 3 mo ‒ W ‒ RPCQ 6 mo	SLC40A1	Q9NP59	a3	3.87625	1.56179	2.48193	0.0130673	0.712733	6.91901
RPCQ	3 months	MoCA 3 mo ‒ W ‒ RPCQ 6 mo	SLC40A1	Q9NP59	mean	-1.44556	0.465314	-3.10664	0.00189228	-2.26734	-0.456053
RPCQ	3 months	MoCA 3 mo ‒ W ‒ RPCQ 6 mo	SLC40A1	Q9NP59	‒1sd	-2.69481	0.77622	-3.47171	0.000517164	-3.97584	-0.977064
RPCQ	3 months	MoCA 3 mo ‒ W ‒ RPCQ 6 mo	SLC40A1	Q9NP59	+1sd	-0.196321	0.550239	-0.356792	0.721247	-1.41329	0.800978
GOSE	3 months	X ‒ BDI 3 mo ‒ GOSE 6 mo	ALDH6A1	Q02252	a	10.6551	5.18102	2.05656	0.0397282	1.56781	19.8393
GOSE	3 months	X ‒ BDI 3 mo ‒ GOSE 6 mo	ALDH6A1	Q02252	b	-0.0600571	0.0218454	-2.74918	0.00597442	-0.0852779	-0.0185402
GOSE	3 months	X ‒ BDI 3 mo ‒ GOSE 6 mo	ALDH6A1	Q02252	c	-0.963536	0.679122	-1.4188	0.155958	-2.12619	0.106662
GOSE	3 months	X ‒ BDI 3 mo ‒ GOSE 6 mo	ALDH6A1	Q02252	Indirect	-0.639914	0.390914	-1.63697	0.101637	-1.1778	-0.133699
GOSE	3 months	X ‒ BDI 3 mo ‒ GOSE 6 mo	LPL	P06858	a	8.61615	3.34507	2.57577	0.0100016	3.04427	16.3148
GOSE	3 months	X ‒ BDI 3 mo ‒ GOSE 6 mo	LPL	P06858	b	-0.0536722	0.0196244	-2.73497	0.00623853	-0.0944009	-0.016528
GOSE	3 months	X ‒ BDI 3 mo ‒ GOSE 6 mo	LPL	P06858	c	-1.04655	0.685747	-1.52615	0.126972	-2.63779	0.127891
GOSE	3 months	X ‒ BDI 3 mo ‒ GOSE 6 mo	LPL	P06858	Indirect	-0.462447	0.238378	-1.93997	0.0523831	-1.03294	-0.102559
GOSE	3 months	BDI 3 mo ‒ W ‒ GOSE 6 mo	ALAD	P13716	a1	-0.108902	0.0254531	-4.27853	1.88133e-05	-0.168554	-0.0660288
GOSE	3 months	BDI 3 mo ‒ W ‒ GOSE 6 mo	ALAD	P13716	a2	0.699018	2.17472	0.321429	0.747886	-3.18069	5.59322
GOSE	3 months	BDI 3 mo ‒ W ‒ GOSE 6 mo	ALAD	P13716	a3	-0.450045	0.218488	-2.05982	0.0394157	-1.00142	-0.149087
GOSE	3 months	BDI 3 mo ‒ W ‒ GOSE 6 mo	ALAD	P13716	mean	-0.0843622	0.0212134	-3.97683	6.98398e-05	-0.129723	-0.0446896
GOSE	3 months	BDI 3 mo ‒ W ‒ GOSE 6 mo	ALAD	P13716	‒1sd	-0.033828	0.0245406	-1.37845	0.168064	-0.0747632	0.028275
GOSE	3 months	BDI 3 mo ‒ W ‒ GOSE 6 mo	ALAD	P13716	+1sd	-0.134896	0.038131	-3.53771	0.000403616	-0.229888	-0.0745504
GOSE	3 months	BDI 3 mo ‒ W ‒ GOSE 6 mo	GJB6	O95452	a1	-0.0964005	0.0317427	-3.03693	0.00239001	-0.174761	-0.0589317
GOSE	3 months	BDI 3 mo ‒ W ‒ GOSE 6 mo	GJB6	O95452	a2	-0.213263	0.67005	-0.31828	0.750273	-1.37781	1.55496
GOSE	3 months	BDI 3 mo ‒ W ‒ GOSE 6 mo	GJB6	O95452	a3	-0.098748	0.106704	-0.925436	0.354739	-0.425341	-0.0356197
GOSE	3 months	BDI 3 mo ‒ W ‒ GOSE 6 mo	GJB6	O95452	mean	-0.0647066	0.0168405	-3.84231	0.000121881	-0.0993976	-0.030332
GOSE	3 months	BDI 3 mo ‒ W ‒ GOSE 6 mo	GJB6	O95452	‒1sd	-0.0358404	0.0328378	-1.09144	0.27508	-0.0680933	0.0574782
GOSE	3 months	BDI 3 mo ‒ W ‒ GOSE 6 mo	GJB6	O95452	+1sd	-0.0935728	0.0301307	-3.10557	0.00189915	-0.166759	-0.0554814
GOSE	3 months	MoCA 3 mo ‒ W ‒ GOSE 6 mo	ACTA2	P62736	a1	0.340646	0.101722	3.3488	0.000811629	0.223705	0.536606
GOSE	3 months	MoCA 3 mo ‒ W ‒ GOSE 6 mo	ACTA2	P62736	a2	-6.82907	3.71489	-1.8383	0.0660184	-17.5422	-3.3081
GOSE	3 months	MoCA 3 mo ‒ W ‒ GOSE 6 mo	ACTA2	P62736	a3	0.242396	0.124003	1.95476	0.0506115	0.114697	0.567844
GOSE	3 months	MoCA 3 mo ‒ W ‒ GOSE 6 mo	ACTA2	P62736	mean	0.122007	0.0523963	2.32854	0.0198836	0.0185622	0.19031
GOSE	3 months	MoCA 3 mo ‒ W ‒ GOSE 6 mo	ACTA2	P62736	‒1sd	0.0254933	0.0551547	0.462215	0.643927	-0.0670176	0.0831526
GOSE	3 months	MoCA 3 mo ‒ W ‒ GOSE 6 mo	ACTA2	P62736	+1sd	0.21852	0.0643558	3.3955	0.000685044	0.104142	0.303221
GOSE	3 months	MoCA 3 mo ‒ W ‒ GOSE 6 mo	C4A	P0C0L4	a1	0.288586	0.0675166	4.2743	1.91742e-05	0.0888979	0.410953
GOSE	3 months	MoCA 3 mo ‒ W ‒ GOSE 6 mo	C4A	P0C0L4	a2	8.72671	3.18174	2.74275	0.00609278	2.48301	15.1807
GOSE	3 months	MoCA 3 mo ‒ W ‒ GOSE 6 mo	C4A	P0C0L4	a3	-0.284287	0.118782	-2.39335	0.0166954	-0.568226	-0.0456808
GOSE	3 months	MoCA 3 mo ‒ W ‒ GOSE 6 mo	C4A	P0C0L4	mean	0.145562	0.0476953	3.05192	0.00227383	0.00373599	0.20952
GOSE	3 months	MoCA 3 mo ‒ W ‒ GOSE 6 mo	C4A	P0C0L4	‒1sd	0.218103	0.0542054	4.02364	5.73052e-05	0.0349393	0.304279
GOSE	3 months	MoCA 3 mo ‒ W ‒ GOSE 6 mo	C4A	P0C0L4	+1sd	0.0730213	0.0580717	1.25743	0.208597	-0.0473731	0.156707
GOSE	3 months	MoCA 3 mo ‒ W ‒ GOSE 6 mo	CD14	P08571	a1	0.293977	0.0817386	3.59655	0.00032246	0.058363	0.398956
GOSE	3 months	MoCA 3 mo ‒ W ‒ GOSE 6 mo	CD14	P08571	a2	-30.2707	8.25174	-3.6684	0.00024407	-44.2618	-9.59381
GOSE	3 months	MoCA 3 mo ‒ W ‒ GOSE 6 mo	CD14	P08571	a3	1.12506	0.323556	3.47717	0.00050674	0.307657	1.67527
GOSE	3 months	MoCA 3 mo ‒ W ‒ GOSE 6 mo	CD14	P08571	mean	0.0234339	0.0575339	0.407305	0.683784	-0.0902678	0.140337
GOSE	3 months	MoCA 3 mo ‒ W ‒ GOSE 6 mo	CD14	P08571	‒1sd	-0.117077	0.0743256	-1.57519	0.115213	-0.261126	0.037713
GOSE	3 months	MoCA 3 mo ‒ W ‒ GOSE 6 mo	CD14	P08571	+1sd	0.163945	0.0662726	2.47379	0.0133687	0.00302235	0.258209
GOSE	3 months	MoCA 3 mo ‒ W ‒ GOSE 6 mo	DNER	Q8NFT8	a1	-0.115104	0.162691	-0.707498	0.479257	-0.434602	0.211339
GOSE	3 months	MoCA 3 mo ‒ W ‒ GOSE 6 mo	DNER	Q8NFT8	a2	6.06707	2.53588	2.39249	0.0167345	0.617038	11.088
GOSE	3 months	MoCA 3 mo ‒ W ‒ GOSE 6 mo	DNER	Q8NFT8	a3	-0.20103	0.101375	-1.98304	0.0473626	-0.424234	-0.00254916
GOSE	3 months	MoCA 3 mo ‒ W ‒ GOSE 6 mo	DNER	Q8NFT8	mean	0.156307	0.0663024	2.35748	0.0183992	0.0170307	0.253911
GOSE	3 months	MoCA 3 mo ‒ W ‒ GOSE 6 mo	DNER	Q8NFT8	‒1sd	0.228363	0.0667359	3.42189	0.000621883	0.0818788	0.339845
GOSE	3 months	MoCA 3 mo ‒ W ‒ GOSE 6 mo	DNER	Q8NFT8	+1sd	0.0842513	0.0816107	1.03236	0.301905	-0.0689776	0.234945
GOSE	3 months	MoCA 3 mo ‒ W ‒ GOSE 6 mo	NDC80	O14777	a1	0.610967	0.216625	2.82038	0.00479662	0.208808	1.02766
GOSE	3 months	MoCA 3 mo ‒ W ‒ GOSE 6 mo	NDC80	O14777	a2	-15.3002	6.40198	-2.38992	0.0168519	-25.6932	-3.58224
GOSE	3 months	MoCA 3 mo ‒ W ‒ GOSE 6 mo	NDC80	O14777	a3	0.574629	0.261794	2.19497	0.0281659	0.0860063	1.01671
GOSE	3 months	MoCA 3 mo ‒ W ‒ GOSE 6 mo	NDC80	O14777	mean	0.105057	0.0598752	1.75461	0.0793266	-0.0105853	0.232112
GOSE	3 months	MoCA 3 mo ‒ W ‒ GOSE 6 mo	NDC80	O14777	‒1sd	-0.00551954	0.0918373	-0.0601013	0.952075	-0.180195	0.218543
GOSE	3 months	MoCA 3 mo ‒ W ‒ GOSE 6 mo	NDC80	O14777	+1sd	0.215634	0.0597006	3.61193	0.00030393	0.106541	0.363225
GOSE	3 months	MoCA 3 mo ‒ W ‒ GOSE 6 mo	PSAT1	Q9Y617	a1	0.108255	0.0681826	1.58772	0.11235	-0.173973	0.203255
GOSE	3 months	MoCA 3 mo ‒ W ‒ GOSE 6 mo	PSAT1	Q9Y617	a2	-4.14712	2.79741	-1.48249	0.13821	-16.1981	-0.731378
GOSE	3 months	MoCA 3 mo ‒ W ‒ GOSE 6 mo	PSAT1	Q9Y617	a3	0.137654	0.0983799	1.3992	0.161752	0.0128099	0.555496
GOSE	3 months	MoCA 3 mo ‒ W ‒ GOSE 6 mo	PSAT1	Q9Y617	mean	0.152993	0.0549157	2.78595	0.0053371	-0.00808862	0.246349
GOSE	3 months	MoCA 3 mo ‒ W ‒ GOSE 6 mo	PSAT1	Q9Y617	‒1sd	0.0668749	0.0895507	0.746783	0.455195	-0.316944	0.191299
GOSE	3 months	MoCA 3 mo ‒ W ‒ GOSE 6 mo	PSAT1	Q9Y617	+1sd	0.23911	0.0805174	2.96967	0.00298119	0.030133	0.454474
GOSE	3 months	X ‒ FAB 3 mo ‒ GOSE 6 mo	ALAD	P13716	a	-11.857	3.20187	-3.70314	0.000212949	-18.2533	-6.02298
GOSE	3 months	X ‒ FAB 3 mo ‒ GOSE 6 mo	ALAD	P13716	b	0.407435	0.119736	3.40278	0.000667029	0.135449	0.609556
GOSE	3 months	X ‒ FAB 3 mo ‒ GOSE 6 mo	ALAD	P13716	c	0.930296	1.81934	0.511338	0.609114	-2.76157	4.7777
GOSE	3 months	X ‒ FAB 3 mo ‒ GOSE 6 mo	ALAD	P13716	Indirect	-4.83094	2.0949	-2.30605	0.021108	-9.56439	-0.913732
GOSE	3 months	X ‒ FAB 3 mo ‒ GOSE 6 mo	ALCAM	Q13740	a	-8.1949	2.45792	-3.33407	0.000855845	-13.1199	-3.3759
GOSE	3 months	X ‒ FAB 3 mo ‒ GOSE 6 mo	ALCAM	Q13740	b	0.403838	0.103433	3.90435	9.4479e-05	0.170517	0.571232
GOSE	3 months	X ‒ FAB 3 mo ‒ GOSE 6 mo	ALCAM	Q13740	c	0.70967	1.26471	0.561131	0.574708	-1.63011	3.39911
GOSE	3 months	X ‒ FAB 3 mo ‒ GOSE 6 mo	ALCAM	Q13740	Indirect	-3.30941	1.51751	-2.18082	0.0291965	-6.61349	-0.832755
GOSE	3 months	X ‒ FAB 3 mo ‒ GOSE 6 mo	CD14	P08571	a	-7.6774	3.25863	-2.35602	0.0184719	-13.2761	-0.493387
GOSE	3 months	X ‒ FAB 3 mo ‒ GOSE 6 mo	CD14	P08571	b	0.353904	0.102922	3.43855	0.000584838	0.11702	0.514599
GOSE	3 months	X ‒ FAB 3 mo ‒ GOSE 6 mo	CD14	P08571	c	-0.911431	1.27226	-0.716388	0.473752	-3.36986	1.6295
GOSE	3 months	X ‒ FAB 3 mo ‒ GOSE 6 mo	CD14	P08571	Indirect	-2.71706	1.46752	-1.85147	0.0641024	-5.78454	-0.116276
GOSE	3 months	X ‒ FAB 3 mo ‒ GOSE 6 mo	GJB6	O95452	a	-2.11805	0.887311	-2.38704	0.0169846	-3.84982	-0.366687
GOSE	3 months	X ‒ FAB 3 mo ‒ GOSE 6 mo	GJB6	O95452	b	0.351609	0.0952745	3.69049	0.000223823	0.113472	0.510851
GOSE	3 months	X ‒ FAB 3 mo ‒ GOSE 6 mo	GJB6	O95452	c	-0.661818	0.521797	-1.26834	0.204676	-1.69546	0.329885
GOSE	3 months	X ‒ FAB 3 mo ‒ GOSE 6 mo	GJB6	O95452	Indirect	-0.744725	0.403396	-1.84614	0.0648723	-1.53988	-0.0674147
GOSE	3 months	X ‒ FAB 3 mo ‒ GOSE 6 mo	GNAI3	P08754	a	-1.3202	0.735585	-1.79476	0.0726912	-3.12844	-0.279842
GOSE	3 months	X ‒ FAB 3 mo ‒ GOSE 6 mo	GNAI3	P08754	b	0.354327	0.0850785	4.16471	3.11745e-05	0.1451	0.491246
GOSE	3 months	X ‒ FAB 3 mo ‒ GOSE 6 mo	GNAI3	P08754	c	-0.539918	0.297447	-1.81518	0.069497	-1.29943	0.0574512
GOSE	3 months	X ‒ FAB 3 mo ‒ GOSE 6 mo	GNAI3	P08754	Indirect	-0.467784	0.287266	-1.6284	0.10344	-1.24921	-0.0817091
GOSE	3 months	X ‒ FAB 3 mo ‒ GOSE 6 mo	HSPA8	P11142	a	-1.35071	0.377186	-3.58102	0.000342251	-1.91929	-0.386118
GOSE	3 months	X ‒ FAB 3 mo ‒ GOSE 6 mo	HSPA8	P11142	b	0.346954	0.119646	2.89984	0.00373354	0.077602	0.51602
GOSE	3 months	X ‒ FAB 3 mo ‒ GOSE 6 mo	HSPA8	P11142	c	-0.239087	0.253361	-0.94366	0.345344	-0.748606	0.497814
GOSE	3 months	X ‒ FAB 3 mo ‒ GOSE 6 mo	HSPA8	P11142	Indirect	-0.468635	0.213806	-2.19187	0.0283888	-0.982058	-0.0812344
GOSE	3 months	X ‒ FAB 3 mo ‒ GOSE 6 mo	IGF1	P05019	a	1.87649	1.06124	1.76821	0.077026	0.219023	3.71365
GOSE	3 months	X ‒ FAB 3 mo ‒ GOSE 6 mo	IGF1	P05019	b	0.334872	0.0921296	3.63479	0.000278203	0.101916	0.520811
GOSE	3 months	X ‒ FAB 3 mo ‒ GOSE 6 mo	IGF1	P05019	c	0.863878	0.531648	1.62491	0.104183	-0.126169	1.6917
GOSE	3 months	X ‒ FAB 3 mo ‒ GOSE 6 mo	IGF1	P05019	Indirect	0.628384	0.405975	1.54784	0.121662	0.0437488	1.49551
GOSE	3 months	X ‒ FAB 3 mo ‒ GOSE 6 mo	LGALS3	P17931	a	-1.90401	1.07319	-1.77416	0.0760374	-4.65277	-0.24677
GOSE	3 months	X ‒ FAB 3 mo ‒ GOSE 6 mo	LGALS3	P17931	b	0.360591	0.0912339	3.95238	7.73765e-05	0.111001	0.507062
GOSE	3 months	X ‒ FAB 3 mo ‒ GOSE 6 mo	LGALS3	P17931	c	-0.432796	0.487261	-0.888221	0.374422	-1.66746	0.399268
GOSE	3 months	X ‒ FAB 3 mo ‒ GOSE 6 mo	LGALS3	P17931	Indirect	-0.68657	0.45715	-1.50185	0.133136	-2.11195	-0.0513402
GOSE	3 months	X ‒ FAB 3 mo ‒ GOSE 6 mo	LRP1	Q07954	a	-2.6412	1.01015	-2.61464	0.00893206	-4.71201	-0.689749
GOSE	3 months	X ‒ FAB 3 mo ‒ GOSE 6 mo	LRP1	Q07954	b	0.363856	0.111507	3.26309	0.00110206	0.13427	0.563676
GOSE	3 months	X ‒ FAB 3 mo ‒ GOSE 6 mo	LRP1	Q07954	c	-0.167354	0.500198	-0.334576	0.737945	-1.15779	0.747337
GOSE	3 months	X ‒ FAB 3 mo ‒ GOSE 6 mo	LRP1	Q07954	Indirect	-0.961014	0.519726	-1.84908	0.0644464	-2.12957	-0.126134
GOSE	3 months	X ‒ FAB 3 mo ‒ GOSE 6 mo	NPC1	O15118	a	-3.1516	1.95757	-1.60996	0.107407	-7.96338	-0.425744
GOSE	3 months	X ‒ FAB 3 mo ‒ GOSE 6 mo	NPC1	O15118	b	0.354602	0.0984809	3.60072	0.000317343	0.102505	0.49789
GOSE	3 months	X ‒ FAB 3 mo ‒ GOSE 6 mo	NPC1	O15118	c	-0.909214	0.628417	-1.44683	0.147944	-2.24818	0.251117
GOSE	3 months	X ‒ FAB 3 mo ‒ GOSE 6 mo	NPC1	O15118	Indirect	-1.11756	0.810979	-1.37804	0.16819	-3.22862	-0.0149146
GOSE	3 months	X ‒ FAB 3 mo ‒ GOSE 6 mo	RARRES2	Q99969	a	-4.13269	1.74469	-2.36872	0.0178498	-8.02081	-1.74702
GOSE	3 months	X ‒ FAB 3 mo ‒ GOSE 6 mo	RARRES2	Q99969	b	0.353885	0.10364	3.41455	0.000638863	0.0767642	0.516605
GOSE	3 months	X ‒ FAB 3 mo ‒ GOSE 6 mo	RARRES2	Q99969	c	-0.396025	0.571539	-0.69291	0.488366	-1.91759	0.330264
GOSE	3 months	X ‒ FAB 3 mo ‒ GOSE 6 mo	RARRES2	Q99969	Indirect	-1.4625	0.787554	-1.85701	0.0633095	-3.3491	-0.228682
GOSE	3 months	MoCA 1 mo ‒ FAB 3 mo ‒ W ‒ GOSE 6 mo	ALCAM	Q13740	a	0.239174	0.112293	2.12991	0.0331789	0.00500285	0.443059
GOSE	3 months	MoCA 1 mo ‒ FAB 3 mo ‒ W ‒ GOSE 6 mo	ALCAM	Q13740	c	0.0403093	0.0397827	1.01323	0.310948	-0.0116165	0.142612
GOSE	3 months	MoCA 1 mo ‒ FAB 3 mo ‒ W ‒ GOSE 6 mo	ALCAM	Q13740	b1	0.318308	0.0660174	4.82157	1.4243e-06	0.186662	0.41285
GOSE	3 months	MoCA 1 mo ‒ FAB 3 mo ‒ W ‒ GOSE 6 mo	ALCAM	Q13740	b2	-19.3724	7.18076	-2.69782	0.00697943	-27.3603	-3.16486
GOSE	3 months	MoCA 1 mo ‒ FAB 3 mo ‒ W ‒ GOSE 6 mo	ALCAM	Q13740	b3	1.26248	0.437537	2.88542	0.00390886	0.255827	1.64692
GOSE	3 months	MoCA 1 mo ‒ FAB 3 mo ‒ W ‒ GOSE 6 mo	ALCAM	Q13740	Indirect	0.0466147	0.0270985	1.7202	0.085397	0.000466109	0.0992409
GOSE	3 months	MoCA 1 mo ‒ FAB 3 mo ‒ W ‒ GOSE 6 mo	ALCAM	Q13740	Index.mod.med	0.301952	0.183574	1.64485	0.1	0.00418592	0.539921
GOSE	3 months	MoCA 1 mo ‒ FAB 3 mo ‒ W ‒ GOSE 6 mo	CD14	P08571	a	0.239174	0.118305	2.02167	0.0432101	0.0239452	0.475677
GOSE	3 months	MoCA 1 mo ‒ FAB 3 mo ‒ W ‒ GOSE 6 mo	CD14	P08571	c	0.008969	0.034528	0.25976	0.795049	-0.033546	0.110176
GOSE	3 months	MoCA 1 mo ‒ FAB 3 mo ‒ W ‒ GOSE 6 mo	CD14	P08571	b1	0.558875	0.159827	3.49675	0.000470957	0.16505	0.808665
GOSE	3 months	MoCA 1 mo ‒ FAB 3 mo ‒ W ‒ GOSE 6 mo	CD14	P08571	b2	-25.5463	11.3191	-2.25693	0.0240127	-48.0732	-2.02607
GOSE	3 months	MoCA 1 mo ‒ FAB 3 mo ‒ W ‒ GOSE 6 mo	CD14	P08571	b3	1.56373	0.68255	2.291	0.0219631	0.156077	2.89085
GOSE	3 months	MoCA 1 mo ‒ FAB 3 mo ‒ W ‒ GOSE 6 mo	CD14	P08571	Indirect	0.0416562	0.0353207	1.17937	0.23825	-0.0205348	0.112683
GOSE	3 months	MoCA 1 mo ‒ FAB 3 mo ‒ W ‒ GOSE 6 mo	CD14	P08571	Index.mod.med	0.374003	0.246082	1.51983	0.128553	0.000356407	0.979629
GOSE	3 months	MoCA 1 mo ‒ FAB 3 mo ‒ W ‒ GOSE 6 mo	LPL	P06858	a	0.239174	0.113579	2.1058	0.0352213	0.0495141	0.41682
GOSE	3 months	MoCA 1 mo ‒ FAB 3 mo ‒ W ‒ GOSE 6 mo	LPL	P06858	c	0.00890021	0.0334651	0.265955	0.790274	-0.038768	0.0489529
GOSE	3 months	MoCA 1 mo ‒ FAB 3 mo ‒ W ‒ GOSE 6 mo	LPL	P06858	b1	0.770779	0.289789	2.65979	0.00781889	0.288238	1.24962
GOSE	3 months	MoCA 1 mo ‒ FAB 3 mo ‒ W ‒ GOSE 6 mo	LPL	P06858	b2	-8.36172	4.90413	-1.70504	0.0881878	-17.5839	-1.00301
GOSE	3 months	MoCA 1 mo ‒ FAB 3 mo ‒ W ‒ GOSE 6 mo	LPL	P06858	b3	0.462001	0.296453	1.55843	0.119131	0.0243996	1.00266
GOSE	3 months	MoCA 1 mo ‒ FAB 3 mo ‒ W ‒ GOSE 6 mo	LPL	P06858	Indirect	0.0535351	0.0209698	2.55296	0.0106811	-0.0159976	0.0501645
GOSE	3 months	MoCA 1 mo ‒ FAB 3 mo ‒ W ‒ GOSE 6 mo	LPL	P06858	Index.mod.med	0.110499	0.101506	1.08859	0.276334	0.00120812	0.306649
GOSE	3 months	FAB 1 mo ‒ FAB 3 mo ‒ W ‒ GOSE 6 mo	ALAD	P13716	a	0.500855	0.184572	2.7136	0.00665557	0.222347	1.04665
GOSE	3 months	FAB 1 mo ‒ FAB 3 mo ‒ W ‒ GOSE 6 mo	ALAD	P13716	c	-0.0430784	0.0809174	-0.532375	0.594467	-0.203443	0.158081
GOSE	3 months	FAB 1 mo ‒ FAB 3 mo ‒ W ‒ GOSE 6 mo	ALAD	P13716	b1	0.216786	0.147046	1.47427	0.140409	-0.00811182	0.557836
GOSE	3 months	FAB 1 mo ‒ FAB 3 mo ‒ W ‒ GOSE 6 mo	ALAD	P13716	b2	-39.8255	18.0333	-2.20844	0.0272139	-63.6366	-0.429895
GOSE	3 months	FAB 1 mo ‒ FAB 3 mo ‒ W ‒ GOSE 6 mo	ALAD	P13716	b3	2.33182	1.05709	2.20588	0.0273926	0.0450528	3.74995
GOSE	3 months	FAB 1 mo ‒ FAB 3 mo ‒ W ‒ GOSE 6 mo	ALAD	P13716	Indirect	0.0527724	0.101961	0.517574	0.604755	-0.116811	0.29714
GOSE	3 months	FAB 1 mo ‒ FAB 3 mo ‒ W ‒ GOSE 6 mo	ALAD	P13716	Index.mod.med	1.1679	0.696825	1.67603	0.0937319	0.022252	2.87488
GOSE	3 months	FAB 1 mo ‒ FAB 3 mo ‒ W ‒ GOSE 6 mo	CKB	P12277	a	0.500856	0.24234	2.06675	0.038758	0.367149	1.24766
GOSE	3 months	FAB 1 mo ‒ FAB 3 mo ‒ W ‒ GOSE 6 mo	CKB	P12277	c	-0.0458754	0.112983	-0.406038	0.684715	-0.172587	0.256645
GOSE	3 months	FAB 1 mo ‒ FAB 3 mo ‒ W ‒ GOSE 6 mo	CKB	P12277	b1	2.69085	0.998301	2.69543	0.0070297	1.14152	4.30192
GOSE	3 months	FAB 1 mo ‒ FAB 3 mo ‒ W ‒ GOSE 6 mo	CKB	P12277	b2	-28.2643	11.7321	-2.40915	0.0159896	-46.0066	-11.3613
GOSE	3 months	FAB 1 mo ‒ FAB 3 mo ‒ W ‒ GOSE 6 mo	CKB	P12277	b3	1.54272	0.735325	2.09801	0.0359042	0.567069	2.75989
GOSE	3 months	FAB 1 mo ‒ FAB 3 mo ‒ W ‒ GOSE 6 mo	CKB	P12277	Indirect	0.18229	0.0869292	2.09699	0.0359943	0.0707217	0.271829
GOSE	3 months	FAB 1 mo ‒ FAB 3 mo ‒ W ‒ GOSE 6 mo	CKB	P12277	Index.mod.med	0.772681	0.962426	0.802846	0.422064	0.266866	3.4434
GOSE	3 months	FAB 1 mo ‒ FAB 3 mo ‒ W ‒ GOSE 6 mo	IGF1	P05019	a	0.500856	0.0500689	10.0033	0	0.417129	0.571335
GOSE	3 months	FAB 1 mo ‒ FAB 3 mo ‒ W ‒ GOSE 6 mo	IGF1	P05019	c	-0.0065769	0.108741	-0.0604824	0.951771	-0.225993	0.108346
GOSE	3 months	FAB 1 mo ‒ FAB 3 mo ‒ W ‒ GOSE 6 mo	IGF1	P05019	b1	-0.126283	0.225743	-0.559411	0.575881	-0.799528	0.0588124
GOSE	3 months	FAB 1 mo ‒ FAB 3 mo ‒ W ‒ GOSE 6 mo	IGF1	P05019	b2	6.84121	3.78406	1.8079	0.0706219	4.88652	19.0656
GOSE	3 months	FAB 1 mo ‒ FAB 3 mo ‒ W ‒ GOSE 6 mo	IGF1	P05019	b3	-0.38153	0.224874	-1.69664	0.0897647	-1.12067	-0.308265
GOSE	3 months	FAB 1 mo ‒ FAB 3 mo ‒ W ‒ GOSE 6 mo	IGF1	P05019	Indirect	0.136816	0.0252583	5.41668	6.07155e-08	0.112771	0.190684
GOSE	3 months	FAB 1 mo ‒ FAB 3 mo ‒ W ‒ GOSE 6 mo	IGF1	P05019	Index.mod.med	-0.191092	0.100335	-1.90454	0.0568405	-0.495762	-0.128586
GOSE	3 months	FAB 1 mo ‒ FAB 3 mo ‒ W ‒ GOSE 6 mo	IRF8	Q02556	a	0.500859	0.109445	4.57633	4.73197e-06	0.350534	0.761468
GOSE	3 months	FAB 1 mo ‒ FAB 3 mo ‒ W ‒ GOSE 6 mo	IRF8	Q02556	c	0.0988851	0.0909713	1.08699	0.27704	-0.101882	0.215731
GOSE	3 months	FAB 1 mo ‒ FAB 3 mo ‒ W ‒ GOSE 6 mo	IRF8	Q02556	b1	0.853431	0.350074	2.43785	0.0147747	0.345259	1.41105
GOSE	3 months	FAB 1 mo ‒ FAB 3 mo ‒ W ‒ GOSE 6 mo	IRF8	Q02556	b2	-7.38407	4.76895	-1.54836	0.121535	-15.8833	-0.913426
GOSE	3 months	FAB 1 mo ‒ FAB 3 mo ‒ W ‒ GOSE 6 mo	IRF8	Q02556	b3	0.392524	0.283547	1.38433	0.166257	0.000962337	0.86531
GOSE	3 months	FAB 1 mo ‒ FAB 3 mo ‒ W ‒ GOSE 6 mo	IRF8	Q02556	Indirect	0.110354	0.0921684	1.19731	0.231188	-0.0240275	0.27894
GOSE	3 months	FAB 1 mo ‒ FAB 3 mo ‒ W ‒ GOSE 6 mo	IRF8	Q02556	Index.mod.med	0.196599	0.140828	1.39602	0.162708	0.000549698	0.432231
GOSE	3 months	FAB 1 mo ‒ FAB 3 mo ‒ W ‒ GOSE 6 mo	LPL	P06858	a	0.500856	0.248532	2.01526	0.0438776	0.326827	1.54457
GOSE	3 months	FAB 1 mo ‒ FAB 3 mo ‒ W ‒ GOSE 6 mo	LPL	P06858	c	-0.0851216	0.134865	-0.631162	0.527935	-0.262998	0.463793
GOSE	3 months	FAB 1 mo ‒ FAB 3 mo ‒ W ‒ GOSE 6 mo	LPL	P06858	b1	0.904608	0.238847	3.7874	0.000152234	0.29234	1.25339
GOSE	3 months	FAB 1 mo ‒ FAB 3 mo ‒ W ‒ GOSE 6 mo	LPL	P06858	b2	-9.71441	4.04949	-2.39892	0.0164436	-14.5897	-0.984441
GOSE	3 months	FAB 1 mo ‒ FAB 3 mo ‒ W ‒ GOSE 6 mo	LPL	P06858	b3	0.535506	0.233409	2.29428	0.0217742	0.015266	0.810428
GOSE	3 months	FAB 1 mo ‒ FAB 3 mo ‒ W ‒ GOSE 6 mo	LPL	P06858	Indirect	0.135554	0.0710179	1.90873	0.0562974	0.0264949	0.339126
GOSE	3 months	FAB 1 mo ‒ FAB 3 mo ‒ W ‒ GOSE 6 mo	LPL	P06858	Index.mod.med	0.268212	0.165421	1.62139	0.104935	0.00809993	0.789966
GOSE	3 months	FAB 1 mo ‒ FAB 3 mo ‒ W ‒ GOSE 6 mo	PSAT1	Q9Y617	a	0.500856	0.142193	3.52238	0.00042769	0.230104	0.734807
GOSE	3 months	FAB 1 mo ‒ FAB 3 mo ‒ W ‒ GOSE 6 mo	PSAT1	Q9Y617	c	0.00144526	0.117571	0.0122927	0.990192	-0.216758	0.124414
GOSE	3 months	FAB 1 mo ‒ FAB 3 mo ‒ W ‒ GOSE 6 mo	PSAT1	Q9Y617	b1	0.220685	0.0944288	2.33705	0.0194365	0.0914791	0.39863
GOSE	3 months	FAB 1 mo ‒ FAB 3 mo ‒ W ‒ GOSE 6 mo	PSAT1	Q9Y617	b2	-5.17085	2.01306	-2.56865	0.0102095	-7.6621	-1.03925
GOSE	3 months	FAB 1 mo ‒ FAB 3 mo ‒ W ‒ GOSE 6 mo	PSAT1	Q9Y617	b3	0.279943	0.12324	2.27154	0.0231145	0.0414529	0.434828
GOSE	3 months	FAB 1 mo ‒ FAB 3 mo ‒ W ‒ GOSE 6 mo	PSAT1	Q9Y617	Indirect	0.153201	0.0845901	1.8111	0.0701257	0.0222712	0.289079
GOSE	3 months	FAB 1 mo ‒ FAB 3 mo ‒ W ‒ GOSE 6 mo	PSAT1	Q9Y617	Index.mod.med	0.140211	0.0892679	1.57068	0.116257	0.0148185	0.285954
GOSE	3 months	FAB 1 mo ‒ FAB 3 mo ‒ W ‒ GOSE 6 mo	RPL8	P62917	a	0.500856	0.17768	2.81887	0.00481928	0.239659	1.08195
GOSE	3 months	FAB 1 mo ‒ FAB 3 mo ‒ W ‒ GOSE 6 mo	RPL8	P62917	c	-0.166027	0.0936895	-1.7721	0.0763777	-0.33859	0.0459283
GOSE	3 months	FAB 1 mo ‒ FAB 3 mo ‒ W ‒ GOSE 6 mo	RPL8	P62917	b1	0.59644	0.121014	4.92867	8.27901e-07	0.29361	0.78709
GOSE	3 months	FAB 1 mo ‒ FAB 3 mo ‒ W ‒ GOSE 6 mo	RPL8	P62917	b2	-10.87	4.08705	-2.65961	0.00782309	-16.8133	-0.93994
GOSE	3 months	FAB 1 mo ‒ FAB 3 mo ‒ W ‒ GOSE 6 mo	RPL8	P62917	b3	0.613753	0.243242	2.52321	0.0116288	0.0415541	0.959015
GOSE	3 months	FAB 1 mo ‒ FAB 3 mo ‒ W ‒ GOSE 6 mo	RPL8	P62917	Indirect	0.214951	0.096937	2.21743	0.0265935	0.0626998	0.43985
GOSE	3 months	FAB 1 mo ‒ FAB 3 mo ‒ W ‒ GOSE 6 mo	RPL8	P62917	Index.mod.med	0.307402	0.169232	1.81645	0.0693019	0.0139839	0.702463

## Sheet: Supplementary Table 5
Supplementary Table S5. The biological terms enriched in neuropsychological paths mediating prognostic outcomes in chronic phases.
Category	Category	Term	Count	%	Genes	List Total	Pop Hits	Pop Total	EASE score, P	FDR, P
1-wk RPCQ, BDI path	GOTERM_CC_DIRECT	GO:0005576~extracellular region	12	63.1579	Q12841, P18428, P08571, P00748, P02649, Q15582, P35442, P01344, Q99969, O00622, P22301, P00441	19	1610	18224	4.3913e-08	3.29347e-06
1-wk RPCQ, BDI path	UP_KEYWORDS	Secreted	12	63.1579	Q12841, P09603, Q13740, P18428, P08571, P00748, P02649, Q15582, P01344, Q99969, O00622, P22301	19	1965	20581	9.86709e-08	1.16432e-05
1-wk RPCQ, BDI path	GOTERM_CC_DIRECT	GO:0005615~extracellular space	11	57.8947	Q12841, P09603, P18428, P13716, P08571, P00748, P02649, Q15582, P01344, P22301, P00441	19	1347	18224	1.1895e-07	4.46061e-06
1-wk RPCQ, BDI path	UP_KEYWORDS	Disulfide bond	14	73.6842	Q12841, P09603, Q13740, P36873, P35442, O00622, P18428, P08571, P00748, Q15582, P01344, Q99969, P22301, P00441	19	3434	20581	2.82761e-07	1.66829e-05
1-wk RPCQ, BDI path	UP_KEYWORDS	Signal	14	73.6842	Q12841, P09603, Q13740, P36873, P35442, O00622, P18428, P08571, P00748, P02649, Q15582, P01344, Q99969, P22301	19	4160	20581	2.82196e-06	0.000110997
1-wk RPCQ, BDI path	UP_SEQ_FEATURE	signal peptide	13	68.4211	Q12841, P09603, Q13740, P35442, O00622, P18428, P08571, P00748, P02649, Q15582, P01344, Q99969, P22301	19	3346	20063	3.11997e-06	0.000421195
1-wk RPCQ, BDI path	GOTERM_CC_DIRECT	GO:0031012~extracellular matrix	6	31.5789	P02649, Q15582, P35442, Q99969, O00622, P00441	19	296	18224	7.87255e-06	0.000196814
1-wk RPCQ, BDI path	GOTERM_CC_DIRECT	GO:0070062~extracellular exosome	12	63.1579	Q12841, P09603, Q13740, P18428, P13716, P08571, P00748, P02649, Q15582, P01344, Q99969, P00441	19	2811	18224	1.27605e-05	0.000239259
1-wk RPCQ, BDI path	UP_KEYWORDS	Heparin-binding	4	21.0526	Q12841, P02649, P35442, O00622	19	88	20581	5.8839e-05	0.00173575
1-wk RPCQ, BDI path	UP_SEQ_FEATURE	disulfide bond	11	57.8947	Q12841, P09603, Q13740, P08571, P00748, Q15582, P35442, P01344, O00622, P22301, P00441	19	2917	20063	5.91686e-05	0.00399388
1-wk RPCQ, BDI path	UP_SEQ_FEATURE	domain:VWFC	3	15.7895	Q12841, P35442, O00622	19	18	20063	0.000115331	0.00482861
1-wk RPCQ, BDI path	UP_SEQ_FEATURE	region of interest:Heparin-binding	3	15.7895	P02649, P35442, O00622	19	20	20063	0.00014307	0.00482861
1-wk RPCQ, BDI path	GOTERM_BP_DIRECT	GO:0071222~cellular response to lipopolysaccharide	4	21.0526	P18428, P00519, P08571, P22301	19	113	16792	0.000224933	0.051505
1-wk RPCQ, BDI path	GOTERM_BP_DIRECT	GO:0042493~response to drug	5	26.3158	P00519, P13716, P10620, P22301, P00441	19	304	16792	0.000263713	0.051505
1-wk RPCQ, BDI path	GOTERM_BP_DIRECT	GO:0001934~positive regulation of protein phosphorylation	4	21.0526	P00519, P01344, Q99969, O00622	19	127	16792	0.000317279	0.051505
1-wk RPCQ, BDI path	GOTERM_MF_DIRECT	GO:0008201~heparin binding	4	21.0526	Q12841, P02649, P35442, O00622	19	160	16881	0.000614152	0.0454482
1-wk RPCQ, BDI path	UP_KEYWORDS	Cell adhesion	5	26.3158	Q13740, P00519, Q15582, P35442, O00622	19	479	20581	0.000684071	0.0161441
1-wk RPCQ, BDI path	GOTERM_BP_DIRECT	GO:0045087~innate immune response	5	26.3158	P09603, P18428, P00519, P08571, P00748	19	430	16792	0.000975543	0.118772
1-wk RPCQ, BDI path	GOTERM_MF_DIRECT	GO:0005515~protein binding	17	89.4737	P54886, Q12841, P09603, Q13740, P10620, P36873, P35442, P18428, P00519, P08571, P00748, P02649, Q15582, P01344, Q99969, P22301, P00441	19	8785	16881	0.00115059	0.0454482
1-wk RPCQ, BDI path	GOTERM_BP_DIRECT	GO:0034465~response to carbon monoxide	2	10.5263	P22301, P00441	19	3	16792	0.00321256	0.312904
1-wk RPCQ, BDI path	UP_SEQ_FEATURE	glycosylation site:O-linked (GalNAc...)	3	15.7895	P00748, P02649, P01344	19	97	20063	0.00336552	0.0908689
1-wk RPCQ, BDI path	GOTERM_CC_DIRECT	GO:0043025~neuronal cell body	4	21.0526	Q13740, P00519, P02649, P00441	19	315	18224	0.00344277	0.0516416
1-wk RPCQ, BDI path	GOTERM_MF_DIRECT	GO:0070891~lipoteichoic acid binding	2	10.5263	P18428, P08571	19	4	16881	0.00425871	0.112146
1-wk RPCQ, BDI path	BBID	88.Alternatively_Activated_APC	3	15.7895	P09603, P08571, P22301	5	11	388	0.00425985	0.0809371
1-wk RPCQ, BDI path	GOTERM_BP_DIRECT	GO:0002576~platelet degranulation	3	15.7895	P01344, Q99969, P00441	19	103	16792	0.00534717	0.328751
1-wk RPCQ, BDI path	GOTERM_BP_DIRECT	GO:0045541~negative regulation of cholesterol biosynthetic process	2	10.5263	P02649, P00441	19	5	16792	0.00534885	0.328751
1-wk RPCQ, BDI path	GOTERM_BP_DIRECT	GO:0045471~response to ethanol	3	15.7895	P13716, P08571, P00441	19	105	16792	0.00555085	0.328751
1-wk RPCQ, BDI path	GOTERM_MF_DIRECT	GO:0005102~receptor binding	4	21.0526	Q13740, P18428, P00519, Q99969	19	353	16881	0.00585896	0.115715
1-wk RPCQ, BDI path	GOTERM_BP_DIRECT	GO:0006979~response to oxidative stress	3	15.7895	P00519, P13716, P02649	19	110	16792	0.00607549	0.328751
1-wk RPCQ, BDI path	GOTERM_BP_DIRECT	GO:0006954~inflammatory response	4	21.0526	P09603, P08571, Q99969, P22301	19	379	16792	0.00723516	0.352352
1-wk RPCQ, BDI path	UP_KEYWORDS	Inflammatory response	3	15.7895	P09603, P08571, Q99969	19	152	20581	0.00767182	0.130732
1-wk RPCQ, BDI path	UP_KEYWORDS	Glycoprotein	10	52.6316	Q12841, P09603, Q13740, P18428, P08571, P00748, P02649, P35442, P01344, P22301	19	4551	20581	0.00851935	0.130732
1-wk RPCQ, BDI path	UP_KEYWORDS	Immunity	4	21.0526	P09603, Q13740, P18428, P08571	19	500	20581	0.00886321	0.130732
1-wk RPCQ, BDI path	GOTERM_BP_DIRECT	GO:0071223~cellular response to lipoteichoic acid	2	10.5263	P18428, P08571	19	9	16792	0.00960847	0.396786
1-wk RPCQ, BDI path	GOTERM_BP_DIRECT	GO:0033690~positive regulation of osteoblast proliferation	2	10.5263	P00519, O00622	19	11	16792	0.0117318	0.396786
1-wk RPCQ, BDI path	GOTERM_BP_DIRECT	GO:0010759~positive regulation of macrophage chemotaxis	2	10.5263	P09603, Q99969	19	11	16792	0.0117318	0.396786
1-wk RPCQ, BDI path	GOTERM_BP_DIRECT	GO:0007155~cell adhesion	4	21.0526	Q13740, Q15582, P35442, O00622	19	459	16792	0.0121977	0.396786
1-wk RPCQ, BDI path	GOTERM_MF_DIRECT	GO:0008083~growth factor activity	3	15.7895	P09603, P01344, P22301	19	162	16881	0.0126608	0.20004
1-wk RPCQ, BDI path	GOTERM_BP_DIRECT	GO:0043032~positive regulation of macrophage activation	2	10.5263	P18428, P22301	19	12	16792	0.0127919	0.396786
1-wk RPCQ, BDI path	GOTERM_BP_DIRECT	GO:0032496~response to lipopolysaccharide	3	15.7895	P18428, P13716, P10620	19	164	16792	0.0130907	0.396786
1-wk RPCQ, BDI path	GOTERM_BP_DIRECT	GO:0030516~regulation of axon extension	2	10.5263	P00519, P02649	19	13	16792	0.0138509	0.396786
1-wk RPCQ, BDI path	UP_KEYWORDS	Mitochondrion	5	26.3158	P54886, P00519, P10620, P36873, P00441	19	1119	20581	0.0144198	0.18906
1-wk RPCQ, BDI path	GOTERM_BP_DIRECT	GO:0044130~negative regulation of growth of symbiont in host	2	10.5263	P18428, P22301	19	16	16792	0.0170214	0.460523
1-wk RPCQ, BDI path	UP_KEYWORDS	Disease mutation	7	36.8421	P54886, P13716, P00748, P02649, Q15582, P22301, P00441	19	2550	20581	0.0177788	0.209789
1-wk RPCQ, BDI path	GOTERM_BP_DIRECT	GO:1901216~positive regulation of neuron death	2	10.5263	P00519, P02649	19	17	16792	0.0180761	0.463318
1-wk RPCQ, BDI path	GOTERM_BP_DIRECT	GO:0034142~toll-like receptor 4 signaling pathway	2	10.5263	P18428, P08571	19	18	16792	0.0191297	0.465808
1-wk RPCQ, BDI path	UP_KEYWORDS	Innate immunity	3	15.7895	P09603, P18428, P08571	19	261	20581	0.0214437	0.230032
1-wk RPCQ, BDI path	GOTERM_MF_DIRECT	GO:0001530~lipopolysaccharide binding	2	10.5263	P18428, P08571	19	22	16881	0.0232118	0.305622
1-wk RPCQ, BDI path	UP_KEYWORDS	Amyloidosis	2	10.5263	P02649, Q15582	19	28	20581	0.0242174	0.238137
1-wk RPCQ, BDI path	GOTERM_BP_DIRECT	GO:0050715~positive regulation of cytokine secretion	2	10.5263	P08571, P22301	19	25	16792	0.0264753	0.609201
1-wk RPCQ, BDI path	UP_KEYWORDS	Neurodegeneration	3	15.7895	P54886, P02649, P00441	19	293	20581	0.0265944	0.241396
1-wk RPCQ, BDI path	GOTERM_MF_DIRECT	GO:0050840~extracellular matrix binding	2	10.5263	Q15582, O00622	19	26	16881	0.0273771	0.30897
1-wk RPCQ, BDI path	GOTERM_BP_DIRECT	GO:0045930~negative regulation of mitotic cell cycle	2	10.5263	P00519, P22301	19	26	16792	0.0275204	0.609201
1-wk RPCQ, BDI path	GOTERM_BP_DIRECT	GO:2000352~negative regulation of endothelial cell apoptotic process	2	10.5263	P00519, P22301	19	28	16792	0.0296074	0.626905
1-wk RPCQ, BDI path	GOTERM_BP_DIRECT	GO:0031663~lipopolysaccharide-mediated signaling pathway	2	10.5263	P18428, P08571	19	32	16792	0.0337688	0.685226
1-wk RPCQ, BDI path	UP_KEYWORDS	Lipoprotein	4	21.0526	P00519, P08571, P02649, P00441	19	852	20581	0.0362676	0.305684
1-wk RPCQ, BDI path	GOTERM_BP_DIRECT	GO:0072593~reactive oxygen species metabolic process	2	10.5263	O00622, P00441	19	35	16792	0.0368788	0.7184
1-wk RPCQ, BDI path	INTERPRO	IPR001007:von Willebrand factor, type C	2	10.5263	P35442, O00622	18	41	18559	0.0369151	1
1-wk RPCQ, BDI path	GOTERM_CC_DIRECT	GO:0005739~mitochondrion	5	26.3158	P54886, P00519, P10620, P36873, P00441	19	1331	18224	0.0379811	0.474763
1-wk RPCQ, BDI path	SMART	SM00214:VWC	2	10.5263	P35442, O00622	12	37	10057	0.0397524	0.929804
1-wk RPCQ, BDI path	GOTERM_BP_DIRECT	GO:0032720~negative regulation of tumor necrosis factor production	2	10.5263	P18428, P22301	19	38	16792	0.0399794	0.739713
1-wk RPCQ, BDI path	GOTERM_MF_DIRECT	GO:0042803~protein homodimerization activity	4	21.0526	P09603, P02649, P10620, P00441	19	730	16881	0.0404814	0.379026
1-wk RPCQ, BDI path	GOTERM_BP_DIRECT	GO:0000302~response to reactive oxygen species	2	10.5263	P02649, P00441	19	39	16792	0.0410108	0.739713
1-wk RPCQ, BDI path	GOTERM_MF_DIRECT	GO:0042802~identical protein binding	4	21.0526	P54886, P13716, P02649, P00441	19	749	16881	0.0431801	0.379026
1-wk RPCQ, BDI path	GOTERM_BP_DIRECT	GO:0048538~thymus development	2	10.5263	P00519, P00441	19	43	16792	0.045126	0.757806
1-wk RPCQ, BDI path	GOTERM_BP_DIRECT	GO:0014823~response to activity	2	10.5263	P13716, P22301	19	43	16792	0.045126	0.757806
1-wk RPCQ, BDI path	UP_SEQ_FEATURE	sequence variant	16	84.2105	P54886, P09603, Q13740, P13716, P36873, P35442, O00622, P18428, P00519, P08571, P00748, P02649, Q15582, P01344, P22301, P00441	19	12443	20063	0.0472575	1
1-wk RPCQ, BDI path	INTERPRO	IPR009079:Four-helical cytokine-like, core	2	10.5263	P09603, P22301	18	54	18559	0.0483494	1
1-wk RPCQ, BDI path	KEGG_PATHWAY	hsa05152:Tuberculosis	3	15.7895	P18428, P08571, P22301	15	177	6879	0.0489098	1
1-wk RPCQ, BDI path	GOTERM_BP_DIRECT	GO:0045860~positive regulation of protein kinase activity	2	10.5263	P09603, O00622	19	47	16792	0.0492246	0.76469
1-wk RPCQ, BDI path	GOTERM_BP_DIRECT	GO:0032760~positive regulation of tumor necrosis factor production	2	10.5263	P18428, P08571	19	47	16792	0.0492246	0.76469
1-wk RPCQ, BDI path	GOTERM_BP_DIRECT	GO:0009408~response to heat	2	10.5263	P08571, P00441	19	48	16792	0.0502466	0.76469
1-wk RPCQ, BDI path	GOTERM_BP_DIRECT	GO:0008283~cell proliferation	3	15.7895	P09603, Q15582, O00622	19	366	16792	0.0576116	0.836288
1-wk RPCQ, BDI path	INTERPRO	IPR000884:Thrombospondin, type 1 repeat	2	10.5263	P35442, O00622	18	65	18559	0.0579248	1
1-wk RPCQ, BDI path	GOTERM_BP_DIRECT	GO:0006749~glutathione metabolic process	2	10.5263	P10620, P00441	19	56	16792	0.0583856	0.836288
1-wk RPCQ, BDI path	GOTERM_BP_DIRECT	GO:0030097~hemopoiesis	2	10.5263	P09603, P22301	19	59	16792	0.0614207	0.854625
1-wk RPCQ, BDI path	GOTERM_BP_DIRECT	GO:0001523~retinoid metabolic process	2	10.5263	P02649, Q99969	19	61	16792	0.063439	0.858188
1-wk RPCQ, BDI path	UP_SEQ_FEATURE	glycosylation site:N-linked (GlcNAc...)	8	42.1053	Q12841, P09603, Q13740, P18428, P08571, P00748, P35442, P22301	19	4234	20063	0.0659348	1
1-wk RPCQ, BDI path	GOTERM_BP_DIRECT	GO:0051384~response to glucocorticoid	2	10.5263	P13716, P22301	19	65	16792	0.0674632	0.887962
1-wk RPCQ, BDI path	SMART	SM00209:TSP1	2	10.5263	P35442, O00622	12	65	10057	0.0688744	0.929804
1-wk RPCQ, BDI path	GOTERM_BP_DIRECT	GO:0098869~cellular oxidant detoxification	2	10.5263	P02649, P10620	19	70	16792	0.0724706	0.928767
1-wk RPCQ, BDI path	GOTERM_CC_DIRECT	GO:0005604~basement membrane	2	10.5263	Q15582, P35442	19	79	18224	0.0752531	0.806283
1-wk RPCQ, BDI path	UP_SEQ_FEATURE	short sequence motif:Cell attachment site	2	10.5263	Q15582, P35442	19	91	20063	0.0786021	1
1-wk RPCQ, BDI path	UP_KEYWORDS	Carbohydrate metabolism	2	10.5263	P36873, P01344	19	94	20581	0.079128	0.566075
1-wk RPCQ, BDI path	UP_KEYWORDS	Lipid transport	2	10.5263	P18428, P02649	19	96	20581	0.0807455	0.566075
1-wk RPCQ, BDI path	UP_KEYWORDS	Chemotaxis	2	10.5263	Q99969, O00622	19	97	20581	0.0815532	0.566075
1-wk RPCQ, BDI path	GOTERM_BP_DIRECT	GO:0043085~positive regulation of catalytic activity	2	10.5263	P01344, P00441	19	81	16792	0.0833975	0.997951
1-wk RPCQ, BDI path	GOTERM_BP_DIRECT	GO:0050731~positive regulation of peptidyl-tyrosine phosphorylation	2	10.5263	P00519, P01344	19	82	16792	0.0843848	0.997951
1-wk RPCQ, BDI path	KEGG_PATHWAY	hsa05144:Malaria	2	10.5263	P35442, P22301	15	49	6879	0.0953215	1
1-wk RPCQ, BDI path	KEGG_PATHWAY	hsa05130:Pathogenic Escherichia coli infection	2	10.5263	P00519, P08571	15	51	6879	0.0990268	1
1-wk RPCQ, MoCA path	GOTERM_BP_DIRECT	GO:0001934~positive regulation of protein phosphorylation	4	36.3636	P14780, P00519, Q16288, P48436	11	127	16792	4.87714e-05	0.0157044
1-wk RPCQ, MoCA path	GOTERM_BP_DIRECT	GO:0033693~neurofilament bundle assembly	2	18.1818	P07196, P12036	11	3	16792	0.00178561	0.287483
1-wk RPCQ, MoCA path	GOTERM_CC_DIRECT	GO:0072562~blood microparticle	3	27.2727	Q08380, P02787, P02786	11	152	18224	0.00297642	0.0679246
1-wk RPCQ, MoCA path	UP_SEQ_FEATURE	region of interest:Coil 2A	2	18.1818	P07196, P12036	11	6	20063	0.00298723	0.197157
1-wk RPCQ, MoCA path	UP_SEQ_FEATURE	region of interest:Coil 2B	2	18.1818	P07196, P12036	11	6	20063	0.00298723	0.197157
1-wk RPCQ, MoCA path	UP_KEYWORDS	Disease mutation	6	54.5455	P13716, P07196, P48436, P02787, P02786, P12036	11	2550	20581	0.00427283	0.278738
1-wk RPCQ, MoCA path	GOTERM_CC_DIRECT	GO:0005615~extracellular space	5	45.4545	P14780, P13716, Q08380, P02787, P02786	11	1347	18224	0.00434524	0.0679246
1-wk RPCQ, MoCA path	GOTERM_CC_DIRECT	GO:1990712~HFE-transferrin receptor complex	2	18.1818	P02787, P02786	11	8	18224	0.00438223	0.0679246
1-wk RPCQ, MoCA path	GOTERM_CC_DIRECT	GO:0005883~neurofilament	2	18.1818	P07196, P12036	11	8	18224	0.00438223	0.0679246
1-wk RPCQ, MoCA path	GOTERM_BP_DIRECT	GO:0042127~regulation of cell proliferation	3	27.2727	P00519, P48436, P02786	11	185	16792	0.00512582	0.47824
1-wk RPCQ, MoCA path	GOTERM_BP_DIRECT	GO:0061564~axon development	2	18.1818	P07196, P12036	11	10	16792	0.00594087	0.47824
1-wk RPCQ, MoCA path	UP_SEQ_FEATURE	region of interest:Linker 2	2	18.1818	P07196, P12036	11	12	20063	0.00596642	0.262523
1-wk RPCQ, MoCA path	GOTERM_CC_DIRECT	GO:0030424~axon	3	27.2727	Q13740, P07196, P12036	11	222	18224	0.00623322	0.077292
1-wk RPCQ, MoCA path	GOTERM_MF_DIRECT	GO:0042802~identical protein binding	4	36.3636	P14780, P13716, P07196, P02786	11	749	16881	0.00826022	0.569956
1-wk RPCQ, MoCA path	UP_SEQ_FEATURE	disulfide bond	6	54.5455	P14780, Q13740, Q08380, Q16288, P02787, P02786	11	2917	20063	0.008614	0.284262
1-wk RPCQ, MoCA path	UP_KEYWORDS	Glycoprotein	7	63.6364	P14780, Q13740, Q08380, P07196, Q16288, P02787, P02786	11	4551	20581	0.0106491	0.278738
1-wk RPCQ, MoCA path	GOTERM_BP_DIRECT	GO:0051412~response to corticosterone	2	18.1818	P07196, Q16288	11	18	16792	0.0106707	0.687192
1-wk RPCQ, MoCA path	UP_KEYWORDS	Secreted	5	45.4545	P14780, Q13740, Q08380, P02787, P02786	11	1965	20581	0.0108599	0.278738
1-wk RPCQ, MoCA path	GOTERM_CC_DIRECT	GO:0070062~extracellular exosome	6	54.5455	P14780, Q13740, P13716, Q08380, P02787, P02786	11	2811	18224	0.011108	0.114783
1-wk RPCQ, MoCA path	UP_KEYWORDS	Disulfide bond	6	54.5455	P14780, Q13740, Q08380, Q16288, P02787, P02786	11	3434	20581	0.0155111	0.298588
1-wk RPCQ, MoCA path	BIOCARTA	h_eea1Pathway:The role of FYVE-finger proteins in vesicle transport	2	18.1818	P02787, P02786	5	7	1625	0.0171355	0.119948
1-wk RPCQ, MoCA path	GOTERM_BP_DIRECT	GO:0033572~transferrin transport	2	18.1818	P02787, P02786	11	35	16792	0.0206543	0.927617
1-wk RPCQ, MoCA path	UP_KEYWORDS	Cell adhesion	3	27.2727	Q13740, P00519, Q08380	11	479	20581	0.0214945	0.314557
1-wk RPCQ, MoCA path	UP_KEYWORDS	Charcot-Marie-Tooth disease	2	18.1818	P07196, P12036	11	51	20581	0.0245109	0.314557
1-wk RPCQ, MoCA path	GOTERM_BP_DIRECT	GO:0030155~regulation of cell adhesion	2	18.1818	P00519, P48436	11	43	16792	0.0253211	0.927617
1-wk RPCQ, MoCA path	GOTERM_BP_DIRECT	GO:0006879~cellular iron ion homeostasis	2	18.1818	P02787, P02786	11	44	16792	0.025903	0.927617
1-wk RPCQ, MoCA path	GOTERM_BP_DIRECT	GO:0050885~neuromuscular process controlling balance	2	18.1818	P00519, P07196	11	46	16792	0.0270659	0.927617
1-wk RPCQ, MoCA path	GOTERM_BP_DIRECT	GO:0071560~cellular response to transforming growth factor beta stimulus	2	18.1818	P00519, P48436	11	49	16792	0.028808	0.927617
1-wk RPCQ, MoCA path	GOTERM_CC_DIRECT	GO:0005905~clathrin-coated pit	2	18.1818	P02787, P02786	11	55	18224	0.0297806	0.263771
1-wk RPCQ, MoCA path	GOTERM_BP_DIRECT	GO:0007173~epidermal growth factor receptor signaling pathway	2	18.1818	P00519, P48436	11	56	16792	0.0328618	0.961956
1-wk RPCQ, MoCA path	UP_SEQ_FEATURE	region of interest:Linker 12	2	18.1818	P07196, P12036	11	68	20063	0.0333883	0.446689
1-wk RPCQ, MoCA path	INTERPRO	IPR018039:Intermediate filament protein, conserved site	2	18.1818	P07196, P12036	11	64	18559	0.0339625	0.662988
1-wk RPCQ, MoCA path	UP_SEQ_FEATURE	region of interest:Coil 1B	2	18.1818	P07196, P12036	11	74	20063	0.0362856	0.446689
1-wk RPCQ, MoCA path	UP_SEQ_FEATURE	region of interest:Coil 1A	2	18.1818	P07196, P12036	11	74	20063	0.0362856	0.446689
1-wk RPCQ, MoCA path	UP_SEQ_FEATURE	region of interest:Linker 1	2	18.1818	P07196, P12036	11	74	20063	0.0362856	0.446689
1-wk RPCQ, MoCA path	UP_SEQ_FEATURE	region of interest:Rod	2	18.1818	P07196, P12036	11	75	20063	0.0367677	0.446689
1-wk RPCQ, MoCA path	UP_KEYWORDS	Intermediate filament	2	18.1818	P07196, P12036	11	77	20581	0.0367974	0.404772
1-wk RPCQ, MoCA path	UP_SEQ_FEATURE	region of interest:Head	2	18.1818	P07196, P12036	11	77	20063	0.0377313	0.446689
1-wk RPCQ, MoCA path	UP_SEQ_FEATURE	region of interest:Tail	2	18.1818	P07196, P12036	11	79	20063	0.0386941	0.446689
1-wk RPCQ, MoCA path	UP_SEQ_FEATURE	glycosylation site:N-linked (GlcNAc...)	6	54.5455	P14780, Q13740, Q08380, Q16288, P02787, P02786	11	4234	20063	0.0406081	0.446689
1-wk RPCQ, MoCA path	GOTERM_BP_DIRECT	GO:0071300~cellular response to retinoic acid	2	18.1818	Q16288, P48436	11	70	16792	0.0409239	1
1-wk RPCQ, MoCA path	INTERPRO	IPR001664:Intermediate filament protein	2	18.1818	P07196, P12036	11	78	18559	0.0412519	0.662988
1-wk RPCQ, MoCA path	GOTERM_BP_DIRECT	GO:0000226~microtubule cytoskeleton organization	2	18.1818	P07196, P12036	11	71	16792	0.0414975	1
1-wk RPCQ, MoCA path	UP_KEYWORDS	Neuropathy	2	18.1818	P07196, P12036	11	90	20581	0.0428883	0.4128
1-wk RPCQ, MoCA path	GOTERM_CC_DIRECT	GO:0048471~perinuclear region of cytoplasm	3	27.2727	P00519, P02787, P02786	11	621	18224	0.0435168	0.337255
1-wk RPCQ, MoCA path	GOTERM_MF_DIRECT	GO:0030674~protein binding, bridging	2	18.1818	P07196, P12036	11	77	16881	0.0447001	1
1-wk RPCQ, MoCA path	INTERPRO	IPR020635:Tyrosine-protein kinase, catalytic domain	2	18.1818	P00519, Q16288	11	85	18559	0.044878	0.662988
1-wk RPCQ, MoCA path	GOTERM_BP_DIRECT	GO:0001503~ossification	2	18.1818	P14780, P48436	11	80	16792	0.0466455	1
1-wk RPCQ, MoCA path	UP_SEQ_FEATURE	glycosylation site:O-linked (GalNAc...)	2	18.1818	P02787, P02786	11	97	20063	0.0473197	0.480477
1-wk RPCQ, MoCA path	INTERPRO	IPR008266:Tyrosine-protein kinase, active site	2	18.1818	P00519, Q16288	11	95	18559	0.0500368	0.662988
1-wk RPCQ, MoCA path	GOTERM_BP_DIRECT	GO:0048013~ephrin receptor signaling pathway	2	18.1818	P14780, Q16288	11	86	16792	0.0500636	1
1-wk RPCQ, MoCA path	GOTERM_CC_DIRECT	GO:0005576~extracellular region	4	36.3636	P14780, Q08380, P02787, P02786	11	1610	18224	0.0515276	0.348747
1-wk RPCQ, MoCA path	UP_KEYWORDS	Tyrosine-protein kinase	2	18.1818	P00519, Q16288	11	112	20581	0.053117	0.441002
1-wk RPCQ, MoCA path	UP_KEYWORDS	Endocytosis	2	18.1818	P00519, P02786	11	121	20581	0.057273	0.441002
1-wk RPCQ, MoCA path	GOTERM_CC_DIRECT	GO:0055037~recycling endosome	2	18.1818	P02787, P02786	11	110	18224	0.0587607	0.348747
1-wk RPCQ, MoCA path	GOTERM_BP_DIRECT	GO:0002576~platelet degranulation	2	18.1818	Q08380, P02787	11	103	16792	0.0596886	1
1-wk RPCQ, MoCA path	UP_SEQ_FEATURE	sequence variant	10	90.9091	P14780, Q13740, P00519, P13716, P07196, Q16288, P48436, P02787, P02786, P12036	11	12443	20063	0.0599356	0.565107
1-wk RPCQ, MoCA path	GOTERM_BP_DIRECT	GO:0045471~response to ethanol	2	18.1818	P13716, Q16288	11	105	16792	0.0608152	1
1-wk RPCQ, MoCA path	GOTERM_CC_DIRECT	GO:0030426~growth cone	2	18.1818	P00519, P07196	11	116	18224	0.0618745	0.348747
1-wk RPCQ, MoCA path	GOTERM_MF_DIRECT	GO:0005200~structural constituent of cytoskeleton	2	18.1818	P07196, P12036	11	110	16881	0.0633005	1
1-wk RPCQ, MoCA path	KEGG_PATHWAY	hsa05014:Amyotrophic lateral sclerosis (ALS)	2	18.1818	P07196, P12036	10	50	6879	0.0635824	1
1-wk RPCQ, MoCA path	GOTERM_BP_DIRECT	GO:0006979~response to oxidative stress	2	18.1818	P00519, P13716	11	110	16792	0.0636262	1
1-wk RPCQ, MoCA path	SMART	SM01391:SM01391	2	18.1818	P07196, P12036	10	75	10057	0.0651749	0.662159
1-wk RPCQ, MoCA path	UP_SEQ_FEATURE	signal peptide	5	45.4545	P14780, Q13740, Q08380, Q16288, P02787	11	3346	20063	0.0698198	0.614415
1-wk RPCQ, MoCA path	INTERPRO	IPR001245:Serine-threonine/tyrosine-protein kinase catalytic domain	2	18.1818	P00519, Q16288	11	140	18559	0.0729423	0.773189
1-wk RPCQ, MoCA path	GOTERM_CC_DIRECT	GO:0016023~cytoplasmic, membrane-bounded vesicle	2	18.1818	P02787, P02786	11	138	18224	0.0732128	0.378266
1-wk RPCQ, MoCA path	SMART	SM00219:TyrKc	2	18.1818	P00519, Q16288	10	85	10057	0.0735732	0.662159
1-wk RPCQ, MoCA path	GOTERM_BP_DIRECT	GO:0001501~skeletal system development	2	18.1818	P14780, P48436	11	137	16792	0.0786757	1
1-wk RPCQ, MoCA path	GOTERM_CC_DIRECT	GO:0043209~myelin sheath	2	18.1818	P07196, P12036	11	152	18224	0.0803637	0.383273
1-wk RPCQ, MoCA path	GOTERM_BP_DIRECT	GO:0018108~peptidyl-tyrosine phosphorylation	2	18.1818	P00519, Q16288	11	153	16792	0.0874908	1
1-wk RPCQ, MoCA path	UP_SEQ_FEATURE	domain:Ig-like C2-type 1	2	18.1818	Q13740, Q16288	11	202	20063	0.0962621	0.75098
1-wk RPCQ, MoCA path	UP_SEQ_FEATURE	domain:Ig-like C2-type 2	2	18.1818	Q13740, Q16288	11	203	20063	0.0967172	0.75098
1-wk RPCQ, MoCA path	GOTERM_BP_DIRECT	GO:0046777~protein autophosphorylation	2	18.1818	P00519, Q16288	11	172	16792	0.0978601	1
1-wk GOSE, BDI path	UP_KEYWORDS	Secreted	9	56.25	P09603, P05019, P00748, Q15582, Q8NBQ5, P01344, Q99969, P01584, P22301	16	1965	20581	2.36863e-05	0.00229757
1-wk GOSE, BDI path	GOTERM_CC_DIRECT	GO:0005576~extracellular region	8	50	P05019, P00748, Q15582, Q8NBQ5, P01344, Q99969, P01584, P22301	16	1610	18224	0.000141129	0.00931451
1-wk GOSE, BDI path	KEGG_PATHWAY	hsa04750:Inflammatory mediator regulation of TRP channels	4	25	P05019, P36873, P12931, P01584	10	98	6879	0.00022134	0.022134
1-wk GOSE, BDI path	GOTERM_BP_DIRECT	GO:0045840~positive regulation of mitotic nuclear division	3	18.75	P05019, P01344, P01584	16	26	16792	0.00023908	0.0908504
1-wk GOSE, BDI path	GOTERM_MF_DIRECT	GO:0005158~insulin receptor binding	3	18.75	P05019, P12931, P01344	16	31	16881	0.000337625	0.0112422
1-wk GOSE, BDI path	GOTERM_MF_DIRECT	GO:0008083~growth factor activity	4	25	P09603, P05019, P01344, P22301	16	162	16881	0.000362652	0.0112422
1-wk GOSE, BDI path	GOTERM_CC_DIRECT	GO:0005615~extracellular space	7	43.75	P09603, P05019, P00748, Q15582, P01344, P01584, P22301	16	1347	18224	0.000450818	0.014877
1-wk GOSE, BDI path	UP_KEYWORDS	Signal	10	62.5	P09603, P05019, P00748, Q15582, P36873, Q8NBQ5, P01344, Q9ULF5, Q99969, P22301	16	4160	20581	0.000847523	0.0411049
1-wk GOSE, BDI path	UP_SEQ_FEATURE	signal peptide	9	56.25	P09603, P05019, P00748, Q15582, Q8NBQ5, P01344, Q9ULF5, Q99969, P22301	16	3346	20063	0.00125702	0.0843955
1-wk GOSE, BDI path	INTERPRO	IPR022350:Insulin-like growth factor	2	12.5	P05019, P01344	15	2	18559	0.00150817	0.0844577
1-wk GOSE, BDI path	KEGG_PATHWAY	hsa05205:Proteoglycans in cancer	4	25	P05019, P36873, P12931, P01344	10	200	6879	0.00178662	0.0893312
1-wk GOSE, BDI path	GOTERM_BP_DIRECT	GO:0050731~positive regulation of peptidyl-tyrosine phosphorylation	3	18.75	P05019, P12931, P01344	16	82	16792	0.00237348	0.303303
1-wk GOSE, BDI path	UP_SEQ_FEATURE	propeptide:E peptide	2	12.5	P05019, P01344	16	4	20063	0.00298745	0.0843955
1-wk GOSE, BDI path	UP_SEQ_FEATURE	region of interest:C	2	12.5	P05019, P01344	16	4	20063	0.00298745	0.0843955
1-wk GOSE, BDI path	UP_SEQ_FEATURE	region of interest:D	2	12.5	P05019, P01344	16	4	20063	0.00298745	0.0843955
1-wk GOSE, BDI path	GOTERM_BP_DIRECT	GO:0002576~platelet degranulation	3	18.75	P05019, P01344, Q99969	16	103	16792	0.00371384	0.303303
1-wk GOSE, BDI path	GOTERM_MF_DIRECT	GO:0005178~integrin binding	3	18.75	P05019, Q15582, P12931	16	105	16881	0.00381673	0.078879
1-wk GOSE, BDI path	GOTERM_BP_DIRECT	GO:0008283~cell proliferation	4	25	P09603, P05019, Q15582, P12931	16	366	16792	0.00384554	0.303303
1-wk GOSE, BDI path	UP_KEYWORDS	Growth factor	3	18.75	P09603, P05019, P01344	16	131	20581	0.0039987	0.128533
1-wk GOSE, BDI path	GOTERM_CC_DIRECT	GO:0070062~extracellular exosome	8	50	P09603, P00748, Q9P1U1, Q15582, P12931, P01344, Q99969, P01584	16	2811	18224	0.00422243	0.0928934
1-wk GOSE, BDI path	GOTERM_BP_DIRECT	GO:0006954~inflammatory response	4	25	P09603, Q99969, P01584, P22301	16	379	16792	0.00424146	0.303303
1-wk GOSE, BDI path	INTERPRO	IPR022352:Insulin family	2	12.5	P05019, P01344	15	6	18559	0.00451819	0.105277
1-wk GOSE, BDI path	GOTERM_BP_DIRECT	GO:0044267~cellular protein metabolic process	3	18.75	P05019, Q15582, P01344	16	118	16792	0.00484282	0.303303
1-wk GOSE, BDI path	UP_KEYWORDS	Inflammatory response	3	18.75	P09603, Q99969, P01584	16	152	20581	0.00534185	0.128533
1-wk GOSE, BDI path	GOTERM_BP_DIRECT	GO:0001934~positive regulation of protein phosphorylation	3	18.75	P01344, Q99969, P01584	16	127	16792	0.00558716	0.303303
1-wk GOSE, BDI path	UP_SEQ_FEATURE	region of interest:B	2	12.5	P05019, P01344	16	8	20063	0.00596657	0.134844
1-wk GOSE, BDI path	UP_KEYWORDS	Disulfide bond	8	50	P09603, P05019, P00748, Q15582, P36873, P01344, Q99969, P22301	16	3434	20581	0.00662543	0.128533
1-wk GOSE, BDI path	INTERPRO	IPR022353:Insulin, conserved site	2	12.5	P05019, P01344	15	9	18559	0.00677016	0.105277
1-wk GOSE, BDI path	UP_SEQ_FEATURE	region of interest:A	2	12.5	P05019, P01344	16	10	20063	0.00745301	0.140365
1-wk GOSE, BDI path	INTERPRO	IPR016179:Insulin-like	2	12.5	P05019, P01344	15	10	18559	0.00751977	0.105277
1-wk GOSE, BDI path	GOTERM_BP_DIRECT	GO:0008284~positive regulation of cell proliferation	4	25	P09603, P05019, O43663, P01344	16	466	16792	0.0075345	0.337754
1-wk GOSE, BDI path	SMART	SM00078:IlGF	2	12.5	P05019, P01344	9	10	10057	0.00792978	0.118947
1-wk GOSE, BDI path	UP_KEYWORDS	Cytokine	3	18.75	P09603, P01584, P22301	16	190	20581	0.00822536	0.132977
1-wk GOSE, BDI path	GOTERM_BP_DIRECT	GO:0010759~positive regulation of macrophage chemotaxis	2	12.5	P09603, Q99969	16	11	16792	0.00978524	0.337754
1-wk GOSE, BDI path	GOTERM_BP_DIRECT	GO:0034116~positive regulation of heterotypic cell-cell adhesion	2	12.5	P01584, P22301	16	11	16792	0.00978524	0.337754
1-wk GOSE, BDI path	GOTERM_BP_DIRECT	GO:0045893~positive regulation of transcription, DNA-templated	4	25	P05019, P12931, P01584, P22301	16	515	16792	0.00991106	0.337754
1-wk GOSE, BDI path	GOTERM_MF_DIRECT	GO:0005125~cytokine activity	3	18.75	P09603, P01584, P22301	16	176	16881	0.0103807	0.160901
1-wk GOSE, BDI path	GOTERM_BP_DIRECT	GO:0060444~branching involved in mammary gland duct morphogenesis	2	12.5	P09603, P12931	16	12	16792	0.0106704	0.337754
1-wk GOSE, BDI path	GOTERM_BP_DIRECT	GO:0046628~positive regulation of insulin receptor signaling pathway	2	12.5	P12931, P01344	16	13	16792	0.0115547	0.337754
1-wk GOSE, BDI path	GOTERM_MF_DIRECT	GO:0005159~insulin-like growth factor receptor binding	2	12.5	P05019, P01344	16	15	16881	0.0132515	0.164318
1-wk GOSE, BDI path	GOTERM_BP_DIRECT	GO:0045725~positive regulation of glycogen biosynthetic process	2	12.5	P05019, P01344	16	15	16792	0.0133213	0.361578
1-wk GOSE, BDI path	GOTERM_BP_DIRECT	GO:0046579~positive regulation of Ras protein signal transduction	2	12.5	P09603, P05019	16	19	16792	0.0168456	0.420964
1-wk GOSE, BDI path	GOTERM_BP_DIRECT	GO:0014911~positive regulation of smooth muscle cell migration	2	12.5	P05019, P12931	16	20	16792	0.0177248	0.420964
1-wk GOSE, BDI path	KEGG_PATHWAY	hsa05152:Tuberculosis	3	18.75	P12931, P01584, P22301	10	177	6879	0.0210431	0.579764
1-wk GOSE, BDI path	BIOCARTA	h_mspPathway:Msp/Ron Receptor Signaling Pathway	2	12.5	P09603, P01584	6	7	1625	0.0213798	0.919331
1-wk GOSE, BDI path	GOTERM_BP_DIRECT	GO:0050715~positive regulation of cytokine secretion	2	12.5	P12931, P22301	16	25	16792	0.0221099	0.477178
1-wk GOSE, BDI path	GOTERM_BP_DIRECT	GO:0032148~activation of protein kinase B activity	2	12.5	P05019, P12931	16	26	16792	0.0229848	0.477178
1-wk GOSE, BDI path	GOTERM_BP_DIRECT	GO:0042104~positive regulation of activated T cell proliferation	2	12.5	P05019, P01344	16	27	16792	0.0238589	0.477178
1-wk GOSE, BDI path	KEGG_PATHWAY	hsa04510:Focal adhesion	3	18.75	P05019, P36873, P12931	10	206	6879	0.027968	0.579764
1-wk GOSE, BDI path	UP_KEYWORDS	Mitogen	2	12.5	P01344, P01584	16	40	20581	0.0287695	0.398662
1-wk GOSE, BDI path	KEGG_PATHWAY	hsa04015:Rap1 signaling pathway	3	18.75	P09603, P05019, P12931	10	210	6879	0.0289882	0.579764
1-wk GOSE, BDI path	GOTERM_BP_DIRECT	GO:0043491~protein kinase B signaling	2	12.5	P05019, P01584	16	33	16792	0.0290882	0.531364
1-wk GOSE, BDI path	GOTERM_BP_DIRECT	GO:0042493~response to drug	3	18.75	P10620, P12931, P22301	16	304	16792	0.0293649	0.531364
1-wk GOSE, BDI path	GOTERM_MF_DIRECT	GO:0019894~kinesin binding	2	12.5	O43663, P12036	16	35	16881	0.0306653	0.316874
1-wk GOSE, BDI path	GOTERM_BP_DIRECT	GO:0071902~positive regulation of protein serine/threonine kinase activity	2	12.5	P12931, P01344	16	35	16792	0.0308255	0.53244
1-wk GOSE, BDI path	GOTERM_BP_DIRECT	GO:2001237~negative regulation of extrinsic apoptotic signaling pathway	2	12.5	P05019, P12931	16	38	16792	0.033426	0.552255
1-wk GOSE, BDI path	GOTERM_CC_DIRECT	GO:0005886~plasma membrane	8	50	P09603, P05019, P00748, O43663, Q15582, P12931, P01344, Q9ULF5	16	4121	18224	0.0342756	0.565547
1-wk GOSE, BDI path	KEGG_PATHWAY	hsa04060:Cytokine-cytokine receptor interaction	3	18.75	P09603, P01584, P22301	10	243	6879	0.0379755	0.605426
1-wk GOSE, BDI path	INTERPRO	IPR009079:Four-helical cytokine-like, core	2	12.5	P09603, P22301	15	54	18559	0.0399872	0.447856
1-wk GOSE, BDI path	GOTERM_BP_DIRECT	GO:0051781~positive regulation of cell division	2	12.5	P01344, P01584	16	47	16792	0.0411884	0.65215
1-wk GOSE, BDI path	KEGG_PATHWAY	hsa05143:African trypanosomiasis	2	12.5	P01584, P22301	10	33	6879	0.0423798	0.605426
1-wk GOSE, BDI path	GOTERM_MF_DIRECT	GO:0019901~protein kinase binding	3	18.75	O43663, P36873, P12036	16	376	16881	0.0429098	0.380059
1-wk GOSE, BDI path	GOTERM_CC_DIRECT	GO:0031093~platelet alpha granule lumen	2	12.5	P05019, P01344	16	55	18224	0.0443427	0.585323
1-wk GOSE, BDI path	GOTERM_BP_DIRECT	GO:0030097~hemopoiesis	2	12.5	P09603, P22301	16	59	16792	0.0514479	0.782008
1-wk GOSE, BDI path	UP_SEQ_FEATURE	disulfide bond	6	37.5	P09603, P05019, P00748, Q15582, P01344, P22301	16	2917	20063	0.0549771	0.887488
1-wk GOSE, BDI path	GOTERM_BP_DIRECT	GO:0045087~innate immune response	3	18.75	P09603, P00748, P12931	16	430	16792	0.0551342	0.805807
1-wk GOSE, BDI path	BBID	88.Alternatively_Activated_APC	2	12.5	P09603, P22301	3	11	388	0.0559685	0.839527
1-wk GOSE, BDI path	GOTERM_BP_DIRECT	GO:0043066~negative regulation of apoptotic process	3	18.75	P05019, P12931, P22301	16	455	16792	0.0609557	0.857895
1-wk GOSE, BDI path	KEGG_PATHWAY	hsa05144:Malaria	2	12.5	P01584, P22301	10	49	6879	0.0623468	0.779335
1-wk GOSE, BDI path	UP_KEYWORDS	Carbohydrate metabolism	2	12.5	P36873, P01344	16	94	20581	0.0663841	0.804907
1-wk GOSE, BDI path	GOTERM_BP_DIRECT	GO:0043410~positive regulation of MAPK cascade	2	12.5	P05019, P01344	16	81	16792	0.0699913	0.949881
1-wk GOSE, BDI path	UP_SEQ_FEATURE	glycosylation site:O-linked (GalNAc...)	2	12.5	P00748, P01344	16	97	20063	0.0701415	0.990749
1-wk GOSE, BDI path	GOTERM_BP_DIRECT	GO:0051897~positive regulation of protein kinase B signaling	2	12.5	P12931, P01344	16	84	16792	0.0724935	0.949915
1-wk GOSE, BDI path	UP_KEYWORDS	Cell cycle	3	18.75	O43663, P36873, P12931	16	650	20581	0.079727	0.85928
1-wk GOSE, BDI path	GOTERM_MF_DIRECT	GO:0005179~hormone activity	2	12.5	P05019, P01344	16	94	16881	0.0803794	0.622941
1-wk GOSE, BDI path	KEGG_PATHWAY	hsa05321:Inflammatory bowel disease (IBD)	2	12.5	P01584, P22301	10	64	6879	0.0807289	0.801588
1-wk GOSE, BDI path	GOTERM_BP_DIRECT	GO:0010468~regulation of gene expression	2	12.5	P05019, P22301	16	100	16792	0.0857331	0.984456
1-wk GOSE, BDI path	BIOCARTA	h_inflamPathway:Cytokines and Inflammatory Response	2	12.5	P09603, P22301	6	29	1625	0.0862046	1
1-wk GOSE, BDI path	KEGG_PATHWAY	hsa05140:Leishmaniasis	2	12.5	P01584, P22301	10	71	6879	0.0891971	0.801588
1-wk GOSE, BDI path	GOTERM_BP_DIRECT	GO:0051091~positive regulation of sequence-specific DNA binding transcription factor activity	2	12.5	P01584, P22301	16	105	16792	0.0898342	0.984456
1-wk GOSE, BDI path	GOTERM_BP_DIRECT	GO:0000187~activation of MAPK activity	2	12.5	P05019, P01584	16	107	16792	0.0914698	0.984456
1-wk GOSE, BDI path	GOTERM_CC_DIRECT	GO:0005739~mitochondrion	4	25	P10620, P36873, P12931, P12036	16	1331	18224	0.091481	0.953346
1-wk GOSE, BDI path	KEGG_PATHWAY	hsa05133:Pertussis	2	12.5	P01584, P22301	10	75	6879	0.0940048	0.801588
1-wk GOSE, BDI path	GOTERM_BP_DIRECT	GO:0071222~cellular response to lipopolysaccharide	2	12.5	P12931, P22301	16	113	16792	0.0963602	0.984456
1-wk GOSE, FAB path	GOTERM_BP_DIRECT	GO:0010759~positive regulation of macrophage chemotaxis	2	25	P09603, Q99969	8	11	16792	0.00457733	0.535548
1-wk GOSE, FAB path	UP_KEYWORDS	Secreted	4	50	P09603, P00748, Q8NBQ5, Q99969	8	1965	20581	0.0226622	1
1-wk GOSE, FAB path	UP_KEYWORDS	Inflammatory response	2	25	P09603, Q99969	8	152	20581	0.0505739	1
1-wk GOSE, FAB path	GOTERM_CC_DIRECT	GO:0070062~extracellular exosome	4	50	P09603, P00748, Q9P1U1, Q99969	8	2811	18224	0.0790609	1
1-wk GOSE, FAB path	GOTERM_CC_DIRECT	GO:0005739~mitochondrion	3	37.5	Q12778, P10620, P12036	8	1331	18224	0.087533	1
1-wk GOSE, FAB path	UP_SEQ_FEATURE	signal peptide	4	50	P09603, P00748, Q8NBQ5, Q99969	8	3346	20063	0.0958924	1
1-mo RPCQ, BDI path	GOTERM_BP_DIRECT	GO:0002576~platelet degranulation	2	25	P12259, P61764	7	103	16792	0.0362488	1
1-mo RPCQ, BDI path	GOTERM_CC_DIRECT	GO:0043209~myelin sheath	2	25	P14174, P61764	8	152	18224	0.0569529	0.804447
1-mo RPCQ, BDI path	GOTERM_BP_DIRECT	GO:0070374~positive regulation of ERK1 and ERK2 cascade	2	25	P28335, P14174	7	175	16792	0.0609319	1
1-mo RPCQ, BDI path	GOTERM_CC_DIRECT	GO:0005654~nucleoplasm	4	50	P14174, O43663, Q9UNM6, P61764	8	2784	18224	0.0771788	0.804447
1-mo RPCQ, BDI path	GOTERM_CC_DIRECT	GO:0070062~extracellular exosome	4	50	P18428, P14174, Q9UNM6, P61764	8	2811	18224	0.0790609	0.804447
1-mo RPCQ, BDI path	UP_KEYWORDS	Innate immunity	2	25	P18428, P14174	8	261	20581	0.0854764	1
1-mo RPCQ, BDI path	GOTERM_CC_DIRECT	GO:0005615~extracellular space	3	37.5	P18428, P14174, P12259	8	1347	18224	0.089383	0.804447
1-mo GOSE, BDI path	UP_SEQ_FEATURE	splice variant	4	100	P23471, O15123, O00154, P61764	4	7760	20063	0.0578488	1
1-mo GOSE, FAB path	GOTERM_BP_DIRECT	GO:0007569~cell aging	2	40	P14174, Q13418	5	25	16792	0.00594246	0.320893
1-mo GOSE, FAB path	GOTERM_BP_DIRECT	GO:0042327~positive regulation of phosphorylation	2	40	P14174, Q13418	5	25	16792	0.00594246	0.320893
1-mo GOSE, FAB path	GOTERM_BP_DIRECT	GO:0043406~positive regulation of MAP kinase activity	2	40	P14174, Q13418	5	59	16792	0.0139817	0.50334
1-mo GOSE, FAB path	GOTERM_BP_DIRECT	GO:0050900~leukocyte migration	2	40	P14174, P14415	5	122	16792	0.0287488	0.776218
1-mo GOSE, FAB path	GOTERM_CC_DIRECT	GO:0043025~neuronal cell body	2	40	Q13740, Q13418	5	315	18224	0.067373	1
1-mo GOSE, FAB path	GOTERM_MF_DIRECT	GO:0005515~protein binding	5	100	Q13740, P14174, P14415, Q13418, P10242	5	8785	16881	0.0733216	0.891705
1-mo GOSE, FAB path	GOTERM_MF_DIRECT	GO:0005102~receptor binding	2	40	Q13740, P14174	5	353	16881	0.0810641	0.891705
1-mo GOSE, FAB path	GOTERM_CC_DIRECT	GO:0005925~focal adhesion	2	40	Q13740, Q13418	5	391	18224	0.0831048	1
1-mo GOSE, FAB path	GOTERM_BP_DIRECT	GO:0008283~cell proliferation	2	40	P14174, Q13418	5	366	16792	0.0843824	1
1-mo GOSE, FAB path	UP_KEYWORDS	Cell adhesion	2	40	Q13740, P14415	5	479	20581	0.089902	1
1-mo GOSE, FAB path	UP_KEYWORDS	Immunity	2	40	Q13740, P14174	5	500	20581	0.0936993	1
3-mo RPCQ, BDI path	UP_KEYWORDS	Secreted	9	50	P24593, P09172, P05019, P01282, P01160, Q16674, Q9UEF7, O95084, P02751	18	1965	20581	7.51105e-05	0.0032405
3-mo RPCQ, BDI path	UP_KEYWORDS	Signal	12	66.6667	P24593, P09172, P05019, P01282, P01160, P55287, P08069, Q16674, Q9UEF7, O95084, Q9NP59, P02751	18	4160	20581	8.30898e-05	0.0032405
3-mo RPCQ, BDI path	UP_SEQ_FEATURE	signal peptide	10	55.5556	P24593, P05019, P01282, P01160, P55287, P08069, Q16674, Q9UEF7, O95084, P02751	18	3346	20063	0.00066268	0.084823
3-mo RPCQ, BDI path	GOTERM_CC_DIRECT	GO:0005576~extracellular region	7	38.8889	P24593, P09172, P05019, P01282, P01160, Q9UEF7, P02751	18	1610	18224	0.00248029	0.0419224
3-mo RPCQ, BDI path	UP_KEYWORDS	Hormone	3	16.6667	P01282, P01160, Q9UEF7	18	95	20581	0.00274075	0.0543142
3-mo RPCQ, BDI path	UP_KEYWORDS	Disease mutation	8	44.4444	P19878, P09172, P01160, Q02252, P08069, Q9UEF7, Q9NP59, P02751	18	2550	20581	0.00278534	0.0543142
3-mo RPCQ, BDI path	GOTERM_CC_DIRECT	GO:0016942~insulin-like growth factor binding protein complex	2	11.1111	P24593, P05019	18	3	18224	0.00279605	0.0419224
3-mo RPCQ, BDI path	GOTERM_CC_DIRECT	GO:0042567~insulin-like growth factor ternary complex	2	11.1111	P24593, P05019	18	4	18224	0.00372643	0.0419224
3-mo RPCQ, BDI path	GOTERM_CC_DIRECT	GO:0035867~alphav-beta3 integrin-IGF-1-IGF1R complex	2	11.1111	P05019, P08069	18	4	18224	0.00372643	0.0419224
3-mo RPCQ, BDI path	GOTERM_MF_DIRECT	GO:0005179~hormone activity	3	16.6667	P05019, P01282, Q9UEF7	18	94	16881	0.00395124	0.268684
3-mo RPCQ, BDI path	GOTERM_BP_DIRECT	GO:0048015~phosphatidylinositol-mediated signaling	3	16.6667	P05019, P08069, Q9UEF7	18	106	16792	0.00504648	0.563438
3-mo RPCQ, BDI path	GOTERM_BP_DIRECT	GO:0044267~cellular protein metabolic process	3	16.6667	P24593, P05019, P01160	18	118	16792	0.00621537	0.563438
3-mo RPCQ, BDI path	GOTERM_CC_DIRECT	GO:0005615~extracellular space	6	33.3333	P09172, P05019, P01160, Q16674, Q9UEF7, P02751	18	1347	18224	0.00639164	0.0575248
3-mo RPCQ, BDI path	UP_SEQ_FEATURE	disulfide bond	8	44.4444	P24593, P09172, P05019, P01160, P08069, Q16674, O95084, P02751	18	2917	20063	0.00693772	0.444014
3-mo RPCQ, BDI path	KEGG_PATHWAY	hsa04066:HIF-1 signaling pathway	3	16.6667	P05019, P01160, P08069	12	96	6879	0.00976652	0.366505
3-mo RPCQ, BDI path	GOTERM_BP_DIRECT	GO:0043066~negative regulation of apoptotic process	4	22.2222	P05019, Q07820, P08069, Q9NP59	18	455	16792	0.0101279	0.563438
3-mo RPCQ, BDI path	GOTERM_BP_DIRECT	GO:0008284~positive regulation of cell proliferation	4	22.2222	P05019, P01282, P08069, P02751	18	466	16792	0.0108074	0.563438
3-mo RPCQ, BDI path	GOTERM_MF_DIRECT	GO:0031994~insulin-like growth factor I binding	2	11.1111	P24593, P08069	18	12	16881	0.0120218	0.40874
3-mo RPCQ, BDI path	GOTERM_BP_DIRECT	GO:0043568~positive regulation of insulin-like growth factor receptor signaling pathway	2	11.1111	P24593, P05019	18	13	16792	0.013086	0.563438
3-mo RPCQ, BDI path	GOTERM_BP_DIRECT	GO:0048009~insulin-like growth factor receptor signaling pathway	2	11.1111	P05019, P08069	18	14	16792	0.0140859	0.563438
3-mo RPCQ, BDI path	UP_KEYWORDS	Disulfide bond	8	44.4444	P24593, P09172, P05019, P01160, P08069, Q16674, O95084, P02751	18	3434	20581	0.0147385	0.22992
3-mo RPCQ, BDI path	KEGG_PATHWAY	hsa04151:PI3K-Akt signaling pathway	4	22.2222	P05019, Q07820, P08069, P02751	12	345	6879	0.015271	0.366505
3-mo RPCQ, BDI path	UP_KEYWORDS	Cleavage on pair of basic residues	3	16.6667	P01282, P55287, P08069	18	294	20581	0.0240123	0.31216
3-mo RPCQ, BDI path	GOTERM_BP_DIRECT	GO:0014065~phosphatidylinositol 3-kinase signaling	2	11.1111	P05019, P08069	18	27	16792	0.0269983	0.925658
3-mo RPCQ, BDI path	GOTERM_MF_DIRECT	GO:0005184~neuropeptide hormone activity	2	11.1111	P01282, P01160	18	30	16881	0.0297997	0.523234
3-mo RPCQ, BDI path	GOTERM_MF_DIRECT	GO:0005158~insulin receptor binding	2	11.1111	P05019, P08069	18	31	16881	0.0307785	0.523234
3-mo RPCQ, BDI path	KEGG_PATHWAY	hsa05205:Proteoglycans in cancer	3	16.6667	P05019, P08069, P02751	12	200	6879	0.0389249	0.493032
3-mo RPCQ, BDI path	KEGG_PATHWAY	hsa04510:Focal adhesion	3	16.6667	P05019, P08069, P02751	12	206	6879	0.041086	0.493032
3-mo RPCQ, BDI path	GOTERM_BP_DIRECT	GO:0045740~positive regulation of DNA replication	2	11.1111	P05019, P08069	18	42	16792	0.0416995	1
3-mo RPCQ, BDI path	BIOCARTA	h_ghrelinPathway:Ghrelin: Regulation of Food Intake and Energy Homeostasis	2	11.1111	P24593, P05019	7	13	1625	0.0471213	0.273501
3-mo RPCQ, BDI path	GOTERM_CC_DIRECT	GO:0031093~platelet alpha granule lumen	2	11.1111	P05019, P02751	18	55	18224	0.0501072	0.375804
3-mo RPCQ, BDI path	GOTERM_BP_DIRECT	GO:0048146~positive regulation of fibroblast proliferation	2	11.1111	P05019, P02751	18	54	16792	0.0533096	1
3-mo RPCQ, BDI path	BIOCARTA	h_longevityPathway:The IGF-1 Receptor and Longevity	2	11.1111	P05019, P08069	7	15	1625	0.0542037	0.273501
3-mo RPCQ, BDI path	UP_KEYWORDS	Glycoprotein	8	44.4444	P24593, P09172, P55287, P08069, Q9UEF7, O95084, Q9NP59, P02751	18	4551	20581	0.0611934	0.681869
3-mo RPCQ, BDI path	UP_SEQ_FEATURE	sequence variant	15	83.3333	P24593, P05019, P01160, Q9P1U1, P55287, Q02252, Q07820, Q9UEF7, Q9NP59, Q6PCE3, P19878, P09172, P30291, P08069, P02751	18	12443	20063	0.0648752	1
3-mo RPCQ, BDI path	GOTERM_BP_DIRECT	GO:0006006~glucose metabolic process	2	11.1111	Q6PCE3, P24593	18	67	16792	0.0657377	1
3-mo RPCQ, BDI path	UP_SEQ_FEATURE	domain:Fibronectin type-III 3	2	11.1111	P08069, P02751	18	84	20063	0.0688675	1
3-mo RPCQ, BDI path	BIOCARTA	h_igf1mtorPathway:Skeletal muscle hypertrophy is regulated via AKT/mTOR pathway	2	11.1111	P05019, P08069	7	20	1625	0.0717179	0.273501
3-mo RPCQ, BDI path	BIOCARTA	h_igf1Pathway:IGF-1 Signaling Pathway	2	11.1111	P05019, P08069	7	21	1625	0.0751881	0.273501
3-mo RPCQ, BDI path	KEGG_PATHWAY	hsa04913:Ovarian steroidogenesis	2	11.1111	P05019, P08069	12	49	6879	0.0756756	0.576629
3-mo RPCQ, BDI path	GOTERM_BP_DIRECT	GO:0008286~insulin receptor signaling pathway	2	11.1111	P08069, Q9UEF7	18	78	16792	0.0761337	1
3-mo RPCQ, BDI path	GOTERM_BP_DIRECT	GO:0007565~female pregnancy	2	11.1111	P24593, P01160	18	89	16792	0.0864208	1
3-mo RPCQ, BDI path	UP_KEYWORDS	Tyrosine-protein kinase	2	11.1111	P30291, P08069	18	112	20581	0.0886255	0.729698
3-mo RPCQ, BDI path	KEGG_PATHWAY	hsa04730:Long-term depression	2	11.1111	P05019, P08069	12	60	6879	0.0919315	0.576629
3-mo RPCQ, BDI path	BIOCARTA	h_badPathway:Regulation of BAD phosphorylation	2	11.1111	P05019, P08069	7	26	1625	0.0923775	0.273501
3-mo RPCQ, BDI path	UP_KEYWORDS	Phosphoprotein	11	61.1111	Q6PCE3, P24593, P19878, P01282, P30291, P55287, Q02252, Q07820, P08069, O95084, P02751	18	8246	20581	0.0927553	0.729698
3-mo RPCQ, BDI path	GOTERM_BP_DIRECT	GO:0042593~glucose homeostasis	2	11.1111	P24593, P09172	18	101	16792	0.0975201	1
3-mo RPCQ, BDI path	KEGG_PATHWAY	hsa05214:Glioma	2	11.1111	P05019, P08069	12	65	6879	0.0992343	0.576629
3-mo RPCQ, BDI path	GOTERM_BP_DIRECT	GO:0002576~platelet degranulation	2	11.1111	P05019, P02751	18	103	16792	0.0993576	1
3-mo GOSE, BDI path	UP_KEYWORDS	Disease mutation	4	100	P13716, P06858, Q02252, O95452	4	2550	20581	0.00190009	0.0760035
3-mo GOSE, BDI path	GOTERM_BP_DIRECT	GO:0032496~response to lipopolysaccharide	2	50	P13716, O95452	4	164	16792	0.0290162	1
3-mo GOSE, BDI path	UP_SEQ_FEATURE	active site:Nucleophile	2	50	P06858, Q02252	4	196	20063	0.0290237	0.609498
3-mo GOSE, BDI path	GOTERM_BP_DIRECT	GO:0042493~response to drug	2	50	P13716, P06858	4	304	16792	0.0533374	1
3-mo GOSE, BDI path	GOTERM_CC_DIRECT	GO:0070062~extracellular exosome	3	75	P13716, P06858, Q02252	4	2811	18224	0.0640219	1
3-mo GOSE, MoCA path	GOTERM_CC_DIRECT	GO:0070062~extracellular exosome	4	66.6667	P0C0L4, P08571, P62736, Q9Y617	6	2811	18224	0.0287123	0.708829
3-mo GOSE, MoCA path	KEGG_PATHWAY	hsa05133:Pertussis	2	33.3333	P0C0L4, P08571	4	75	6879	0.0323576	0.711867
3-mo GOSE, MoCA path	UP_KEYWORDS	Inflammatory response	2	33.3333	P0C0L4, P08571	6	152	20581	0.0363893	1
3-mo GOSE, MoCA path	GOTERM_CC_DIRECT	GO:0005615~extracellular space	3	50	P0C0L4, P08571, P62736	6	1347	18224	0.0469722	0.708829
3-mo GOSE, MoCA path	UP_SEQ_FEATURE	propeptide:Removed in mature form	2	33.3333	P08571, P62736	6	237	20063	0.0576905	1
3-mo GOSE, MoCA path	UP_KEYWORDS	Innate immunity	2	33.3333	P0C0L4, P08571	6	261	20581	0.0618259	1
3-mo GOSE, MoCA path	UP_KEYWORDS	Polymorphism	6	100	Q8NFT8, P0C0L4, P08571, P62736, O14777, Q9Y617	6	12043	20581	0.068579	1
3-mo GOSE, MoCA path	GOTERM_CC_DIRECT	GO:0043025~neuronal cell body	2	33.3333	Q8NFT8, P0C0L4	6	315	18224	0.0834969	0.708829
3-mo GOSE, MoCA path	GOTERM_CC_DIRECT	GO:0030425~dendrite	2	33.3333	Q8NFT8, P0C0L4	6	335	18224	0.0886036	0.708829
3-mo GOSE, MoCA path	UP_SEQ_FEATURE	sequence variant	6	100	Q8NFT8, P0C0L4, P08571, P62736, O14777, Q9Y617	6	12443	20063	0.0917305	1
3-mo GOSE, FAB path	GOTERM_CC_DIRECT	GO:0070062~extracellular exosome	11	68.75	P17931, P11142, Q13740, P13716, P06858, P08571, P12277, P08754, Q99969, Q9Y617, O15118	16	2811	18224	1.06604e-05	0.000724905
3-mo GOSE, FAB path	GOTERM_CC_DIRECT	GO:0005615~extracellular space	7	43.75	P17931, P11142, P05019, P13716, P06858, P08571, P12277	16	1347	18224	0.000450818	0.0153278
3-mo GOSE, FAB path	GOTERM_BP_DIRECT	GO:0001523~retinoid metabolic process	3	18.75	P06858, Q07954, Q99969	16	61	16792	0.00132212	0.372837
3-mo GOSE, FAB path	GOTERM_CC_DIRECT	GO:0005765~lysosomal membrane	4	25	P11142, Q07954, P08754, O15118	16	274	18224	0.00133784	0.0283857
3-mo GOSE, FAB path	GOTERM_CC_DIRECT	GO:0031012~extracellular matrix	4	25	P17931, P11142, P06858, Q99969	16	296	18224	0.00166975	0.0283857
3-mo GOSE, FAB path	GOTERM_CC_DIRECT	GO:0005925~focal adhesion	4	25	P11142, Q13740, Q07954, P62917	16	391	18224	0.00368069	0.0500574
3-mo GOSE, FAB path	UP_KEYWORDS	Disulfide bond	8	50	P17931, Q13740, P05019, P06858, P08571, Q07954, Q99969, O15118	16	3434	20581	0.00662543	0.328899
3-mo GOSE, FAB path	UP_KEYWORDS	Disease mutation	7	43.75	P13716, P06858, Q02556, O95452, P08754, Q9Y617, O15118	16	2550	20581	0.00664443	0.328899
3-mo GOSE, FAB path	KEGG_PATHWAY	hsa05133:Pertussis	3	18.75	P08571, Q02556, P08754	13	75	6879	0.007213	0.605892
3-mo GOSE, FAB path	UP_KEYWORDS	Secreted	6	37.5	P17931, Q13740, P05019, P06858, P08571, Q99969	16	1965	20581	0.0104739	0.345639
3-mo GOSE, FAB path	GOTERM_MF_DIRECT	GO:0034185~apolipoprotein binding	2	12.5	P06858, Q07954	15	14	16881	0.0115527	0.793012
3-mo GOSE, FAB path	GOTERM_CC_DIRECT	GO:0045121~membrane raft	3	18.75	P08571, P08754, O15118	16	206	18224	0.0121194	0.137353
3-mo GOSE, FAB path	UP_KEYWORDS	Cell membrane	7	43.75	P11142, Q13740, P06858, P08571, Q07954, O95452, P08754	16	3175	20581	0.0191359	0.365676
3-mo GOSE, FAB path	UP_KEYWORDS	Polymorphism	14	87.5	Q13740, P05019, P13716, P06858, P62917, P12277, O95452, Q9Y617, P17931, P11142, P08571, Q07954, Q02556, O15118	16	12043	20581	0.0207608	0.365676
3-mo GOSE, FAB path	GOTERM_BP_DIRECT	GO:0051602~response to electrical stimulus	2	12.5	P08571, O95452	16	24	16792	0.0212344	1
3-mo GOSE, FAB path	GOTERM_BP_DIRECT	GO:0046686~response to cadmium ion	2	12.5	P13716, O15118	16	25	16792	0.0221099	1
3-mo GOSE, FAB path	UP_KEYWORDS	Lipoprotein	4	25	P06858, P08571, Q07954, P08754	16	852	20581	0.0221622	0.365676
3-mo GOSE, FAB path	UP_SEQ_FEATURE	signal peptide	7	43.75	Q13740, P05019, P06858, P08571, Q07954, Q99969, O15118	16	3346	20063	0.0274252	1
3-mo GOSE, FAB path	GOTERM_CC_DIRECT	GO:0001772~immunological synapse	2	12.5	P17931, Q13740	16	34	18224	0.027633	0.268435
3-mo GOSE, FAB path	GOTERM_BP_DIRECT	GO:0042493~response to drug	3	18.75	P13716, P06858, O15118	16	304	16792	0.0293649	1
3-mo GOSE, FAB path	GOTERM_BP_DIRECT	GO:2001237~negative regulation of extrinsic apoptotic signaling pathway	2	12.5	P17931, P05019	16	38	16792	0.033426	1
3-mo GOSE, FAB path	GOTERM_BP_DIRECT	GO:0042157~lipoprotein metabolic process	2	12.5	P06858, Q07954	16	38	16792	0.033426	1
3-mo GOSE, FAB path	GOTERM_MF_DIRECT	GO:0005102~receptor binding	3	18.75	Q13740, P06858, Q99969	15	353	16881	0.0336148	0.793012
3-mo GOSE, FAB path	UP_KEYWORDS	Nitration	2	12.5	P06858, P12277	16	51	20581	0.0365445	0.516844
3-mo GOSE, FAB path	GOTERM_CC_DIRECT	GO:0005576~extracellular region	5	31.25	P05019, P06858, P08571, Q99969, O15118	16	1610	18224	0.0375809	0.305802
3-mo GOSE, FAB path	UP_SEQ_FEATURE	sequence variant	14	87.5	Q13740, P05019, P13716, P06858, P62917, P12277, O95452, Q9Y617, P17931, P11142, P08571, Q07954, Q02556, O15118	16	12443	20063	0.0382386	1
3-mo GOSE, FAB path	GOTERM_MF_DIRECT	GO:0005515~protein binding	12	75	P17931, P11142, Q13740, P05019, P06858, P08571, Q07954, Q02556, P12277, P08754, Q99969, O15118	15	8785	16881	0.0401263	0.793012
3-mo GOSE, FAB path	GOTERM_BP_DIRECT	GO:0032729~positive regulation of interferon-gamma production	2	12.5	P08571, Q02556	16	46	16792	0.0403288	1
3-mo GOSE, FAB path	GOTERM_CC_DIRECT	GO:0005829~cytosol	7	43.75	P11142, P13716, Q02556, P62917, P12277, O95452, Q9Y617	16	3315	18224	0.0404738	0.305802
3-mo GOSE, FAB path	GOTERM_BP_DIRECT	GO:0009408~response to heat	2	12.5	P05019, P08571	16	48	16792	0.0420473	1
3-mo GOSE, FAB path	GOTERM_BP_DIRECT	GO:0006909~phagocytosis	2	12.5	P08571, Q02556	16	48	16792	0.0420473	1
3-mo GOSE, FAB path	GOTERM_MF_DIRECT	GO:0001664~G-protein coupled receptor binding	2	12.5	P11142, P08754	15	55	16881	0.0446767	0.793012
3-mo GOSE, FAB path	UP_KEYWORDS	Immunity	3	18.75	P17931, Q13740, P08571	16	500	20581	0.0501942	0.621153
3-mo GOSE, FAB path	UP_SEQ_FEATURE	disulfide bond	6	37.5	P17931, Q13740, P05019, P06858, P08571, Q07954	16	2917	20063	0.0549771	1
3-mo GOSE, FAB path	GOTERM_BP_DIRECT	GO:0042632~cholesterol homeostasis	2	12.5	P06858, O15118	16	64	16792	0.0556923	1
3-mo GOSE, FAB path	GOTERM_MF_DIRECT	GO:0044822~poly(A) RNA binding	4	25	P17931, P11142, Q07954, P62917	15	1129	16881	0.0624024	0.886114
3-mo GOSE, FAB path	UP_KEYWORDS	Signal	7	43.75	Q13740, P05019, P06858, P08571, Q07954, Q99969, O15118	16	4160	20581	0.0637666	0.701432
3-mo GOSE, FAB path	UP_SEQ_FEATURE	mutagenesis site	5	31.25	P06858, Q07954, P62917, P12277, O15118	16	2191	20063	0.0725449	1
3-mo GOSE, FAB path	GOTERM_CC_DIRECT	GO:0005681~spliceosomal complex	2	12.5	P17931, P11142	16	94	18224	0.0746661	0.507729
3-mo GOSE, FAB path	GOTERM_BP_DIRECT	GO:0002576~platelet degranulation	2	12.5	P05019, Q99969	16	103	16792	0.0881958	1
3-mo GOSE, FAB path	UP_KEYWORDS	Spliceosome	2	12.5	P17931, P11142	16	127	20581	0.0886967	0.858233
3-mo GOSE, FAB path	GOTERM_BP_DIRECT	GO:0045471~response to ethanol	2	12.5	P13716, P08571	16	105	16792	0.0898342	1
3-mo GOSE, FAB path	KEGG_PATHWAY	hsa05134:Legionellosis	2	12.5	P11142, P08571	13	54	6879	0.0903064	1
3-mo GOSE, FAB path	UP_KEYWORDS	GPI-anchor	2	12.5	P06858, P08571	16	137	20581	0.0953593	0.858233
3-mo GOSE, FAB path	GOTERM_BP_DIRECT	GO:0071222~cellular response to lipopolysaccharide	2	12.5	P08571, Q02556	16	113	16792	0.0963602	1
3-mo GOSE, FAB path	GOTERM_CC_DIRECT	GO:0016020~membrane	5	31.25	P17931, P11142, P62917, P08754, O15118	16	2200	18224	0.0974534	0.571547
3-mo GOSE, FAB path	KEGG_PATHWAY	hsa04730:Long-term depression	2	12.5	P05019, P08754	13	60	6879	0.0998645	1

## Sheet: Supplementary Table 6
Supplementary Table S6. The biological terms enriched by the chronic phase proteins associated with acute phase events.
Outcome	RPCQ	RPCQ	RPCQ	RPCQ	GOSE	GOSE	GOSE	GOSE
Outcome, Time point	< 72 hours	1 week	1 month	3 month	< 72 hours	1 week	1 month	3 month
Gene Name	CDH11	ALCAM	MIF	DBH	CDH11	CSF1	MIF	ALAD
	DPP4	CD14	STXBP1	IGF1	DPP4	F12	ALCAM	ALCAM
	FN1	CSF1		IGF1R	FN1	FOXO1	ILK	CD14
	GNAI2	F12		IGFBP5	GNAI2	IGF1		IRF8
	ILK	IGF2		KL	ILK	IGF2		LPL
	KIF20B	IL10a		NPPA	KIF20B	IL10a		LRP1
	LRP1	LBP		VIP	LRP1	MGST1
	MMP9a	MGST1			MMP9a	NEFHa
	NDRG4	NEFHa			NDRG4	PPP1CC
	NEFL	NEFL			NEFL	RARRES2
	NPTXR	PPP1CC			NPTXR	TGFBI
	PRMT5	RARRES2			PRMT5
	PROS1	TFRC			PROS1
	STMN1	TGFBI			STMN1
	THY1				THY1
	VIP				VIP
	WEE1				WEE1
	ZAP70				ZAP70
List total	17	12	2	7	17	9	3	6
List hits, Astrocyte	6***	1	0	0	6***	0	0	1
EASE score, P value	3.324e-05	1	1	1	3.324e-05	1	1	1
List hits, Endothelial	1	1	0	1	1	1	0	0
EASE score, P value	1	1	1	1	1	1	1	1
List hits, Ependymal	2	4**	0	1	2	4**	1	1
EASE score, P value	0.460082	0.00705818	1	1	0.460082	0.00260774	1	1
List hits, Microglia	0	2	1	0	0	1	1	3**
EASE score, P value	1	0.108863	1	1	1	1	1	0.00105878
List hits, Neurons	4**	0	0	0	4**	0	0	1
EASE score, P value	0.00529924	1	1	1	0.00529924	1	1	1
List hits, Oligodendrocyte	1	0	0	0	1	0	1	0
EASE score, P value	1	1	1	1	1	1	1	1
List hits, Blood-Brain Barrier	5***	5***	0	3**	5***	2	1	3**
EASE score, P value	9.889e-05	1.91e-05	1	0.00362812	9.889e-05	0.11854	1	0.00244447
	***Astrocyte	**Ependymal			***Astrocyte	**Ependymal		**Microglia
	GNAI2	IGF2			GNAI2	FOXO1		CD14
	LRP1	MGST1			LRP1	IGF2		IRF8
	NDRG4	RARRES2			NDRG4	MGST1		LPL
	NEFL	TFRC			NEFL	RARRES2
	PRMT5				PRMT5
	THY1				THY1
	**Neuron				**Neuron
	CDH11				CDH11
	LRP1				LRP1
	NPTXR				NPTXR
	STMN1				STMN1
	***BBB	***BBB		**BBB	***BBB			**BBB
	DPP4	ALCAM		DBH	DPP4			ALCAM
	FN1	CD14		IGF1	FN1			CD14
	KIF20B	LBP		IGFBP5	KIF20B			IRF8
	THY1	TFRC			THY1
	ZAP70	TGFBI			ZAP70

## Sheet: Supplementary Table 7
Supplementary Table S7. Univariate and multivariate regression for the prognostic group prediction.
Time point	Outcome	Gene Name	Outcome, Univariate							Outcome, Multivariate
			Unstandardized				Standardized	t	P	Unstandardized					Standardized	t	P
			B	95% CI, Lower	95% CI, Upper	SE	β			B	95% CI, Lower	95% CI, Upper	Bias	SE	β
< 72 hours	RPCQ	CDH11	-22.329	-42.6169	-2.04113	9.31144	-0.569177	-2.39802	0.0336399
		DPP4	20.2716	7.49149	33.0517	5.86563	0.706278	3.456	0.00475211	8.91518	4.28721	19.6081	1.09598	4.03784	0.310612	3.16487	0.037962
		FN1	-60.2752	-112.736	-7.81436	24.0777	-0.585723	-2.50336	0.0277438
		GNAI2	16.6595	4.02013	29.2988	5.80103	0.638223	2.87182	0.0140424
		ILK	-20.1436	-36.4755	-3.81159	7.49581	-0.612946	-2.68731	0.019768
		KIF20B	-19.2153	-35.4943	-2.93626	7.4715	-0.596096	-2.57181	0.024464
		LRP1	15.3078	4.16723	26.4484	5.11314	0.653882	2.99382	0.0111946
		MMP9	-37.6317	-65.5898	-9.6736	12.8318	-0.646138	-2.93269	0.0125412
		NDRG4	7.88844	0.110009	15.6669	3.57003	0.537776	2.20963	0.0473121
		NEFL	61.6386	25.0678	98.2094	16.7847	0.727427	3.6723	0.00319348	32.6277	15.5304	54.2295	1.74869	9.98632	0.385056	4.15995	0.017982
		NPTXR	-42.972	-67.2521	-18.6918	11.1438	-0.743911	-3.85615	0.00228455
		PRMT5	14.5586	4.70213	24.415	4.52376	0.68063	3.21824	0.00737852	6.95116	-3.0688	9.7625	-0.978667	3.55469	0.322406	3.44091	0.025974
		PROS1	-38.0922	-70.0509	-6.13355	14.6679	-0.599837	-2.59697	0.0233558
		STMN1	-27.1881	-49.7618	-4.61437	10.3606	-0.603839	-2.62419	0.0222125
		THY1	23.1267	5.67797	40.5755	8.00837	0.640324	2.88782	0.0136313
		VIP	26.1105	9.50529	42.7157	7.62122	0.703189	3.42603	0.00502236	11.9714	0.0629775	18.607	-0.517275	4.31341	0.324975	3.35569	0.022977
		WEE1	-20.0943	-36.1596	-4.02887	7.37346	-0.618301	-2.72522	0.018429
		ZAP70	-43.8515	-79.9561	-7.74696	16.5708	-0.607059	-2.64632	0.0213234
		(Intercept)								95.8417	79.3963	121.883	1.80055	11.0131		10.6105	0.004995
< 72 hours	GOSE	CDH11	2.926	0.12451	5.7275	1.28579	0.54905	2.27565	0.0420073
		DPP4	-2.12607	-4.18176	-0.0703826	0.943489	-0.545285	-2.25341	0.0437275	-1.30522	-2.04107	-0.661187	-0.0211489	0.349563	-0.334757	-3.99896	0.012987
		FN1	8.16476	1.0277	15.3018	3.27567	0.584057	2.49255	0.0282995
		GNAI2	-2.6749	-4.139	-1.21081	0.671968	-0.754359	-3.9807	0.00182399
		ILK	3.17441	1.20009	5.14874	0.906147	0.711063	3.5032	0.00435615	1.84074	0.333551	2.5229	-0.15187	0.65542	0.412322	4.68831	0.023976
		KIF20B	2.80958	0.696993	4.92216	0.969603	0.641608	2.89766	0.0133844
		LRP1	-1.8556	-3.48005	-0.231148	0.745567	-0.583485	-2.48884	0.0284925
		MMP9	5.23951	1.51092	8.96811	1.7113	0.662249	3.06172	0.00986741
		NDRG4	-1.33657	-2.26613	-0.407011	0.426637	-0.670751	-3.13281	0.00864659
		NEFL	-7.84103	-13.1414	-2.54063	2.4327	-0.68119	-3.22318	0.0073112
		NPTXR	5.56118	2.0791	9.04327	1.59816	0.708699	3.47975	0.00454846
		PRMT5	-1.44963	-3.03353	0.134268	0.726956	-0.498895	-1.99411	0.0493674
		PROS1	6.72901	3.33372	10.1243	1.55832	0.780022	4.31812	0.000999419	5.0933	3.10381	7.17314	-0.108133	0.946851	0.590412	6.94877	0.002997
		STMN1	4.00575	1.09853	6.91297	1.33431	0.654916	3.00211	0.0110235
		THY1	-3.36595	-5.61114	-1.12075	1.03047	-0.686043	-3.26643	0.00674776
		VIP	-3.46492	-5.77053	-1.15931	1.0582	-0.686925	-3.27437	0.00664915
		WEE1	3.33231	1.51087	5.15375	0.835979	0.754802	3.98612	0.00180626
		ZAP70	8.08039	4.57848	11.5823	1.60725	0.82345	5.02745	0.000295431
		(Intercept)								8.13521	6.70855	9.30744	-0.15187	0.65542		13.4937	0.001998
1 week	RPCQ	ALCAM	35.2786	5.10632	65.4509	14.7051	0.419181	2.39908	0.0236076
		CSF1	52.6785	9.99104	95.3659	20.8046	0.438054	2.53206	0.0174658	31.0005	5.55907	67.5149	2.37822	15.0748	0.257788	2.26987	0.0529471
		F12	28.8826	2.49765	55.2676	12.8592	0.396774	2.24606	0.0330842
		IGF2	31.3786	0.335902	62.4212	15.1292	0.370708	2.07403	0.0477383
		IL10	16.4953	4.96462	28.026	5.61971	0.491842	2.93526	0.00672982
		MGST1	29.2558	9.10254	49.4091	9.82211	0.497314	2.97857	0.00605522	13.2455	2.24277	26.4701	0.196457	6.04258	0.225157	2.02489	0.030969
		NEFH	28.4845	14.6312	42.3379	6.75168	0.630323	4.21888	0.000247466	14.4315	4.553	24.2845	-0.101276	4.73923	0.319348	2.921	0.015984
		NEFL	55.7628	23.048	88.4775	15.9442	0.558373	3.49738	0.00164454	39.0454	17.9381	62.9349	0.455209	11.7615	0.390976	3.7734	0.002997
		RARRES2	25.5638	6.87254	44.255	9.10953	0.475194	2.80626	0.00918623	16.3638	2.55119	23.241	-1.3478	5.40168	0.30418	2.99648	0.00799201
		(Intercept)								158.646	113.653	215.66	2.62536	25.2767		8.09357	0.000999001
1 week	GOSE	CSF1	-4.8297	-9.59261	-0.0667968	2.3213	-0.371721	-2.08061	0.0470864
		F12	-4.96057	-7.4921	-2.42904	1.23379	-0.611961	-4.02059	0.000419094	-2.98563	-5.75187	-0.708816	-0.0658336	1.28197	-0.368323	-2.69948	0.037962
		FOXO1	-1.63304	-3.26259	-0.00348089	0.794196	-0.367956	-2.05621	0.0495462
		IGF2	-3.21959	-6.6591	0.219919	1.67631	-0.346701	-2.05359	0.0498201
		IL10	-1.6771	-2.95333	-0.400857	0.622	-0.460586	-2.6963	0.011925	-0.837327	-1.6288	0.34135	0.0913681	0.496396	-0.229958	-1.74623	0.0889111
[truncated: 26 more rows]
